# Supplementary material for: OVCH1 Antisense RNA 1 is differentially expressed between non-frail and frail old adults
Source: GeroScience. 2023 Oct 11;46(2):2063–81. doi: 10.1007/s11357-023-00961-9 (PMC10828349; doi:10.1007/s11357-023-00961-9)
Supplement: Supplementary file 1 — (XLSX 39 kb) [file 11357_2023_961_MOESM1_ESM.xlsx]

## Sheet: Supplementary Table 1
DE_Contrast	refTSS_ID	chrom	start	end	strand	Transcript_name	Distance	GeneID	HGNC_ID	UniProt_ID	Gene_name	Gene_symbol	Gene_synonyms	Gene_source	ERB	Detailed_Annotation	Distance_to_annotation	CpG	GC	Promoter_Distance_From_PeakSequence
Sex	rfhg_104677.1	chr8	23566182	23566223	+	ENST00000522164.5	460	51312	HGNC:29786		solute carrier family 25 member 37	SLC25A37	HT015 MFRN MFRN1 MSCP	HGNC:29786	enhancer	protein_coding-promoter-TSS (ENST00000521637.1)	-480	NA	0.125	0.658537
Sex	rfhg_104678.1	chr8	23566230	23566244	+	ENST00000522164.5	439	51312	HGNC:29786		solute carrier family 25 member 37	SLC25A37	HT015 MFRN MFRN1 MSCP	HGNC:29786	enhancer	protein_coding-promoter-TSS (ENST00000521637.1)	-446	NA	0	0.714286
Sex	rfhg_104679.1	chr8	23566996	23567002	+	AF116630	49	51312	HGNC:29786	Q9P1J9	solute carrier family 25 member 37	SLC25A37	HT015 MFRN MFRN1 MSCP	HGNC:29786	enhancer	protein_coding-TTS (ENST00000517923.1)	223	NA	0	0.666667
Sex	rfhg_104680.1	chr8	23567043	23567055	+	AF116630	0	51312	HGNC:29786	Q9P1J9	solute carrier family 25 member 37	SLC25A37	HT015 MFRN MFRN1 MSCP	HGNC:29786	enhancer	protein_coding-TTS (ENST00000517923.1)	273	NA	0	0.583333
Sex	rfhg_104681.1	chr8	23567071	23567086	+	AF116630	-21	51312	HGNC:29786	Q9P1J9	solute carrier family 25 member 37	SLC25A37	HT015 MFRN MFRN1 MSCP	HGNC:29786	enhancer	protein_coding-TTS (ENST00000517923.1)	303	NA	0	0.533333
Sex	rfhg_104682.1	chr8	23567278	23567283	+	AK314731	119	51312	HGNC:29786	B2RBM6	solute carrier family 25 member 37	SLC25A37	HT015 MFRN MFRN1 MSCP	HGNC:29786	enhancer	protein_coding-TTS (ENST00000517923.1)	505	NA	0	0.4
Sex	rfhg_104683.1	chr8	23567384	23567403	+	AK314731	0	51312	HGNC:29786	B2RBM6	solute carrier family 25 member 37	SLC25A37	HT015 MFRN MFRN1 MSCP	HGNC:29786	enhancer	protein_coding-exon (ENST00000518881.5, exon 2 of 3)	618	NA	0	0.578947
Sex	rfhg_104684.1	chr8	23567549	23567566	+	AK314731	-148	51312	HGNC:29786	B2RBM6	solute carrier family 25 member 37	SLC25A37	HT015 MFRN MFRN1 MSCP	HGNC:29786	enhancer	protein_coding-exon (ENST00000518881.5, exon 2 of 3)	782	NA	0	0.470588
Sex	rfhg_104685.1	chr8	23567850	23567865	+	AF155660	0	51312	HGNC:29786		solute carrier family 25 member 37	SLC25A37	HT015 MFRN MFRN1 MSCP	HGNC:29786	enhancer	protein_coding-exon (ENST00000518881.5, exon 2 of 3)	1082	NA	0	0.333333
Sex	rfhg_127272.1	chr10	78033803	78033807	+	ENST00000645440.1	29	6229	HGNC:10411	A0A2R8Y849	ribosomal protein S24	RPS24	S24 eS24	HGNC:10411	promoter	protein_coding-promoter-TSS (ENST00000360830.9)	-31	NA	0.333333	1
Sex	rfhg_127273.1	chr10	78033815	78033904	+	ENST00000645440.1 ENST00000478655.6 ENST00000485708.7 ENST00000464716.6 ENST00000360830.9 ENST00000372360.9 ENST00000440692.6 ENST00000645698.1 ENST00000476545.6 ENST00000466129.6 ENST00000465692.2 ENST00000475468.6 D28424 AK311776 AK311910 BX537975 M31520 BX647260 BC071926 AF147330 BC000523 BC003149	0	6229	HGNC:10411	A0A2R8Y849 A0A2R8YD14 A2N8M3 P62847	ribosomal protein S24	RPS24	S24 eS24	HGNC:10411	promoter	protein_coding-promoter-TSS (ENST00000360830.9)	-3	NA	0.079545	0.539326
Sex	rfhg_12912.1	chr1	153391063	153391081	-	ENST00000368733.4 ENST00000477801.1 Y00278 X06234 AK291328	0	6279	HGNC:10498	P05109	S100 calcium binding protein A8	S100A8	60B8AG CGLA MRP-8 MRP8 P8 S100-A8	HGNC:10498	promoter	protein_coding-promoter-TSS (ENST00000368732.5)	-1	NA	0	0.555556
Sex	rfhg_13179.1	chr1	153990743	153990792	+	ENST00000392558.4 ENST00000651669.1 ENST00000493224.5 ENST00000643794.1 AK312070 BC070219 D28454 L19739 BC002658 U57847	0	6232	HGNC:10416	A0A2R8Y731 P42677	ribosomal protein S27	RPS27	MPS-1 MPS1 S27	HGNC:10416	promoter	protein_coding-promoter-TSS (ENST00000368567.5)	5	NA	0.145833	0.591837
Sex	rfhg_135832.1	chr11	35138944	35138961	-		NA								promoter	protein_coding-promoter-TSS (ENST00000263398.10)	71	NA	0.125	0.705882
Sex	rfhg_135833.1	chr11	35139005	35139024	-		NA								promoter	protein_coding-promoter-TSS (ENST00000278386.10)	133	NA	0.055556	0.894737
Sex	rfhg_135834.1	chr11	35139067	35139071	+	AK297776	97	960	HGNC:1681	B4DN59	CD44 molecule (Indian blood group)	CD44	CD44R CDw44 CSPG8 ECM-III H-CAM HCELL HUTCH-1 HUTCH-I Hermes-1 IN MC56 PGP-1 Pgp1	HGNC:1681	promoter	protein_coding-promoter-TSS (ENST00000278386.10)	-101	NA	0	0.5
Sex	rfhg_135835.1	chr11	35139089	35139336	+	ENST00000415148.6 ENST00000528086.5 ENST00000263398.11 ENST00000428726.8 ENST00000526669.6 ENST00000425428.6 ENST00000433892.6 ENST00000525211.6 ENST00000278386.10 ENST00000434472.6 ENST00000352818.8 ENST00000442151.6 AK297776 D28447 X66733 X55150 AJ251595 BC004372 BC052287 AY101193 BC067348 AY101192 X56794 M24915 U40373 S66400 M59040 AF098641 EF581837 AB384769 CU678692 FJ216964 AK290424 M25078 K…	0	960	HGNC:1681	A8K309 B4DN59 H0Y5E4 H0YCV9 H0YD13 P16070 Q86UZ1	CD44 molecule (Indian blood group)	CD44	CD44R CDw44 CSPG8 ECM-III H-CAM HCELL HUTCH-1 HUTCH-I Hermes-1 IN MC56 PGP-1 Pgp1	HGNC:1681	promoter	protein_coding-promoter-TSS (ENST00000278386.10)	25	NA	0.085366	0.651822
Sex	rfhg_145883.1	chr12	3211945	3211956	-	ENST00000495392.1	29								promoter	processed_pseudogene-promoter-TSS (ENST00000495392.1)	-34	NA	0	0.363636
Sex	rfhg_147145.1	chr12	9869326	9869337	-	X96719 AY142147	0	9976	HGNC:2053		C-type lectin domain family 2 member B	CLEC2B	AICL HP10085	HGNC:2053	promoter	protein_coding-promoter-TSS (ENST00000539028.1)	22	NA	0	0.636364
Sex	rfhg_147146.1	chr12	9869345	9869398	-	ENST00000228438.3 ENST00000540743.1 ENST00000539028.1 AB015628 BC005254 AK313916 AK307334 AK311232	0	9976	HGNC:2053	Q92478	C-type lectin domain family 2 member B	CLEC2B	AICL HP10085	HGNC:2053	promoter	protein_coding-promoter-TSS (ENST00000539028.1)	14	NA	0	0.301887
Sex	rfhg_151883.1	chr12	56116571	56116682	+	ENST00000501597.3 ENST00000546485.5 ENST00000358888.7 ENST00000546591.6 Z12962 BC102007 BC102008 BC102009 D28462 BC070254 BC014383 BC105286 BC105296 BC105279 BC070253 BC070252 BC105794 BC015984 BC105799 BC017820 BC062462 BC064907 BC142666 BC142726 BC082759 BC066328	0	6171	HGNC:10354	P62945	ribosomal protein L41	RPL41	L41	HGNC:10354	promoter	protein_coding-promoter-TSS (ENST00000358888.7)	-5	NA	0.090909	0.522523
Sex	rfhg_151884.1	chr12	56116687	56116688	+	BC066328	-10	6171	HGNC:10354		ribosomal protein L41	RPL41	L41	HGNC:10354	promoter	protein_coding-promoter-TSS (ENST00000358888.7)	55	NA	0	0
Sex	rfhg_151885.1	chr12	56116691	56116698	+	BC066328	-14	6171	HGNC:10354		ribosomal protein L41	RPL41	L41	HGNC:10354	promoter	protein_coding-promoter-TSS (ENST00000358888.7)	62	NA	0.166667	0.571429
Sex	rfhg_151886.1	chr12	56116698	56116699	+	BC066328	-21	6171	HGNC:10354		ribosomal protein L41	RPL41	L41	HGNC:10354	promoter	protein_coding-promoter-TSS (ENST00000358888.7)	66	NA	0	0
Sex	rfhg_151887.1	chr12	56116703	56116704	+	BC066328	-26	6171	HGNC:10354		ribosomal protein L41	RPL41	L41	HGNC:10354	promoter	protein_coding-promoter-TSS (ENST00000358888.7)	-64	NA	0	0
Sex	rfhg_151888.1	chr12	56116718	56116729	+	ENST00000546654.1	39	6171	HGNC:10354		ribosomal protein L41	RPL41	L41	HGNC:10354	promoter	protein_coding-promoter-TSS (ENST00000358888.7)	-44	NA	0.1	0.636364
Sex	rfhg_167759.1	chr14	70641743	70641791	+	D86980	0	23508	HGNC:20267		tetratricopeptide repeat domain 9	TTC9	KIAA0227 TTC9A	HGNC:20267	promoter	protein_coding-promoter-TSS (ENST00000256367.2)	-20	NA	0.085106	0.666667
Sex	rfhg_167760.1	chr14	70641896	70641961	+	ENST00000256367.3	0	23508	HGNC:20267	A0A024R6B1	tetratricopeptide repeat domain 9	TTC9	KIAA0227 TTC9A	HGNC:20267	promoter	lincRNA-promoter-TSS (ENST00000500016.1)	142	NA	0.140625	0.830769
Sex	rfhg_167761.1	chr14	70641962	70641992	+	BC047950	0	23508	HGNC:20267		tetratricopeptide repeat domain 9	TTC9	KIAA0227 TTC9A	HGNC:20267	promoter	lincRNA-promoter-TSS (ENST00000500016.1)	190	NA	0.103448	0.733333
Sex	rfhg_181578.1	chr16	18790261	18790365	-	ENST00000322989.8 ENST00000572008.5 ENST00000574723.5 ENST00000562935.5 ENST00000569365.6 ENST00000576008.5 ENST00000573554.1 AK291988 BC030569 BC105292 AK023088 AK130967 BC105273 BC001697 BC032115 AK311976	0	6210	HGNC:10389	A8K7H3 B2R4W8 H3BT37 H3BV27 I3L246 I3L303	ribosomal protein S15a	RPS15A	S15A	HGNC:10389	promoter	protein_coding-promoter-TSS (ENST00000322989.8)	21	NA	0.087379	0.605769
Sex	rfhg_183401.1	chr16	31527862	31527924	+	ENST00000302312.9 ENST00000569954.1 AF112995 AF147435 AF208865 AF364517 BC035842	0	51327	HGNC:18075	Q549J4	alpha hemoglobin stabilizing protein	AHSP	EDRF	HGNC:18075	enhancer	protein_coding-promoter-TSS (ENST00000302312.8)	-21	NA	0.016393	0.5
Sex	rfhg_191717.1	chr17	31321568	31321754	-	ENST00000462804.3 ENST00000247270.3 BC035572 AK295311 AK312348	0	2123	HGNC:3499	P22794	ecotropic viral integration site 2A	EVI2A	EVDA	HGNC:3499	promoter	protein_coding-promoter-TSS (ENST00000247270.3)	88	NA	0.005405	0.365591
Sex	rfhg_192674.1	chr17	38853707	38853817	-	ENST00000479035.7 ENST00000394332.5 ENST00000394333.5 ENST00000584912.5 ENST00000577407.5 ENST00000577760.1 ENST00000584056.1 X55954 BC104651 X52839 BC034378 AK024749 BC062716 DQ893218 DQ896547 AB528571 AK095288	0	619505 9349	HGNC:10316 HGNC:32611	A0A024R1Q8 B9ZVP7 J3KT29	ribosomal protein L23; small nucleolar RNA, H/ACA box 21	RPL23 SNORA21	ACA21 L23 rpL17	HGNC:10316 HGNC:32611	promoter	protein_coding-promoter-TSS (ENST00000245857.9)	2	NA	0.073394	0.518182
Sex	rfhg_197346.1	chr17	64393171	64393206	-		NA								promoter	protein_coding-intron (ENST00000564866.5, intron 1 of 4)	-2311	NA	0	0.485714
Sex	rfhg_203245.1	chr18	49492414	49492552	-	ENST00000332968.11 ENST00000618619.4 ENST00000580261.6 ENST00000579248.5 ENST00000581373.5 ENST00000578532.5 ENST00000617346.4 ENST00000583036.5 ENST00000615760.4 ENST00000580387.5 ENST00000578528.1 ENST00000579495.1 ENST00000582782.5 ENST00000578966.1 ENST00000581305.1 BC000502 BC066323 BC066324 AK304659 BC017831 AK311828 AK311720	0	100526842 6139	HGNC:10307 HGNC:44661	A0A024R261 A0A087WWH0 A0A087WXM6 A0A0A0MRF8 J3KRB3 J3KSJ0 J3QQT2 J3QS96 P18621	RPL17-C18orf32 readthrough; ribosomal protein L17	RPL17 RPL17-C18orf32	L17 rpL23	HGNC:10307 HGNC:44661	promoter	protein_coding-promoter-TSS (ENST00000332968.11)	0	NA	0.058394	0.528986
Sex	rfhg_205412.1	chr19	1605419	1605487	-	ENST00000591899.8 ENST00000589880.1 ENST00000593029.1 ENST00000585671.2 BC000462 BC003594 D55636 AK312053	0	10975	HGNC:30862	O14957	ubiquinol-cytochrome c reductase, complex III subunit XI	UQCR11	QCR10	HGNC:30862	promoter	protein_coding-promoter-TSS (ENST00000585671.2)	-8	NA	0.134328	0.735294
Sex	rfhg_223194.1	chr20	63056636	63056655	-		NA								enhancer,CTCF_binding_site	lincRNA-intron (ENST00000606208.5, intron 1 of 1)	18635	NA	0.055556	0.842105
Sex	rfhg_230696.1	chr22	40951270	40951305	+	ENST00000476110.1	42	9978	HGNC:9928		ring-box 1	RBX1	BA554C12.1 RNF75 ROC1	HGNC:9928	promoter	protein_coding-promoter-TSS (ENST00000216225.8)	-59	NA	0.117647	0.771429
Sex	rfhg_230697.1	chr22	40951341	40951396	+	ENST00000476110.1 ENST00000216225.9 BC017370 CR456560 AK315722 AF140598 BC001466	0	9978	HGNC:9928	P62877	ring-box 1	RBX1	BA554C12.1 RNF75 ROC1	HGNC:9928	promoter	protein_coding-promoter-TSS (ENST00000216225.8)	10	NA	0.12963	0.654545
Sex	rfhg_233791.1	chrX	2929277	2929386	-	ENST00000381154.6 ENST00000495294.1 ENST00000494870.5 ENST00000559324.1 HM005546 BC020229 AK021472 X83572 AK314479 AB590968 BC080179	0	414	HGNC:717	A0A140VK06 H0YMY1	arylsulfatase D	ARSD	ASD	HGNC:717	promoter	protein_coding-promoter-TSS (ENST00000217890.10)	7	NA	0.12963	0.770642
Sex	rfhg_233827.1	chrX	3713346	3713366	-	BC041073	-71	5613	HGNC:9441		protein kinase cAMP-dependent X-linked catalytic subunit	PRKX	PKX1	HGNC:9441	promoter	protein_coding-exon (ENST00000262848.5, exon 1 of 9)	252	NA	0	0.65
Sex	rfhg_233828.1	chrX	3713371	3713383	-	BC041073	-54	5613	HGNC:9441		protein kinase cAMP-dependent X-linked catalytic subunit	PRKX	PKX1	HGNC:9441	promoter	protein_coding-exon (ENST00000262848.5, exon 1 of 9)	231	NA	0.181818	0.75
Sex	rfhg_233829.1	chrX	3713416	3713430	-	BC041073	-7	5613	HGNC:9441		protein kinase cAMP-dependent X-linked catalytic subunit	PRKX	PKX1	HGNC:9441	promoter	protein_coding-exon (ENST00000262848.5, exon 1 of 9)	185	NA	0.076923	0.642857
Sex	rfhg_233830.1	chrX	3713436	3713455	-	BC041073	0	5613	HGNC:9441		protein kinase cAMP-dependent X-linked catalytic subunit	PRKX	PKX1	HGNC:9441	promoter	protein_coding-exon (ENST00000262848.5, exon 1 of 9)	162	NA	0.111111	0.684211
Sex	rfhg_233831.1	chrX	3713462	3713473	-	BC041073	26	5613	HGNC:9441		protein kinase cAMP-dependent X-linked catalytic subunit	PRKX	PKX1	HGNC:9441	promoter	protein_coding-exon (ENST00000262848.5, exon 1 of 9)	140	NA	0.1	0.727273
Sex	rfhg_233832.1	chrX	3713492	3713511	-	BC041073	56	5613	HGNC:9441		protein kinase cAMP-dependent X-linked catalytic subunit	PRKX	PKX1	HGNC:9441	promoter	protein_coding-exon (ENST00000262848.5, exon 1 of 9)	106	NA	0.166667	0.789474
Sex	rfhg_233833.1	chrX	3713594	3713657	-	ENST00000262848.6 X85545	0	5613	HGNC:9441	A0A024RBU5	protein kinase cAMP-dependent X-linked catalytic subunit	PRKX	PKX1	HGNC:9441	promoter	protein_coding-promoter-TSS (ENST00000262848.5)	-18	NA	0.145161	0.761905
Sex	rfhg_233835.1	chrX	3814828	3814847	-		NA								na	Intergenic	7733	NA	0.055556	0.421053
Sex	rfhg_233836.1	chrX	3815198	3815222	+		NA								na	Intergenic	7361	NA	0	0.666667
Sex	rfhg_233838.1	chrX	3843909	3843910	-	NR_034031.1 LP896575	16								promoter	lincRNA-promoter-TSS (ENST00000425492.5)	-53	NA	0	0
Sex	rfhg_233876.1	chrX	7148118	7148166	-	ENST00000381077.10 ENST00000412827.6 ENST00000424830.6 ENST00000486446.3 ENST00000498474.2 BC012494 AK307088 AK300985 AK223405 AK313155 AK300740	0	8226	HGNC:16818	Q08623	pseudouridine 5'-phosphatase	PUDP	DXF68S1E GS1	HGNC:16818	promoter	protein_coding-promoter-TSS (ENST00000381077.9)	10	NA	0.12766	0.75
Sex	rfhg_234331.1	chrX	15790446	15790500	+	ENST00000380308.7 ENST00000307771.8 BC113454 BC113480 D49677 BC065719 BC050451 AK309673 HQ258575	0	8233	HGNC:23019	A6NDW0 Q15696 Q86VN0	zinc finger CCCH-type, RNA binding motif and serine/arginine rich 2	ZRSR2	U2AF1-RS2 URP ZC3H22	HGNC:23019	promoter	protein_coding-promoter-TSS (ENST00000307771.7)	1	NA	0.075472	0.759259
Sex	rfhg_234332.1	chrX	15790562	15790569	+	ENST00000468028.1	-51	8233	HGNC:23019		zinc finger CCCH-type, RNA binding motif and serine/arginine rich 2	ZRSR2	U2AF1-RS2 URP ZC3H22	HGNC:23019	promoter	protein_coding-promoter-TSS (ENST00000307771.7)	54	NA	0.166667	0.857143
Sex	rfhg_234393.1	chrX	16786421	16786548	+	ENST00000398155.4 ENST00000380122.10 AK002071 BC101572 BC101576 AY739713	0	55787	HGNC:18578	Q9NUQ3	taxilin gamma	TXLNG	FIAT FLJ11209 LSR5 MGC126621 MGC126625 TXLNGX	HGNC:18578	promoter	protein_coding-promoter-TSS (ENST00000380122.9)	53	NA	0.119048	0.692913
Sex	rfhg_234597.1	chrX	20141800	20141873	-	ENST00000379607.10 ENST00000379593.1 BC110421 BC000793 L18960 BC067851 AK312320	0	1964	HGNC:3250	P47813 X6RAC9	eukaryotic translation initiation factor 1A X-linked	EIF1AX	eIF-1A eIF-4C	HGNC:3250	promoter	protein_coding-promoter-TSS (ENST00000379593.1)	7	NA	0.152778	0.684932
Sex	rfhg_234790.1	chrX	24149431	24149500	+	AB209892	112	7543	HGNC:12869	Q59EB9	zinc finger protein X-linked	ZFX	ZNF926	HGNC:12869	promoter	protein_coding-promoter-TSS (ENST00000304543.9)	-163	NA	0.117647	0.73913
Sex	rfhg_234791.1	chrX	24149559	24149583	-	ENST00000427551.1	-71	100873922	HGNC:40617		ZFX antisense RNA 1	ZFX-AS1		HGNC:40617	promoter	protein_coding-promoter-TSS (ENST00000304543.9)	-58	NA	0	0.666667
Sex	rfhg_234792.1	chrX	24149620	24149645	-	ENST00000427551.1	-9	100873922	HGNC:40617		ZFX antisense RNA 1	ZFX-AS1		HGNC:40617	promoter	protein_coding-promoter-TSS (ENST00000304543.9)	4	NA	0.166667	0.8
Sex	rfhg_234793.1	chrX	24149683	24149694	+	ENST00000379188.7	30	7543	HGNC:12869	P17010	zinc finger protein X-linked	ZFX	ZNF926	HGNC:12869	promoter	protein_coding-promoter-TSS (ENST00000304543.9)	-35	NA	0	0.727273
Sex	rfhg_234794.1	chrX	24149701	24149708	+	ENST00000379188.7	16	7543	HGNC:12869	P17010	zinc finger protein X-linked	ZFX	ZNF926	HGNC:12869	promoter	protein_coding-promoter-TSS (ENST00000304543.9)	-19	NA	0.166667	1
Sex	rfhg_234795.1	chrX	24149711	24150014	+	ENST00000379188.7 ENST00000419690.5 ENST00000304543.10 ENST00000379177.5 ENST00000459724.1 X59740 X59739	0	7543	HGNC:12869	A0A024RC04 C9JGU9 P17010	zinc finger protein X-linked	ZFX	ZNF926	HGNC:12869	promoter	protein_coding-promoter-TSS (ENST00000304543.9)	9	NA	0.162252	0.811881
Sex	rfhg_235458.1	chrX	44873157	44873168	+	ENST00000676062.1 ENST00000676343.1 ENST00000675577.1 ENST00000674739.1 ENST00000674867.1 ENST00000676085.1 ENST00000674586.1 ENST00000676133.1 ENST00000675514.1 ENST00000674659.1 ENST00000382899.9 ENST00000536777.6 ENST00000674564.1 ENST00000543216.6 ENST00000377967.9 ENST00000674541.1 ENST00000611820.5 AK304114	20	7403	HGNC:12637	A0A087X0R0 A0A6Q8PFD0 A0A6Q8PFK0 A0A6Q8PG32 A0A6Q8PG92 A0A6Q8PGG6 A0A6Q8PGN0 A0A6Q8PH94 A0A6Q8PHB6 A0A6Q8PHJ0 B4E253 F5H5V6 F5H6S1 F8W8R6 O15550	lysine demethylase 6A	KDM6A		HGNC:12637	promoter	protein_coding-promoter-TSS (ENST00000377967.8)	-14	NA	0.2	0.909091
Sex	rfhg_235459.1	chrX	44873169	44873246	+	ENST00000676062.1 ENST00000676343.1 ENST00000675577.1 ENST00000674739.1 ENST00000674867.1 ENST00000676085.1 ENST00000674586.1 ENST00000676133.1 ENST00000675514.1 ENST00000674659.1 ENST00000382899.9 ENST00000536777.6 ENST00000674564.1 ENST00000543216.6 ENST00000377967.9 ENST00000674541.1 ENST00000611820.5 AK304114 AB208795	0	7403	HGNC:12637	A0A087X0R0 A0A6Q8PFD0 A0A6Q8PFK0 A0A6Q8PG32 A0A6Q8PG92 A0A6Q8PGG6 A0A6Q8PGN0 A0A6Q8PH94 A0A6Q8PHB6 A0A6Q8PHJ0 B4E253 F5H5V6 F5H6S1 F8W8R6 O15550 Q59HG3	lysine demethylase 6A	KDM6A		HGNC:12637	promoter	protein_coding-promoter-TSS (ENST00000377967.8)	31	NA	0.039474	0.506494
Sex	rfhg_235460.1	chrX	44873591	44873614	+	AK294456	0	7403	HGNC:12637	B4DG81	lysine demethylase 6A	KDM6A		HGNC:12637	promoter	protein_coding-promoter-TSS (ENST00000377967.8)	51	NA	0.181818	0.695652
Sex	rfhg_235636.1	chrX	47193795	47193880	+	ENST00000442035.5 ENST00000335972.11 ENST00000457753.5 AK296866 AK293161 BC009900	0	7317	HGNC:12469	A0A024R1A3 B4DDE4 B4DL67 Q5JRS0 Q5JRS3	ubiquitin like modifier activating enzyme 1	UBA1	CFAP124 POC20 UBE1X	HGNC:12469	promoter,CTCF_binding_site	protein_coding-promoter-TSS (ENST00000335972.10)	1	NA	0.071429	0.635294
Sex	rfhg_236255.1	chrX	53225191	53225230	-	ENST00000375401.8 ENST00000429877.5 ENST00000428012.1 ENST00000349663.6 AK304732 AK308077	0	8242	HGNC:11114	F8W7H7 F8WDK1 F8WF56 P41229	lysine demethylase 5C	KDM5C	DXS1272E XE169	HGNC:11114	promoter	protein_coding-promoter-TSS (ENST00000349663.6)	-3	NA	0.026316	0.615385
Sex	rfhg_236288.1	chrX	53422582	53422701	-	ENST00000322213.9 ENST00000675065.1 ENST00000463684.1 D80000 S78271 BC112127 GQ900894 BC171726 HQ258690 AB385291 BC064368 AK291921 AK301266 BC080185 AF176781	0	8243	HGNC:11111	A0A384MR33 A8K7A6 B7Z709 Q68EN4 Q6P2R1 Q7Z4C6 V9GYN9	structural maintenance of chromosomes 1A	SMC1A	DXS423E KIAA0178 SB1.8 Smcb	HGNC:11111	promoter	protein_coding-promoter-TSS (ENST00000322213.8)	27	NA	0.161017	0.731092
Sex	rfhg_236988.1	chrX	72277184	72277190	-	BC000472	-13	6191	HGNC:10424		ribosomal protein S4 X-linked	RPS4X	CCG2 DXS306 FLJ40595 RPS4 S4 SCAR SCR10	HGNC:10424	promoter	protein_coding-promoter-TSS (ENST00000373626.4)	61	NA	0.2	0.666667
Sex	rfhg_236989.1	chrX	72277209	72277315	-	ENST00000316084.10 ENST00000373626.4 AK222479 M58458 AK311745 AK293663	0	6191	HGNC:10424	B2R491 B7Z1M6 Q53HV1	ribosomal protein S4 X-linked	RPS4X	CCG2 DXS306 FLJ40595 RPS4 S4 SCAR SCR10	HGNC:10424	promoter,CTCF_binding_site	protein_coding-promoter-TSS (ENST00000316084.9)	-14	NA	0.104762	0.650943
Sex	rfhg_236990.1	chrX	72277218	72277226	+		NA								promoter,CTCF_binding_site	protein_coding-promoter-TSS (ENST00000316084.9)	26	NA	0.142857	0.75
Sex	rfhg_237049.1	chrX	73822267	73822295	-	X56197	42	7503	HGNC:12810		X inactive specific transcript	XIST	DXS1089 LINC00001 NCRNA00001 swd66	HGNC:12810	na	misc_RNA-promoter-TSS (ENST00000619444.1)	-557	NA	0	0.5
Sex	rfhg_237050.1	chrX	73822331	73822349	-	X56197	106	7503	HGNC:12810		X inactive specific transcript	XIST	DXS1089 LINC00001 NCRNA00001 swd66	HGNC:12810	na	misc_RNA-promoter-TSS (ENST00000619444.1)	-616	NA	0	0.388889
Sex	rfhg_237051.1	chrX	73822362	73822386	-	LF381929 MA617506	-91								na	misc_RNA-promoter-TSS (ENST00000619444.1)	-650	NA	0	0.5
Sex	rfhg_237063.1	chrX	73825932	73825943	-	ENST00000417942.5	-358	7503	HGNC:12810		X inactive specific transcript	XIST	DXS1089 LINC00001 NCRNA00001 swd66	HGNC:12810	na	lincRNA-TTS (ENST00000648927.1)	363	NA	0	0.363636
Sex	rfhg_237064.1	chrX	73825947	73825971	-	ENST00000417942.5	-330	7503	HGNC:12810		X inactive specific transcript	XIST	DXS1089 LINC00001 NCRNA00001 swd66	HGNC:12810	na	lincRNA-TTS (ENST00000648927.1)	342	NA	0	0.458333
Sex	rfhg_237067.1	chrX	73826869	73826880	-	ENST00000416330.2	-9	7503	HGNC:12810		X inactive specific transcript	XIST	DXS1089 LINC00001 NCRNA00001 swd66	HGNC:12810	na	lincRNA-promoter-TSS (ENST00000416330.2)	14	NA	0	0.545455
Sex	rfhg_237072.1	chrX	73827501	73827519	-	LF381942 MA617519	186								na	lincRNA-promoter-TSS (ENST00000416330.2)	-621	NA	0	0.444444
Sex	rfhg_237073.1	chrX	73827551	73827562	-	LF381942 MA617519	236								na	lincRNA-promoter-TSS (ENST00000416330.2)	-668	NA	0	0.272727
Sex	rfhg_237074.1	chrX	73827587	73827598	-	LF381942 MA617519	272								na	lincRNA-promoter-TSS (ENST00000416330.2)	-704	NA	0	0.363636
Sex	rfhg_237075.1	chrX	73827624	73827662	-	AK295558	-232	7503	HGNC:12810	B4DIE8	X inactive specific transcript	XIST	DXS1089 LINC00001 NCRNA00001 swd66	HGNC:12810	na	lincRNA-promoter-TSS (ENST00000416330.2)	-754	NA	0	0.421053
Sex	rfhg_237076.1	chrX	73827685	73827864	-	AK295558	-30	7503	HGNC:12810	B4DIE8	X inactive specific transcript	XIST	DXS1089 LINC00001 NCRNA00001 swd66	HGNC:12810	na	lincRNA-promoter-TSS (ENST00000416330.2)	-886	NA	0.005618	0.391061
Sex	rfhg_237105.1	chrX	73842792	73842806	-	LF381979 MA617556	-99								enhancer	lincRNA-promoter-TSS (ENST00000650548.1)	-115	NA	0	0.642857
Sex	rfhg_237106.1	chrX	73842816	73842861	-	LF381979 MA617556	-44								na	lincRNA-promoter-TSS (ENST00000650548.1)	-155	NA	0	0.444444
Sex	rfhg_237107.1	chrX	73842877	73842924	-	LF381979 MA617556	0								na	lincRNA-promoter-TSS (ENST00000650548.1)	-217	NA	0	0.531915
Sex	rfhg_237108.1	chrX	73842925	73842966	-	LF381979 MA617556	21								na	lincRNA-promoter-TSS (ENST00000650548.1)	-262	NA	0.025	0.439024
Sex	rfhg_237109.1	chrX	73842989	73842994	-	ENST00000665247.1	0	7503	HGNC:12810		X inactive specific transcript	XIST	DXS1089 LINC00001 NCRNA00001 swd66	HGNC:12810	na	lincRNA-promoter-TSS (ENST00000650548.1)	-308	NA	0	0.4
Sex	rfhg_237110.1	chrX	73843005	73843027	-	ENST00000665247.1	15	7503	HGNC:12810		X inactive specific transcript	XIST	DXS1089 LINC00001 NCRNA00001 swd66	HGNC:12810	enhancer	lincRNA-promoter-TSS (ENST00000650548.1)	-332	NA	0	0.409091
Sex	rfhg_237111.1	chrX	73843030	73843057	-	ENST00000665247.1	40	7503	HGNC:12810		X inactive specific transcript	XIST	DXS1089 LINC00001 NCRNA00001 swd66	HGNC:12810	enhancer	lincRNA-promoter-TSS (ENST00000650548.1)	-360	NA	0	0.37037
Sex	rfhg_237112.1	chrX	73843077	73843140	-	ENST00000665247.1	87	7503	HGNC:12810		X inactive specific transcript	XIST	DXS1089 LINC00001 NCRNA00001 swd66	HGNC:12810	enhancer	lincRNA-promoter-TSS (ENST00000650548.1)	-425	NA	0.016129	0.539683
Sex	rfhg_237113.1	chrX	73843143	73843146	-	ENST00000665247.1	153	7503	HGNC:12810		X inactive specific transcript	XIST	DXS1089 LINC00001 NCRNA00001 swd66	HGNC:12810	enhancer	lincRNA-promoter-TSS (ENST00000650548.1)	-461	NA	0	0.333333
Sex	rfhg_237114.1	chrX	73843152	73843159	-	ENST00000665247.1	162	7503	HGNC:12810		X inactive specific transcript	XIST	DXS1089 LINC00001 NCRNA00001 swd66	HGNC:12810	enhancer	lincRNA-promoter-TSS (ENST00000650548.1)	-472	NA	0	0.285714
Sex	rfhg_237115.1	chrX	73843180	73843193	-	BX648323	-164	7503	HGNC:12810		X inactive specific transcript	XIST	DXS1089 LINC00001 NCRNA00001 swd66	HGNC:12810	enhancer	lincRNA-promoter-TSS (ENST00000650548.1)	-503	NA	0	0.692308
Sex	rfhg_237116.1	chrX	73843216	73843232	-	BX648323	-125	7503	HGNC:12810		X inactive specific transcript	XIST	DXS1089 LINC00001 NCRNA00001 swd66	HGNC:12810	na	lincRNA-promoter-TSS (ENST00000650548.1)	-540	NA	0	0.4375
Sex	rfhg_237117.1	chrX	73843278	73843289	-	BX648323	-68	7503	HGNC:12810		X inactive specific transcript	XIST	DXS1089 LINC00001 NCRNA00001 swd66	HGNC:12810	na	lincRNA-promoter-TSS (ENST00000650548.1)	-600	NA	0	0.636364
Sex	rfhg_237118.1	chrX	73843291	73843309	-	BX648323	-48	7503	HGNC:12810		X inactive specific transcript	XIST	DXS1089 LINC00001 NCRNA00001 swd66	HGNC:12810	na	lincRNA-promoter-TSS (ENST00000650548.1)	-616	NA	0.058824	0.666667
Sex	rfhg_237119.1	chrX	73843405	73843412	-	BX648323	49	7503	HGNC:12810		X inactive specific transcript	XIST	DXS1089 LINC00001 NCRNA00001 swd66	HGNC:12810	na	lincRNA-promoter-TSS (ENST00000650548.1)	674	NA	0	0.285714
Sex	rfhg_237124.1	chrX	73844390	73844395	-	ENST00000648607.1	183	7503	HGNC:12810		X inactive specific transcript	XIST	DXS1089 LINC00001 NCRNA00001 swd66	HGNC:12810	enhancer	lincRNA-promoter-TSS (ENST00000648607.1)	-185	NA	0	0.8
Sex	rfhg_237125.1	chrX	73844426	73844429	-	ENST00000648607.1	219	7503	HGNC:12810		X inactive specific transcript	XIST	DXS1089 LINC00001 NCRNA00001 swd66	HGNC:12810	enhancer	lincRNA-promoter-TSS (ENST00000648607.1)	-220	NA	0	0.666667
Sex	rfhg_237126.1	chrX	73844443	73844462	-	ENST00000648607.1	236	7503	HGNC:12810		X inactive specific transcript	XIST	DXS1089 LINC00001 NCRNA00001 swd66	HGNC:12810	enhancer	lincRNA-promoter-TSS (ENST00000648607.1)	-245	NA	0	0.526316
Sex	rfhg_237127.1	chrX	73844605	73844613	-	ENST00000666309.1	-180	7503	HGNC:12810		X inactive specific transcript	XIST	DXS1089 LINC00001 NCRNA00001 swd66	HGNC:12810	enhancer	lincRNA-promoter-TSS (ENST00000648607.1)	-401	NA	0	0.75
Sex	rfhg_237128.1	chrX	73844737	73844752	-	ENST00000666309.1	-41	7503	HGNC:12810		X inactive specific transcript	XIST	DXS1089 LINC00001 NCRNA00001 swd66	HGNC:12810	enhancer	lincRNA-promoter-TSS (ENST00000648607.1)	-537	NA	0	0.6
Sex	rfhg_237133.1	chrX	73845318	73845329	-		NA								na	lincRNA-exon (ENST00000429829.6, exon 1 of 6)	946	NA	0	0.636364
Sex	rfhg_237134.1	chrX	73845473	73845491	-		NA								na	lincRNA-exon (ENST00000429829.6, exon 1 of 6)	788	NA	0	0.611111
Sex	rfhg_237178.1	chrX	73850002	73850019	-	LF381988 MA617565	71								promoter	misc_RNA-promoter-TSS (ENST00000618930.1)	-476	NA	0	0.470588
Sex	rfhg_237179.1	chrX	73850060	73850130	-	LF381988 MA617565	129								promoter	misc_RNA-promoter-TSS (ENST00000618930.1)	-392	NA	0	0.442857
Sex	rfhg_237194.1	chrX	73851556	73851569	-	ENST00000650627.1	-23	7503	HGNC:12810		X inactive specific transcript	XIST	DXS1089 LINC00001 NCRNA00001 swd66	HGNC:12810	promoter	lincRNA-promoter-TSS (ENST00000434839.2)	29	NA	0	0.384615
Sex	rfhg_237195.1	chrX	73852003	73852014	-	LF382006 MA617583	54								promoter	lincRNA-promoter-TSS (ENST00000434839.2)	-142	NA	0.1	0.454545
Sex	rfhg_237196.1	chrX	73852092	73852103	-	LF382006 MA617583	143								promoter	lincRNA-promoter-TSS (ENST00000648970.1)	-231	NA	0	0.454545
Sex	rfhg_237197.1	chrX	73852676	73852687	-	ENST00000429829.6	-36	7503	HGNC:12810		X inactive specific transcript	XIST	DXS1089 LINC00001 NCRNA00001 swd66	HGNC:12810	promoter	lincRNA-promoter-TSS (ENST00000429829.6)	41	NA	0	0.545455
Sex	rfhg_237198.1	chrX	73852686	73852693	+	LF382011 MA617588	5								promoter	lincRNA-promoter-TSS (ENST00000429829.6)	33	NA	0	0.571429
Sex	rfhg_237199.1	chrX	73852699	73852723	-	ENST00000429829.6	0	7503	HGNC:12810		X inactive specific transcript	XIST	DXS1089 LINC00001 NCRNA00001 swd66	HGNC:12810	promoter	lincRNA-promoter-TSS (ENST00000429829.6)	12	NA	0	0.458333
Sex	rfhg_237299.1	chrX	77899429	77899553	+	ENST00000373335.4 ENST00000475465.1 ENST00000650309.2 ENST00000647835.1 Z14244 BC018386 AK311879 EU176472 DQ890544	0	1349	HGNC:2291	A0A3B3IRN8 A0A3B3ISY5 A0A3B3ITX0 P24311	cytochrome c oxidase subunit 7B	COX7B		HGNC:2291	promoter	protein_coding-promoter-TSS (ENST00000373335.4)	6	NA	0.04065	0.483871
Sex	rfhg_238741.1	chrX	119693150	119693249	-	ENST00000394610.7 BC011922 AK026589 AF397023 BC009291 BC036240 AY005981 AK299273 AK303116	0	23157	HGNC:15848	B4DZW0 Q541S4	septin 6	SEPTIN6	KIAA0128 MGC16619 MGC20339 SEP2 SEPT2	HGNC:15848	promoter	TEC-promoter-TSS (ENST00000625181.1)	170	NA	0.05102	0.606061
Sex	rfhg_238742.1	chrX	119693388	119693402	-	AK290977	-17	23157	HGNC:15848		septin 6	SEPTIN6	KIAA0128 MGC16619 MGC20339 SEP2 SEPT2	HGNC:15848	promoter	protein_coding-promoter-TSS (ENST00000343984.5)	-25	NA	0.076923	0.571429
Sex	rfhg_240447.1	chrX	154351173	154351184	-	ENST00000498491.5	-19	2316	HGNC:3754		filamin A	FLNA	ABP-280	HGNC:3754	na	protein_coding-promoter-TSS (ENST00000462590.1)	24	NA	0	0.454545
Sex	rfhg_240752.1	chrY	2841567	2841615	+	ENST00000250784.13 AK292819 AK222594 M58459 BC010286	0	6192	HGNC:10425	P22090 Q53HI6	ribosomal protein S4 Y-linked 1	RPS4Y1	MGC119100 MGC5070 S4	HGNC:10425	na	protein_coding-promoter-TSS (ENST00000430575.1)	105	NA	0.06383	0.479167
Sex	rfhg_240756.1	chrY	2847622	2847636	+		NA								na	protein_coding-intron (ENST00000250784.12, intron 4 of 6)	5709	NA	0	0.285714
Sex	rfhg_240759.1	chrY	2935064	2935081	-	ENST00000611750.1	294								na	protein_coding-promoter-TSS (ENST00000155093.7)	-208	NA	0.0625	0.588235
Sex	rfhg_240760.1	chrY	2935141	2935142	+	AK310553	-71	7544	HGNC:12870		zinc finger protein Y-linked	ZFY	ZNF911	HGNC:12870	na	protein_coding-promoter-TSS (ENST00000155093.7)	-139	NA	0	0
Sex	rfhg_240761.1	chrY	2935374	2935427	+	ENST00000155093.8 ENST00000625061.3 AK301061	0	7544	HGNC:12870	P08048	zinc finger protein Y-linked	ZFY	ZNF911	HGNC:12870	na	protein_coding-promoter-TSS (ENST00000155093.7)	12	NA	0.115385	0.716981
Sex	rfhg_240763.1	chrY	3002934	3002947	+	ENST00000655607.1	0	100873962	HGNC:38712		long intergenic non-protein coding RNA 278	LINC00278	YY1BM	HGNC:38712	na	antisense-promoter-TSS (ENST00000417305.1)	29	NA	0.083333	0.230769
Sex	rfhg_240764.1	chrY	3002985	3002987	+	NR_046502.1	9								na	antisense-promoter-TSS (ENST00000417305.1)	-12	NA	0	0.5
Sex	rfhg_240778.1	chrY	7273927	7273950	+	ENST00000528056.5 Y15801	22	5616	HGNC:9444		protein kinase Y-linked (pseudogene)	PRKY	PRKXP3 PRKYP	HGNC:9444	na	transcribed_unprocessed_pseudogene-promoter-TSS (ENST00000528056.5)	-33	NA	0.090909	0.695652
Sex	rfhg_240779.1	chrY	7273958	7273999	+	ENST00000528056.5 Y15801	0	5616	HGNC:9444		protein kinase Y-linked (pseudogene)	PRKY	PRKXP3 PRKYP	HGNC:9444	na	transcribed_unprocessed_pseudogene-promoter-TSS (ENST00000528056.5)	7	NA	0.15	0.780488
Sex	rfhg_240780.1	chrY	7274006	7274022	+	ENST00000528056.5 Y15801	-35	5616	HGNC:9444		protein kinase Y-linked (pseudogene)	PRKY	PRKXP3 PRKYP	HGNC:9444	na	transcribed_unprocessed_pseudogene-promoter-TSS (ENST00000528056.5)	42	NA	0.066667	0.5625
Sex	rfhg_240781.1	chrY	7274028	7274067	+	ENST00000528056.5 Y15801	-57	5616	HGNC:9444		protein kinase Y-linked (pseudogene)	PRKY	PRKXP3 PRKYP	HGNC:9444	na	transcribed_unprocessed_pseudogene-promoter-TSS (ENST00000528056.5)	76	NA	0.105263	0.717949
Sex	rfhg_240782.1	chrY	7274096	7274117	+	ENST00000528056.5 Y15801	-125	5616	HGNC:9444		protein kinase Y-linked (pseudogene)	PRKY	PRKXP3 PRKYP	HGNC:9444	na	transcribed_unprocessed_pseudogene-promoter-TSS (ENST00000533551.5)	135	NA	0.05	0.619048
Sex	rfhg_240783.1	chrY	7274124	7274148	+	BC074851 BC074852	147	5616	HGNC:9444		protein kinase Y-linked (pseudogene)	PRKY	PRKXP3 PRKYP	HGNC:9444	na	transcribed_unprocessed_pseudogene-promoter-TSS (ENST00000533551.5)	164	NA	0.043478	0.583333
Sex	rfhg_240784.1	chrY	7274780	7274814	+	ENST00000533551.5	-468	5616	HGNC:9444		protein kinase Y-linked (pseudogene)	PRKY	PRKXP3 PRKYP	HGNC:9444	na	transcribed_unprocessed_pseudogene-intron (ENST00000528056.5, intron 1 of 7)	484	NA	0.030303	0.470588
Sex	rfhg_240876.1	chrY	12662336	12662548	+	ENST00000651177.1 ENST00000417071.1 AL080135	0	64595 8287	HGNC:12633 HGNC:18567	O00507	testis-specific transcript, Y-linked 15; ubiquitin specific peptidase 9 Y-linked	TTTY15 USP9Y	AZFA DFFRY DKFZP434I143 NCRNA00138	HGNC:12633 HGNC:18567	na	lincRNA-promoter-TSS (ENST00000417071.1)	-95	NA	0.052133	0.504717
Sex	rfhg_240882.1	chrY	12904810	12904890	+	ENST00000493363.1 ENST00000336079.8 AK303638 AK303176 AK307884 BC011022 AF000985 AF000984 AK310382 AK296366	0	8653	HGNC:2699	A0A024R9A4 B4E010 B4E132	DEAD-box helicase 3 Y-linked	DDX3Y		HGNC:2699	na	protein_coding-promoter-TSS (ENST00000336079.7)	1	NA	0.063291	0.5375
Sex	rfhg_240902.1	chrY	13479394	13479398	-	ENST00000474365.1	-106	7404	HGNC:12638		ubiquitously transcribed tetratricopeptide repeat containing, Y-linked	UTY	KDM6AL KDM6C	HGNC:12638	na	protein_coding-exon (ENST00000474365.1, exon 1 of 7)	108	NA	0	0.75
Sex	rfhg_240903.1	chrY	13479605	13479633	-	ENST00000682913.1 ENST00000537580.6 ENST00000538878.6 ENST00000540140.6 ENST00000612274.5 ENST00000617789.5 ENST00000618474.5 ENST00000624098.3 EF612661 AY769061 AY769062 AY769065 AY934850 DQ140388 DQ140389 DQ140390 DQ341386 DQ350456 DQ350457 DQ350459 EF612660 EF612662 EF612663 EF612664 EF612665 EF612668 EF612669 EF612673 EF612679 EF612680 EF612683 EF612684 EF612693 EF612695 EF653168 EF653177 EF6…	-32	7404	HGNC:12638	A0A087X0Y2 A0A087X248 A0A087X2I9 A0A096LPD8 E1NZ81 E1NZ84 E1NZ85 E1NZ86 E1NZ87 E1NZ88 E1NZ89 E1NZ90 E1NZ91 E1NZ92 E1NZ93 E1NZ94 E1NZ95 E1NZ97 E1NZ98 E1NZA0 E1U0S4 E1U198 E1U1M2 E1U1M3 E1U1M4 E1U1M5 E1U1M6 E1U1M7 E1U1M8 E1U1M9 E1U1N0 E1U1N1 F4MH27 F4MH28 F4MH29 F4MH30 F4MH31 F4MH32 F4MH33 F4MH34 F4MH35 F4MH36 F4MH37 F4MH38 F4MH39 F4MH40 F4MH41 F4MH42 F4MH43 F4MH44 F4MH45 F4MH46 F4MH47 F4MH48 F4MH4…	ubiquitously transcribed tetratricopeptide repeat containing, Y-linked	UTY	KDM6AL KDM6C	HGNC:12638	na	protein_coding-promoter-TSS (ENST00000474365.1)	46	NA	0.074074	0.571429
Sex	rfhg_240904.1	chrY	13479853	13480039	-	ENST00000682216.1 ENST00000682112.1 ENST00000545955.6 ENST00000382896.9 ENST00000382893.2 ENST00000479713.1 AK292858 BC029389 BC012581 BC071744	0	7404	HGNC:12638	A6NCS7 F5H8B4 O14607 Q6IPS8	ubiquitously transcribed tetratricopeptide repeat containing, Y-linked	UTY	KDM6AL KDM6C	HGNC:12638	na	protein_coding-promoter-TSS (ENST00000382893.2)	-23	NA	0.054054	0.537634
Sex	rfhg_240910.1	chrY	13703893	13703912	+	ENST00000284856.4 ENST00000652544.1	0	9087	HGNC:11882 HGNC:6214	O14604	anosmin 2, pseudogene; thymosin beta 4 Y-linked	ANOS2P TMSB4Y	KAL-Y TB4Y	HGNC:11882 HGNC:6214	na	protein_coding-exon (ENST00000284856.3, exon 1 of 2)	336	NA	0.055556	0.526316
Sex	rfhg_240911.1	chrY	13751668	13751693	+	ENST00000472227.5	-13		HGNC:6214		anosmin 2, pseudogene	ANOS2P	KAL-Y	HGNC:6214	na	transcribed_unprocessed_pseudogene-promoter-TSS (ENST00000430079.5)	25	NA	0	0.44
Sex	rfhg_240962.1	chrY	19077335	19077376	-	ENST00000651886.1 ENST00000651032.1 ENST00000652153.1 ENST00000667640.1 ENST00000454875.2 ENST00000656768.1 ENST00000667617.1	0	83869	HGNC:18495		testis-specific transcript, Y-linked 14	TTTY14	NCRNA00137 PRO2834 TTY14	HGNC:18495	na	lincRNA-promoter-TSS (ENST00000331787.2)	39	NA	0.025	0.634146
Sex	rfhg_240969.1	chrY	19503141	19503161	-	ENST00000441139.5 AK097140 AK303164	0	286554	HGNC:23953	B4E002	BCL6 corepressor pseudogene 1	BCORP1	FLJ39821	HGNC:23953	na	transcribed_unprocessed_pseudogene-promoter-TSS (ENST00000400605.5)	2	NA	0.105263	0.6
Sex	rfhg_240970.1	chrY	19503171	19503191	-	ENST00000441139.5 AK097140	19	286554	HGNC:23953		BCL6 corepressor pseudogene 1	BCORP1	FLJ39821	HGNC:23953	na	transcribed_unprocessed_pseudogene-promoter-TSS (ENST00000400605.5)	-28	NA	0.052632	0.5
Sex	rfhg_240973.1	chrY	19567323	19567391	+	ENST00000459719.6 ENST00000447520.5 ENST00000445715.6 AK127387 AF332224	0	246126	HGNC:18473	Q6ZSJ5	taxilin gamma pseudogene, Y-linked	TXLNGY		HGNC:18473	na	transcribed_unprocessed_pseudogene-promoter-TSS (ENST00000407724.7)	7	NA	0.089552	0.602941
Sex	rfhg_240974.1	chrY	19567485	19567519	+	ENST00000447520.5 ENST00000445715.6 AF332224	-104	246126	HGNC:18473		taxilin gamma pseudogene, Y-linked	TXLNGY		HGNC:18473	na	transcribed_unprocessed_pseudogene-promoter-TSS (ENST00000447202.2)	120	NA	0	0.588235
Sex	rfhg_240975.1	chrY	19567818	19567877	+	ENST00000447202.2 AK303404	0	246126	HGNC:18473	B4E0J6	taxilin gamma pseudogene, Y-linked	TXLNGY		HGNC:18473	na	transcribed_unprocessed_pseudogene-promoter-TSS (ENST00000447202.2)	19	NA	0.068966	0.627119
Sex	rfhg_240976.1	chrY	19567882	19567915	+	ENST00000447202.2 AK303404	-54	246126	HGNC:18473	B4E0J6	taxilin gamma pseudogene, Y-linked	TXLNGY		HGNC:18473	na	transcribed_unprocessed_pseudogene-promoter-TSS (ENST00000447202.2)	70	NA	0.0625	0.606061
Sex	rfhg_240981.1	chrY	19744708	19744751	-	ENST00000317961.9 ENST00000447300.1 AK304027 BC011053	0	8284	HGNC:11115	A0A384MR42 B4E1Y0 C9JGA3	lysine demethylase 5D	KDM5D	KIAA0234	HGNC:11115	na	protein_coding-promoter-TSS (ENST00000382806.6)	-19	NA	0.119048	0.697674
Sex	rfhg_240982.1	chrY	19744875	19744938	-	ENST00000440077.5 U52191	0	8284	HGNC:11115	E9PFH2	lysine demethylase 5D	KDM5D	KIAA0234	HGNC:11115	na	protein_coding-promoter-TSS (ENST00000317961.8)	16	NA	0.048387	0.333333
Sex	rfhg_240985.1	chrY	20575476	20575501	-	ENST00000670518.1 ENST00000661812.1 ENST00000651837.1	0	246119	HGNC:18491		testis-specific transcript, Y-linked 10	TTTY10	NCRNA00133	HGNC:18491	na	protein_coding-promoter-TSS (ENST00000361365.6)	-236	NA	0.041667	0.48
Sex	rfhg_240986.1	chrY	20575509	20575541	-	ENST00000666666.1	0	246119	HGNC:18491		testis-specific transcript, Y-linked 10	TTTY10	NCRNA00133	HGNC:18491	na	protein_coding-promoter-TSS (ENST00000361365.6)	-200	NA	0.032258	0.5625
Sex	rfhg_240987.1	chrY	20575718	20575834	+	ENST00000361365.7 ENST00000465253.1 ENST00000382772.3 AF000987 DQ786267 BC005248	0	9086	HGNC:3252	A6NJH9 O14602	eukaryotic translation initiation factor 1A Y-linked	EIF1AY		HGNC:3252	na	protein_coding-promoter-TSS (ENST00000361365.6)	-2	NA	0.052174	0.543103
Sex	rfhg_240993.1	chrY	21138551	21138556	+		NA								na	Intergenic	7684	NA	0	0.2
Sex	rfhg_240994.1	chrY	21138602	21138605	+		NA								na	Intergenic	7734	NA	0	0
Sex	rfhg_240995.1	chrY	21138610	21138624	+		NA								na	Intergenic	7747	NA	0.076923	0.357143
Sex	rfhg_240996.1	chrY	21138626	21138639	+		NA								na	Intergenic	7763	NA	0	0.461538
Sex	rfhg_241001.1	chrY	21174756	21174773	-		NA								na	Intergenic	43895	NA	0	0.529412
Sex	rfhg_241002.1	chrY	21174792	21174804	-		NA								na	Intergenic	43928	NA	0	0.5
Sex	rfhg_241003.1	chrY	21177421	21177424	-		NA								na	Intergenic	44666	NA	0	0.666667
Sex	rfhg_40149.1	chr2	230864893	230864995	+	ENST00000326427.11 ENST00000335005.10 ENST00000326407.10 AF272043 AF271781 AK303199 AK075361 AK090975 AK222697 AK056321 AK307702 AL136603 BC050668 BC002424 AL713651 BC025742 AK295503 BC098563	0	81618	HGNC:6175	B4DIB1 B4E028 Q9NQX7	integral membrane protein 2C	ITM2C	BRI3 BRICD2C E25 ITM3 hRPC.1050_D_4	HGNC:6175	promoter	protein_coding-promoter-TSS (ENST00000326407.10)	-4	NA	0.089109	0.696078
Sex	rfhg_45021.1	chr3	48440232	48440320	+	ENST00000479126.1 ENST00000438607.2 ENST00000477624.1 BC066333 AF077202 BC080531 AY508979 AY794023 BC001102 AK126594	0	51372	HGNC:26932	Q9Y2S6	translation machinery associated 7 homolog	TMA7	HSPC016	HGNC:26932	promoter	protein_coding-promoter-TSS (ENST00000395694.6)	-8	NA	0.103448	0.681818
Sex	rfhg_57521.1	chr4	47463628	47463709	-	ENST00000381571.6 ENST00000509220.1 BC015145 AK000509 BC019826 AF182421 AY542163 HQ447967	0	54951	HGNC:26036	Q9NX08	COMM domain containing 8	COMMD8	FLJ20502	HGNC:26036	promoter	protein_coding-promoter-TSS (ENST00000381571.5)	-4	NA	0.075	0.641975
Sex	rfhg_74130.1	chr5	150412743	150412763	-	ENST00000009530.12 ENST00000523836.6 ENST00000518797.6 ENST00000353334.11 ENST00000523208.6 ENST00000517752.5 ENST00000522246.5 ENST00000522153.1 BC018726 AK292076 AK300669 X00497 K01144 AK297889 AB590276 BT019505 CU676294 DQ892005 DQ895194 AK308929 M28588	0	972	HGNC:1697	B4DUJ2 E7EQJ3 H0YBZ2 H0YBZ8 O19685 P04233	CD74 molecule	CD74	CLIP	HGNC:1697	promoter	protein_coding-promoter-TSS (ENST00000009530.11)	-2	NA	0	0.65
Sex	rfhg_74131.1	chr5	150412776	150412778	-	ENST00000377795.7 BC024272	8	972	HGNC:1697	P04233	CD74 molecule	CD74	CLIP	HGNC:1697	promoter	protein_coding-promoter-TSS (ENST00000009530.11)	-8	NA	0	0.5
Sex	rfhg_74132.1	chr5	150412790	150412791	-	M28589	1	972	HGNC:1697		CD74 molecule	CD74	CLIP	HGNC:1697	promoter	protein_coding-promoter-TSS (ENST00000009530.11)	-22	NA	0	0
Sex	rfhg_74133.1	chr5	150412791	150412793	-	M28589	2	972	HGNC:1697		CD74 molecule	CD74	CLIP	HGNC:1697	promoter	protein_coding-promoter-TSS (ENST00000009530.11)	-23	NA	0	1
Sex	rfhg_74134.1	chr5	150412855	150412858	-	NM_001025159.3 NM_004355.4 NM_001364084.3 NM_001025158.3 NM_001364083.3 NR_157074.3	-52								promoter	protein_coding-promoter-TSS (ENST00000009530.11)	55	NA	0	0.333333
Sex	rfhg_74135.1	chr5	150412871	150412872	-	NM_001025159.3 NM_004355.4 NM_001364084.3 NM_001025158.3 NM_001364083.3 NR_157074.3	-38								promoter	protein_coding-promoter-TSS (ENST00000009530.11)	40	NA	0	0
Sex	rfhg_74136.1	chr5	150412897	150412911	-	NM_001025159.3 NM_004355.4 NM_001364084.3 NM_001025158.3 NM_001364083.3 NR_157074.3	0								promoter	protein_coding-promoter-TSS (ENST00000009530.11)	8	NA	0.076923	0.714286
Sex	rfhg_82078.1	chr6	36678679	36678684	+	MP067503	-1								promoter	protein_coding-promoter-TSS (ENST00000244741.9)	24	NA	0	0.2
Sex	rfhg_82079.1	chr6	36678699	36678742	+	ENST00000405375.5 ENST00000244741.10 ENST00000373711.3 ENST00000478800.1 AK309512 U09579 BC013967 AB209881 BC001935 BC000312 L25610 L26165 U03106 S67388 BC000275	0	1026	HGNC:1784	A0A024RCX5 Q59ED0	cyclin dependent kinase inhibitor 1A	CDKN1A	CAP20 CIP1 P21 SDI1 WAF1 p21 p21CIP1 p21Cip1/Waf1	HGNC:1784	promoter	protein_coding-promoter-TSS (ENST00000244741.9)	0	NA	0.047619	0.627907
Sex	rfhg_89499.1	chr6	158819331	158819413	-	ENST00000367075.4 ENST00000476189.1 AL162086 AK296738 AK312597	0	7430	HGNC:12691	B2R6J2 B7Z437 P15311	ezrin	EZR		HGNC:12691	promoter	protein_coding-promoter-TSS (ENST00000367075.3)	-23	NA	0.160494	0.792683
Sex	rfhg_89500.1	chr6	158819338	158819343	+		NA								promoter	protein_coding-promoter-TSS (ENST00000367075.3)	8	NA	0	0.6
Sex	rfhg_91486.1	chr7	10940080	10940200	-	ENST00000339600.6 ENST00000492822.1 AF201077 AK024837 AK130950 BC105295 U94586 BC101794 BC101796	0	4697	HGNC:7687	A0A024R9Z0	NDUFA4 mitochondrial complex associated	NDUFA4	CI-9k COXFA4 MISTR1 MLRQ MRCAF1	HGNC:7687	promoter	protein_coding-promoter-TSS (ENST00000470761.5)	-5	NA	0.016807	0.541667
Sex	rfhg_91794.1	chr7	17298615	17298717	+	ENST00000242057.9 ENST00000463496.1 AK307495 D16354	0	196	HGNC:348	A0A024R9Z8	aryl hydrocarbon receptor	AHR	bHLHe76	HGNC:348	promoter	protein_coding-promoter-TSS (ENST00000242057.8)	-17	NA	0.128713	0.715686
Frailty	rfhg_115051.1	chr9	37306802	37306808	+		NA								na	protein_coding-intron (ENST00000336755.9, intron 5 of 8)	-15454	NA	0	0.5
Frailty	rfhg_115211.1	chr9	63817479	63817507	+		NA								promoter	unprocessed_pseudogene-TTS (ENST00000455245.1)	969	NA	0.111111	0.642857
Frailty	rfhg_115212.1	chr9	63817520	63817548	+		NA								promoter	unprocessed_pseudogene-TTS (ENST00000455245.1)	928	NA	0.074074	0.75
Frailty	rfhg_126262.1	chr10	69057565	69057573	+		NA								na	Intergenic	-30537	NA	0	0.25
Frailty	rfhg_126263.1	chr10	69057591	69057608	+		NA								na	Intergenic	-30506	NA	0	0.588235
Frailty	rfhg_141898.1	chr11	86671779	86671794	+		NA								promoter	protein_coding-promoter-TSS (ENST00000534638.1)	35	NA	0.071429	0.533333
Frailty	rfhg_149050.1	chr12	29389275	29389286	+	ENST00000641955.1	3	101055625	HGNC:44484		OVCH1 antisense RNA 1	OVCH1-AS1		HGNC:44484	promoter	antisense-promoter-TSS (ENST00000550906.1)	-8	NA	0	0.454545
Frailty	rfhg_149051.1	chr12	29389289	29389319	+	ENST00000551108.1	0	101055625	HGNC:44484		OVCH1 antisense RNA 1	OVCH1-AS1		HGNC:44484	promoter	antisense-promoter-TSS (ENST00000550906.1)	10	NA	0.137931	0.666667
Frailty	rfhg_149052.1	chr12	29389411	29389412	+	ENST00000551108.1	-118	101055625	HGNC:44484		OVCH1 antisense RNA 1	OVCH1-AS1		HGNC:44484	promoter	antisense-promoter-TSS (ENST00000550906.1)	118	NA	0	0
Frailty	rfhg_149053.1	chr12	29389624	29389644	+	ENST00000550906.2	0	101055625	HGNC:44484		OVCH1 antisense RNA 1	OVCH1-AS1		HGNC:44484	promoter	antisense-promoter-TSS (ENST00000550906.1)	-104	NA	0.157895	0.85
Frailty	rfhg_18783.1	chr1	205697946	205697954	-		NA								na	Intergenic	13932	NA	0	0.375
Frailty	rfhg_191600.1	chr17	30364101	30364129	+		NA								enhancer	Intergenic	3652	NA	0	0.571429
Frailty	rfhg_210986.1	chr19	35448252	35448273	+	ENST00000599180.3 KP844446	0	2867	HGNC:4501	A0A0C5K8I6 C6KYL4	free fatty acid receptor 2	FFAR2	FFA2R	HGNC:4501	na	protein_coding-promoter-TSS (ENST00000599180.2)	-38	NA	0	0.428571
Frailty	rfhg_219160.1	chr20	30811977	30812028	+		NA								promoter	Intergenic	4271	NA	0.02	0.627451
Frailty	rfhg_80006.1	chr6	29926405	29926412	+	ENST00000430151.2	47		HGNC:4969		major histocompatibility complex, class I, K (pseudogene)	HLA-K	HLA-70	HGNC:4969	promoter	unprocessed_pseudogene-promoter-TSS (ENST00000430151.2)	-50	NA	0	0.428571
Frailty	rfhg_80007.1	chr6	29926430	29926443	+	ENST00000430151.2	16		HGNC:4969		major histocompatibility complex, class I, K (pseudogene)	HLA-K	HLA-70	HGNC:4969	promoter	unprocessed_pseudogene-promoter-TSS (ENST00000430151.2)	-22	NA	0	0.461538
Frailty	rfhg_97362.1	chr7	100148891	100148995	+	ENST00000341942.9 ENST00000474141.5 ENST00000460732.5 ENST00000474831.5 ENST00000494136.1 ENST00000441173.1 ENST00000468582.5 ENST00000488241.5 BC105609 BC063401 BC130553 BC130559	0	389541	HGNC:33772	A0A087WT92 A0A087WV46 A0A087WVK8 A0A087WVU0 C9JXA7 Q0VGL1	late endosomal/lysosomal adaptor, MAPK and MTOR activator 4	LAMTOR4		HGNC:33772	promoter	protein_coding-promoter-TSS (ENST00000341942.9)	5	NA	0.07767	0.644231
Frailty	rfhg_97363.1	chr7	100149015	100149017	+	ENST00000488241.5	-22	389541	HGNC:33772	A0A087WVK8	late endosomal/lysosomal adaptor, MAPK and MTOR activator 4	LAMTOR4		HGNC:33772	promoter	protein_coding-promoter-TSS (ENST00000441173.1)	22	NA	0	0.5
Frailty	rfhg_97364.1	chr7	100149029	100149036	+	ENST00000488241.5	-36	389541	HGNC:33772	A0A087WVK8	late endosomal/lysosomal adaptor, MAPK and MTOR activator 4	LAMTOR4		HGNC:33772	promoter	protein_coding-promoter-TSS (ENST00000441173.1)	39	NA	0	0.714286
