# Supplementary material for: OVCH1 Antisense RNA 1 is differentially expressed between non-frail and frail old adults
Source: GeroScience. 2023 Oct 11;46(2):2063–81. doi: 10.1007/s11357-023-00961-9 (PMC10828349; doi:10.1007/s11357-023-00961-9)
Supplement: Supplementary file 2 — (XLSX 108 kb) [file 11357_2023_961_MOESM2_ESM.xlsx]

## Sheet: Promotersnon-frailActivities
TF	RQ0012_003	RQ0012_005	RQ0012_008	RQ0012_009	RQ0012_012	RQ0012_014	RQ0012_016	RQ0012_018	RQ0012_019	RQ0012_020	RQ0012_021	RQ0012_024	RQ0012_003.stddev	RQ0012_005.stddev	RQ0012_008.stddev	RQ0012_009.stddev	RQ0012_012.stddev	RQ0012_014.stddev	RQ0012_016.stddev	RQ0012_018.stddev	RQ0012_019.stddev	RQ0012_020.stddev	RQ0012_021.stddev	RQ0012_024.stddev	zvalue
SP1	0.0123389	0.0269642	-0.0546566	0.00214254	0.0303365	-0.00550768	-0.0331282	-0.0105092	0.0195538	-0.00876142	0.000166994	0.0210601	0.00208974	0.0022663	0.00307687	0.00183923	0.00230014	0.00214806	0.00285009	0.00337274	0.00197569	0.00294738	0.00198634	0.00211193	9.2417
UFEwm	0.0171636	-0.00944712	0.0246868	0.00358615	0.000104281	-0.00862186	-0.0173987	0.0082664	-0.00258823	-0.00803952	-0.00601062	-0.00170116	0.00108545	0.00117716	0.00159819	0.000955331	0.00119474	0.00111575	0.00148039	0.00175187	0.00102621	0.00153093	0.00103174	0.00109698	8.45344
NRF1	-0.00112833	0.0369461	-0.0605811	0.00593624	0.0733814	0.00113193	-0.0277612	-0.0687852	-0.00190815	0.0228071	-0.0141726	0.0341337	0.00419454	0.00454894	0.00617594	0.00369172	0.00461688	0.00431162	0.00572073	0.0067698	0.00396564	0.00591603	0.003987	0.00423909	7.2852
ELK1,4_GABP{A,B1}	0.0100646	0.0353698	-0.0872737	0.000756773	0.0893749	-0.00801429	-0.0484471	-0.0673838	0.00517509	0.0230405	-0.0103675	0.0577048	0.00535487	0.0058073	0.00788437	0.00471295	0.00589403	0.00550433	0.00730323	0.0086425	0.00506264	0.00755256	0.00508991	0.00541174	7.2355
NKX3-2	-0.105162	-0.182777	-0.0336602	-0.0276645	0.0149614	0.0831187	0.247577	-0.0193448	-0.00611169	-0.00415702	0.0634012	-0.0301816	0.0118667	0.0128694	0.0174723	0.0104442	0.0130616	0.012198	0.0161844	0.0191524	0.0112191	0.016737	0.0112796	0.0119928	7.1416
ZNF143	0.0154315	0.0391306	-0.0671716	0.00233126	0.0635729	-0.00220937	-0.0335598	-0.0798795	0.0165609	0.0210618	-0.0160957	0.0408269	0.00476948	0.00517245	0.00702247	0.00419774	0.0052497	0.00490261	0.00650486	0.00769772	0.0045092	0.00672693	0.00453349	0.00482014	6.75951
RREB1	-0.0209813	-0.0235298	0.0116599	-0.0215309	-0.0220978	0.0252382	0.0547642	-0.0163974	0.00158687	0.0466568	-0.0138903	-0.0214785	0.00333528	0.00361708	0.00491079	0.00293546	0.0036711	0.00342838	0.00454883	0.00538299	0.00315327	0.00470412	0.00317026	0.00337071	6.73548
HIC1	0.0113412	0.0389412	-0.0622693	-0.00466474	0.0291503	-0.0126979	-0.03016	-0.00440414	0.0290625	-0.0137368	0.00249307	0.0169447	0.00362712	0.00393358	0.00534048	0.00319232	0.00399232	0.00372836	0.00494685	0.00585401	0.00342918	0.00511573	0.00344766	0.00366565	6.11995
NFY{A,B,C}	0.0116122	0.0326082	-0.0550241	0.0106164	0.0594662	-0.0115484	-0.040339	-0.0569673	0.0132095	0.00225873	0.00371247	0.0303951	0.00471702	0.00511556	0.00694522	0.00415156	0.00519196	0.00484868	0.0064333	0.00761304	0.0044596	0.00665293	0.00448362	0.00476712	5.76189
TFAP2B	0.0137434	0.026568	-0.0421995	0.000602171	0.0133224	-0.010474	-0.0306366	0.0029826	0.0268693	-0.0100931	-0.000403055	0.00971845	0.00308084	0.00334114	0.00453615	0.00271152	0.00339104	0.00316683	0.0042018	0.00497233	0.00291271	0.00434524	0.0029284	0.00311356	5.39966
POU2F1..3	0.13708	0.00516901	-0.0451896	0.0547975	0.142966	-0.0942974	-0.0347818	0.0437708	0.0117046	-0.00364625	-0.132092	-0.0854807	0.0166653	0.0180734	0.0245376	0.0146676	0.0183433	0.0171305	0.022729	0.0268971	0.0157559	0.023505	0.0158408	0.0168423	4.80446
ELF1,2,4	0.0172543	0.0279169	-0.0639057	0.00549395	0.0626076	-0.0278084	-0.0343376	-0.0265804	0.00390526	0.00948186	-0.00812802	0.0341003	0.00594914	0.00645178	0.00875936	0.00523598	0.00654814	0.00611519	0.00811373	0.00960163	0.00562448	0.00839072	0.00565478	0.00601232	4.6109
PAX5	0.0114019	0.0235115	-0.0538855	0.0034399	0.00787629	-0.00816857	-0.0120512	-0.000118557	0.0302944	-0.0025509	-0.00802878	0.00827953	0.00365814	0.00396721	0.00538615	0.00321962	0.00402646	0.00376024	0.00498915	0.00590406	0.0034585	0.00515947	0.00347714	0.00369699	4.54392
IRF1,2,7	-0.0143458	-0.0244847	-0.0205356	0.0104168	0.0311862	-0.0754048	-0.0647798	-0.0178502	-0.0516569	0.133781	0.020068	0.0736059	0.0113185	0.0122748	0.016665	0.00996166	0.0124581	0.0116344	0.0154367	0.0182675	0.0107008	0.0159637	0.0107584	0.0114387	4.21757
KLF4	0.0192086	0.0286149	-0.0442384	0.00113435	0.0183085	-0.0140913	-0.0347905	0.00609803	0.012241	-0.00723484	-0.000340013	0.0150896	0.00410338	0.00445007	0.00604171	0.00361148	0.00451654	0.00421791	0.0055964	0.00662266	0.00387945	0.00578745	0.00390035	0.00414696	4.17161
YY1	0.0244005	0.0234651	-0.0447865	-0.000507843	0.0463569	0.00324631	-0.0411494	-0.0501816	-0.00733063	0.0269058	-0.00760078	0.0271822	0.00592715	0.00642793	0.00872699	0.00521663	0.00652393	0.00609259	0.00808374	0.00956614	0.00560369	0.00835971	0.00563388	0.0059901	4.0343
GATA6	0.0686507	0.112468	0.0404498	0.0219525	-0.153461	-0.0305545	-0.229735	0.024694	0.0420717	-0.042787	0.0872595	0.0589916	0.0206456	0.0223899	0.030398	0.0181707	0.0227243	0.0212218	0.0281575	0.033321	0.0195189	0.0291187	0.0196241	0.0208649	3.96742
EHF	0.0215059	0.0378878	-0.0745789	-0.00520249	0.0895619	-0.0178553	-0.0520353	-0.0388954	-0.0141713	0.0172945	-0.0237211	0.0602096	0.0103154	0.0111869	0.0151881	0.00907879	0.011354	0.0106033	0.0140686	0.0166485	0.00975242	0.0145489	0.00980496	0.0104249	3.73261
PITX1..3	0.00295985	0.0307315	0.067833	-0.000480061	-0.0324654	-0.0112291	-0.0519248	0.00478006	-0.00133686	0.0193766	-0.013951	-0.0142938	0.00601531	0.00652355	0.0088568	0.00529422	0.00662097	0.00618321	0.00820399	0.00970843	0.00568704	0.00848406	0.00571768	0.0060792	3.71368
ETS1,2	0.0125345	0.0204154	-0.0641649	0.00638921	0.0443156	-0.0324904	-0.0465784	0.0348288	0.0340644	-0.0505427	0.0170056	0.0242229	0.00787279	0.00853796	0.0115917	0.00692904	0.00866548	0.00809253	0.0107373	0.0127063	0.00744315	0.0111039	0.00748325	0.00795641	3.70185
TFAP2{A,C}	0.00302967	0.027228	-0.0330442	0.000930995	0.00681156	-0.0122959	-0.0185779	0.000245781	0.0262855	-0.0121536	-0.00390968	0.0154497	0.00401945	0.00435905	0.00591814	0.00353761	0.00442415	0.00413164	0.00548193	0.0064872	0.0038001	0.00566907	0.00382057	0.00406214	3.66854
ZFP161	0.00834798	0.0363088	-0.0526161	-0.000141644	0.0317708	0.0023314	-0.0185074	-0.0363052	0.00934379	0.00117701	-0.00598967	0.0242801	0.00549638	0.00596077	0.00809273	0.0048375	0.00604979	0.00564979	0.00749624	0.0088709	0.00519643	0.00775215	0.00522442	0.00555475	3.60502
CTCF	0.0217701	0.0386893	-0.0732307	-0.00629507	0.0633783	-0.00170603	-0.0279744	-0.062182	0.0106899	0.0128244	-0.00968375	0.0337199	0.00843985	0.00915293	0.0124266	0.00742812	0.00928963	0.00867542	0.0115107	0.0136215	0.00797927	0.0119037	0.00802226	0.00852949	3.57467
SPI1	0.000819183	0.00858624	-0.0141403	-0.000886595	0.00915898	-0.023931	-0.0145843	0.0558011	0.0138502	-0.0536561	0.0179369	0.00104571	0.00540369	0.00586025	0.00795626	0.00475592	0.00594777	0.00555452	0.00736983	0.00872131	0.0051088	0.00762142	0.00513632	0.00546109	3.41926
NFE2	0.034696	0.0375283	-0.0472189	-0.0119767	-0.0614395	-0.121792	-0.0661383	0.200315	0.0481567	-0.105355	0.0599107	0.0333143	0.0203085	0.0220244	0.0299017	0.017874	0.0223533	0.0208753	0.0276978	0.032777	0.0192002	0.0286433	0.0193037	0.0205242	3.23389
PATZ1	0.00811101	0.020385	-0.0301141	0.00155003	0.00667567	-0.00937471	-0.0182149	0.018842	0.0247966	-0.0176242	-0.00768469	0.00265227	0.00429965	0.00466292	0.00633069	0.00378422	0.00473256	0.00441966	0.00586408	0.00693943	0.00406501	0.00606427	0.00408691	0.00434531	3.14298
MTF1	0.0052225	0.0191702	-0.0465389	-0.00238736	0.0166825	-0.0174624	-0.0217606	0.00897523	0.0378114	-0.0155492	-0.00510644	0.0209431	0.00626778	0.00679734	0.00922852	0.00551643	0.00689886	0.00644272	0.00854831	0.0101159	0.00592573	0.00884014	0.00595766	0.00633435	3.03045
STAT2,4,6	-0.0111777	0.0167712	-0.0285645	-0.0339171	-0.0219934	-0.0702616	0.00228683	0.130548	0.0154266	-0.0142323	0.00881041	0.00630399	0.0114746	0.0124441	0.0168949	0.0100991	0.0126299	0.0117949	0.0156496	0.0185195	0.0108484	0.0161839	0.0109068	0.0115965	3.01216
SPZ1	0.0365718	0.015797	0.00587321	-0.00356263	-0.0107915	-0.0441145	-0.0509061	0.0525161	0.0319233	-0.052231	0.00573595	0.0131884	0.00903655	0.00980005	0.0133052	0.00795329	0.00994641	0.00928877	0.0123245	0.0145846	0.0085434	0.0127452	0.00858943	0.00913253	2.97797
SPIB	0.00108227	-0.0184385	-0.0407426	0.00498464	0.0190753	-0.030681	-0.0141147	0.108941	-0.00135668	-0.0466317	0.0156683	0.00221399	0.00904966	0.00981427	0.0133245	0.00796483	0.00996084	0.00930225	0.0123424	0.0146057	0.0085558	0.0127637	0.00860189	0.00914578	2.90863
TFCP2	0.0109472	0.0244042	-0.0189284	-0.00334199	0.0109002	-0.0146794	-0.0345311	0.0113918	0.0243746	0.00081037	-0.0124443	0.00109668	0.0052066	0.0056465	0.00766607	0.00458245	0.00573083	0.00535192	0.00710102	0.00840321	0.00492246	0.00734344	0.00494898	0.0052619	2.84682
MYFfamily	0.0171133	0.018365	-0.0169847	0.00510244	0.00349403	-0.0151599	-0.0269497	0.0229433	0.0205814	-0.0354252	0.000316154	0.00660392	0.00532904	0.00577929	0.00784635	0.00469022	0.00586561	0.00547778	0.00726802	0.00860083	0.00503822	0.00751614	0.00506537	0.00538564	2.82206
TFAP4	0.0252647	0.032898	-0.00182351	0.00292508	0.0145975	-0.0253853	-0.0565969	0.00949168	0.0206575	-0.0117593	-0.00157173	-0.00869779	0.00713349	0.0077362	0.0105032	0.00627836	0.00785174	0.0073326	0.00972902	0.0115131	0.0067442	0.0100612	0.00678053	0.00720926	2.7853
NFIX	0.0103438	0.0336345	-0.039237	-0.0029627	0.0164946	-0.0188442	-0.0279801	0.0122931	0.0248913	-0.0147215	-0.0121547	0.018243	0.00668927	0.00725445	0.00984912	0.00588739	0.00736279	0.00687598	0.00912317	0.0107962	0.00632422	0.00943462	0.00635829	0.00676032	2.77046
GFI1	0.0113565	0.0299029	-0.0313471	0.0118576	0.0597258	-0.014918	-0.0349602	-0.0688953	-0.00819801	0.00770969	-0.0062465	0.0440127	0.0102261	0.0110901	0.0150567	0.00900026	0.0112558	0.0105116	0.0139469	0.0165045	0.00966806	0.014423	0.00972015	0.0103347	2.70812
NFKB1_REL_RELA	-0.0103067	0.029876	-0.0615779	0.0156861	0.00742997	-0.0237956	0.00788578	-0.00608422	0.0532989	-0.030439	-0.00897331	0.027	0.00955642	0.0103638	0.0140706	0.00841084	0.0105186	0.00982315	0.0130335	0.0154236	0.0090349	0.0134785	0.00908358	0.00965792	2.70316
MZF1	-0.00158299	-0.000152326	0.0227299	0.00677431	-0.0244616	0.00425451	0.00504913	-0.00552505	0.0146455	-0.0146935	-0.00917745	0.00213959	0.00390905	0.00423932	0.00575559	0.00344045	0.00430264	0.00401816	0.00533136	0.00630902	0.00369572	0.00551336	0.00371563	0.00395057	2.6449
CEBPA,B_DDIT3	0.00302132	0.0254712	-0.0550629	0.00380541	-0.0531718	-0.0206508	-0.07518	0.18479	0.0151262	-0.09118	0.0266699	0.0363615	0.0180727	0.0195997	0.0266098	0.0159062	0.0198924	0.0185771	0.0246485	0.0291685	0.0170864	0.0254899	0.0171785	0.0182646	2.64304
TFDP1	-0.000304735	0.0171868	-0.0331839	0.00147723	0.0242	0.000963398	-0.00563328	-0.0312427	0.00764532	-0.00215135	0.00951795	0.0115252	0.00481935	0.00522654	0.00709589	0.00424163	0.00530459	0.00495387	0.00657287	0.00777821	0.00455635	0.00679726	0.00458089	0.00487054	2.63564
BACH2	0.0315431	0.00924451	-0.0178054	-0.0081603	-0.0475888	-0.0695595	-0.0207546	0.14007	0.0570027	-0.121616	0.0260229	0.0216017	0.0183782	0.019931	0.0270596	0.0161751	0.0202286	0.0188912	0.0250651	0.0296615	0.0173752	0.0259208	0.0174689	0.0185734	2.61843
SMAD1..7,9	0.0150309	0.0161858	-0.0118909	-0.00639033	0.00243492	-0.0413029	-0.0408403	0.0485339	0.0300663	-0.0324278	0.0100137	0.0105865	0.00848995	0.00920727	0.0125004	0.00747221	0.00934478	0.00872692	0.011579	0.0137024	0.00802664	0.0119743	0.00806988	0.00858012	2.57782
E2F1..5	0.00487037	0.00133663	-0.0657132	0.028138	0.0814926	-0.0101741	0.0128535	-0.108749	0.000334141	0.0415511	-0.0224626	0.0365227	0.0142398	0.015443	0.0209664	0.0125328	0.0156736	0.0146373	0.019421	0.0229824	0.0134627	0.020084	0.0135353	0.0143911	2.5627
ATF5_CREB3	0.0217019	0.0519417	-0.0743492	0.0173069	0.0501855	-0.033414	-0.0507258	-0.0213518	-0.000789256	-0.0481126	0.0379688	0.049638	0.0142053	0.0154055	0.0209155	0.0125024	0.0156356	0.0146018	0.0193739	0.0229267	0.0134301	0.0200353	0.0135024	0.0143562	2.53555
HOX{A5,B5}	-0.000476289	-0.0148167	0.051531	-0.00741269	-0.0491452	0.0255908	0.0334027	-0.0175843	0.0113673	-0.00170765	-0.00899413	-0.0217549	0.00862118	0.00934959	0.0126936	0.00758771	0.00948922	0.00886181	0.011758	0.0139142	0.00815071	0.0121594	0.00819462	0.00871275	2.48634
RUNX1..3	-0.00578853	0.00746863	-0.0430539	0.00451884	0.037189	-0.0496386	-0.0508964	0.0685405	0.0279494	-0.0236322	0.0206748	0.00666832	0.0113239	0.0122807	0.016673	0.00996645	0.0124641	0.01164	0.0154441	0.0182763	0.0107059	0.0159714	0.0107636	0.0114442	2.45886
HES1	0.00654068	0.0246654	-0.0581006	-0.00405034	0.021655	-0.00505751	-0.014755	-0.016827	0.0265602	0.0120898	-0.0130006	0.02028	0.00767072	0.00831882	0.0112942	0.00675119	0.00844306	0.00788483	0.0104617	0.0123802	0.00725211	0.0108189	0.00729118	0.00775219	2.44699
TBX4,5	-0.0272668	-0.00804076	0.0479885	-0.00976225	-0.0147512	-0.0248164	0.0628158	-0.0615174	0.0112107	0.0630276	-0.00556733	-0.0333205	0.011587	0.012566	0.0170605	0.010198	0.0127537	0.0119105	0.015803	0.018701	0.0109547	0.0163425	0.0110137	0.0117101	2.43839
JUN	0.00901257	0.0230317	-0.0819647	0.00578042	0.0533147	-0.0210269	-0.0597586	-0.0155015	0.0225941	-0.0297144	0.0445604	0.0496721	0.0144325	0.0156519	0.0212501	0.0127024	0.0158857	0.0148353	0.0196838	0.0232934	0.0136449	0.0203558	0.0137184	0.0145858	2.37335
POU5F1	0.0624808	0.0226238	-0.0734847	0.0265836	0.0272197	-0.00999181	-0.0515269	0.0485137	0.0155492	-0.0212774	-0.0374938	-0.00919608	0.0144434	0.0156637	0.0212661	0.012712	0.0158976	0.0148465	0.0196986	0.0233109	0.0136552	0.0203711	0.0137287	0.0145968	2.27146
CREB1	0.0108441	0.0299109	-0.0550135	-0.00160311	0.0612226	-0.0116567	0.00103949	-0.0620516	0.00946791	-0.0095746	7.52301e-05	0.0273392	0.0115138	0.0124866	0.0169527	0.0101336	0.0126731	0.0118352	0.0157032	0.0185828	0.0108855	0.0162392	0.0109441	0.0116361	2.22238
TBP	0.0352257	-0.00155302	-0.0676176	0.0347351	0.0171507	-0.0589246	-0.0818321	0.0385411	0.0482396	-0.0209162	0.0340971	0.0228542	0.0171528	0.018602	0.0252553	0.0150966	0.0188798	0.0176315	0.0233938	0.0276837	0.0162167	0.0241924	0.016304	0.0173349	2.20914
ZNF148	0.0210242	0.0141209	-0.0181832	-0.00367365	0.0200401	-0.0267849	-0.0275533	0.00883201	0.0174597	-0.00249011	0.00217694	-0.00496866	0.00677915	0.00735192	0.00998146	0.0059665	0.00746172	0.00696837	0.00924575	0.0109412	0.0064092	0.00956139	0.00644373	0.00685115	2.17283
NHLH1,2	0.0143227	0.028839	-0.0320162	-0.015738	0.0162602	-0.00272876	-0.0153461	-0.00500149	0.0289649	-0.0104343	-0.0126344	0.00551255	0.00762789	0.00827237	0.0112311	0.0067135	0.00839592	0.0078408	0.0104033	0.0123111	0.00721162	0.0107585	0.00725047	0.00770891	2.16283
EGR1..3	0.00386934	0.0160706	-0.0332229	-0.0100268	-0.00476664	0.00156258	-0.00209236	0.0086885	0.0225994	-0.0111328	-0.000316447	0.00876747	0.00542051	0.00587849	0.00798102	0.00477072	0.00596628	0.0055718	0.00739276	0.00874845	0.0051247	0.00764514	0.00515231	0.00547808	2.15339
ZNF423	0.0271717	0.0224225	-0.0362487	0.00390961	0.0359412	-0.0180547	-0.057471	0.0435712	0.0172788	-0.0324033	-0.000437154	-0.00568013	0.0109583	0.0118842	0.0161347	0.00964466	0.0120616	0.0112641	0.0149455	0.0176862	0.0103603	0.0154557	0.0104161	0.0110747	2.13436
FOS_FOS{B,L1}_JUN{B,D}	-0.00408034	0.0175388	-0.0249408	-0.0312535	0.0228653	-0.019742	-0.0883427	0.118101	0.043369	-0.0680007	0.0319287	0.0025574	0.0183462	0.0198963	0.0270125	0.0161469	0.0201934	0.0188583	0.0250215	0.0296099	0.017345	0.0258757	0.0174384	0.0185411	2.09577
FEV	0.00985857	0.0181093	-0.052206	0.0303172	0.0507256	-0.0194638	-0.055653	0.0306832	0.00451778	-0.0606083	0.015077	0.0286426	0.0141195	0.0153125	0.0207892	0.0124269	0.0155412	0.0145136	0.0192569	0.0227883	0.013349	0.0199143	0.0134209	0.0142695	2.07021
SRF	0.00856955	-0.0172599	-0.041577	-0.0361555	0.00933996	-0.0307056	-0.0347135	0.14019	0.0184998	-0.0744078	0.0436518	0.0145682	0.0184319	0.0199892	0.0271387	0.0162224	0.0202877	0.0189463	0.0251383	0.0297482	0.017426	0.0259965	0.0175199	0.0186277	2.06899
PPARG	0.0240264	0.0263568	-0.0107385	0.0117232	0.0260293	-0.0609545	-0.0712563	0.0649182	0.0356744	-0.0384084	-0.015122	0.00775137	0.0155463	0.0168599	0.0228901	0.0136827	0.0171117	0.0159803	0.0212029	0.0250911	0.0146979	0.0219267	0.0147771	0.0157115	2.05929
FOSL2	-0.0164075	0.025785	0.00449501	-0.0385061	0.0122024	-0.0860521	-0.0351954	0.148974	0.0341084	-0.0342305	0.0146278	-0.0298013	0.0208791	0.0226431	0.0307418	0.0183762	0.0229813	0.0214618	0.0284759	0.0336979	0.0197397	0.0294481	0.019846	0.0211008	2.05409
NFE2L2	0.00677674	-0.0201314	-0.036909	-0.0313944	-0.0216778	-0.0449407	-0.0465275	0.146518	0.0292469	-0.0260516	0.0283664	0.0167244	0.0180699	0.0195966	0.0266056	0.0159037	0.0198893	0.0185742	0.0246446	0.0291639	0.0170837	0.0254859	0.0171758	0.0182618	2.04951
NR3C1	0.0139194	0.0138466	0.0308449	-0.0137426	-0.0579511	-0.0317286	-0.0479793	0.102301	-0.000438311	-0.0588638	0.0435503	0.0062413	0.016887	0.0183138	0.024864	0.0148627	0.0185873	0.0173584	0.0230314	0.0272549	0.0159655	0.0238176	0.0160515	0.0170664	2.01533
SREBF1,2	0.0360025	0.023259	-0.0625935	0.000184675	0.0497384	-0.0190019	-0.0245568	-0.0147	0.000300838	-0.0348187	0.0063364	0.039849	0.0135938	0.0147423	0.0200151	0.0119642	0.0149625	0.0139732	0.0185399	0.0219397	0.0128519	0.0191728	0.0129212	0.0137381	1.9651
MYOD1	0.00221398	0.015972	0.0307482	0.00124072	-0.00146362	0.00724037	0.0092338	-0.0208117	0.013208	0.0163564	-0.0427904	-0.0311478	0.00958405	0.0103938	0.0141113	0.00843516	0.010549	0.00985156	0.0130712	0.0154682	0.00906103	0.0135174	0.00910984	0.00968584	1.95888
ESRRA	0.0245597	0.0544194	-0.0529162	-0.0401215	0.000253478	-0.0337046	-0.0378271	0.0848191	0.0240342	-0.0104852	0.00954089	-0.0225722	0.0164132	0.0177999	0.0241664	0.0144457	0.0180658	0.0168713	0.0223851	0.0264901	0.0155175	0.0231493	0.0156011	0.0165875	1.95839
IKZF1	0.0405365	0.0199621	-0.0299111	-0.0212674	-0.00442803	-0.0168035	-0.0225699	0.0552126	0.0245782	-0.0283928	-0.0203277	0.00341087	0.0117275	0.0127184	0.0172673	0.0103217	0.0129084	0.0120549	0.0159946	0.0189277	0.0110875	0.0165406	0.0111473	0.0118521	1.94694
GTF2A1,2	0.0250851	0.0487408	0.0146568	-0.00623621	0.00719733	-0.00956601	-0.0506965	-0.00362411	0.0243107	-0.0492271	0.00189903	-0.00253972	0.011818	0.0128165	0.0174006	0.0104013	0.013008	0.0121479	0.016118	0.0190738	0.0111731	0.0166683	0.0112333	0.0119436	1.92403
EWSR1-FLI1	-0.00920005	-0.0179807	0.0311861	-0.00468785	-0.003059	0.030198	0.0109418	0.0018775	-0.00527086	-0.0200665	-0.00787258	-0.0060659	0.00696709	0.00755573	0.0102582	0.0061319	0.00766858	0.00716155	0.00950206	0.0112446	0.00658687	0.00982645	0.00662236	0.00704108	1.90379
RFX1..5_RFXANK_RFXAP	0.00497217	-0.00793244	-0.0321102	0.0217336	0.0241887	-0.0176543	-0.0271149	0.0200902	0.0171991	0.000261895	-0.0148591	0.0112253	0.00856513	0.0092888	0.0126111	0.00753838	0.00942753	0.0088042	0.0116816	0.0138237	0.00809771	0.0120803	0.00814134	0.0086561	1.90372
FOXN1	0.00525334	0.0276868	-0.0654941	0.0239328	0.0254826	-0.0147902	-0.0437894	0.0124816	-0.015675	-0.0239439	0.0240391	0.0448163	0.0140675	0.0152561	0.0207127	0.0123812	0.0154839	0.0144602	0.019186	0.0227043	0.0132998	0.019841	0.0133715	0.0142169	1.88079
TEAD1	-0.0111969	-0.0525036	-0.00366821	-0.00672	-0.0447339	0.0259827	0.0612008	0.0051982	0.0147443	-0.0129531	0.0273672	-0.00271746	0.0137628	0.0149256	0.020264	0.012113	0.0151485	0.0141469	0.0187704	0.0222125	0.0130117	0.0194112	0.0130818	0.013909	1.87749
ATF4	0.0100264	0.0352	-0.0574255	0.0206217	0.0444934	-0.0368244	-0.0352007	-0.0324467	0.00512565	0.017842	-0.00284711	0.0314354	0.014143	0.0153379	0.0208237	0.0124476	0.015567	0.0145377	0.0192889	0.0228261	0.0133711	0.0199474	0.0134432	0.0142932	1.86825
ARNT_ARNT2_BHLHB2_MAX_MYC_USF1	0.0299728	0.0167817	-0.0320423	0.0184691	0.0185746	-0.00316735	-0.0123903	-0.051807	0.0194603	-0.0141679	-0.0382843	0.0486007	0.0138967	0.0150708	0.0204612	0.0122308	0.0152959	0.0142846	0.018953	0.0224286	0.0131383	0.0196001	0.0132091	0.0140443	1.84849
EP300	-0.0198836	0.0122954	0.00159727	-0.0249365	0.0312319	-0.0161259	0.00412401	0.000438474	0.0124561	0.0131629	-0.00310869	-0.0112513	0.00827586	0.00897508	0.0121852	0.00728378	0.00910912	0.00850685	0.011287	0.0133568	0.00782422	0.0116724	0.00786637	0.00836375	1.84036
KLF12	0.0203198	-0.0122949	0.0411094	0.00507483	0.00147416	-0.0268662	-0.0207752	0.0273016	0.00932026	-0.00686841	-0.00254981	-0.0352455	0.00991639	0.0107542	0.0146007	0.00872766	0.0109148	0.0101932	0.0135245	0.0160046	0.00937523	0.0139862	0.00942574	0.0100217	1.81837
FOXP3	0.00515623	0.0459811	0.069105	-0.00447254	-0.0149986	-0.0127466	-0.0686139	0.0971751	-0.0140405	-0.117117	-0.0198489	0.0344202	0.0227354	0.0246563	0.0334751	0.02001	0.0250246	0.02337	0.0310077	0.0366939	0.0214947	0.0320663	0.0216105	0.0229769	1.76213
HIF1A	0.00859349	0.0212706	-0.0485646	-0.00480771	0.0326837	-0.00768474	-0.00351121	-0.0320916	0.0128285	-0.00169178	-0.000986304	0.0239617	0.0099567	0.0107979	0.01466	0.00876313	0.0109592	0.0102346	0.0135794	0.0160696	0.00941334	0.014043	0.00946405	0.0100624	1.75515
bHLH_family	0.00480036	0.0471856	-0.0309154	-0.0190116	0.0210662	-0.00781953	-0.00113455	-0.0957527	0.0149651	0.0496198	-0.0129262	0.0299229	0.0160334	0.0173881	0.0236072	0.0141114	0.0176477	0.0164809	0.0218671	0.0258772	0.0151584	0.0226137	0.0152401	0.0162037	1.738
FOX{D1,D2}	0.031599	-0.00371349	-0.0317112	-0.00792334	-0.0560013	-0.0047801	-0.0221876	0.10227	0.0170964	-0.0462371	0.0253708	-0.00378209	0.0171554	0.0186049	0.0252592	0.0150989	0.0188828	0.0176343	0.0233974	0.0276881	0.0162192	0.0241962	0.0163066	0.0173376	1.73028
BPTF	-0.0145212	-0.00126006	-0.00689559	0.0442159	-0.0101517	0.0267574	-0.0701396	0.0155318	-0.0148082	0.000505434	0.0332277	-0.00246185	0.0147735	0.0160217	0.0217521	0.0130025	0.016261	0.0151858	0.0201488	0.0238437	0.0139672	0.0208367	0.0140425	0.0149304	1.71814
RXR{A,B,G}	0.0183047	0.00560493	-0.0376627	-0.00247761	0.000563163	-0.034125	-0.0107183	0.0471467	0.0199072	-0.0290324	0.00460543	0.0178839	0.0109478	0.0118727	0.0161192	0.00963538	0.01205	0.0112533	0.0149311	0.0176692	0.0103503	0.0154408	0.0104061	0.011064	1.71804
ESR1	0.0178811	0.0178853	-0.00207535	-0.00408347	-0.0214262	-0.0223886	-0.0232208	0.0545329	0.0230769	-0.00710966	-0.0188902	-0.0141819	0.0110052	0.011935	0.0162038	0.00968596	0.0121133	0.0113124	0.0150095	0.0177619	0.0104046	0.0155219	0.0104607	0.0111221	1.68228
IKZF2	0.00206266	0.0547902	-0.00973604	0.0165821	-0.00977431	0.0249338	-0.05201	0.0052184	-0.06131	0.00736809	0.00586577	0.0160093	0.0172881	0.0187487	0.0254545	0.0152156	0.0190287	0.0177706	0.0235783	0.0279021	0.0163446	0.0243833	0.0164327	0.0174717	1.63683
TAL1_TCF{3,4,12}	0.0178047	0.0668146	-0.0116971	0.00555297	0.00426663	-0.0581811	-0.0292673	0.0236174	0.0286661	-0.0882678	0.0115692	0.0291217	0.0209804	0.022753	0.030891	0.0184653	0.0230928	0.0215659	0.0286141	0.0338613	0.0198354	0.0295909	0.0199423	0.0212032	1.62357
STAT5{A,B}	0.0147674	0.0228894	-0.0474252	-0.0295962	0.0387636	-0.00880836	-0.0564281	-0.0423746	0.0194348	0.0237256	0.0073597	0.0576919	0.018314	0.0198614	0.0269651	0.0161186	0.020158	0.0188252	0.0249776	0.029558	0.0173146	0.0258303	0.0174079	0.0185085	1.62062
HNF4A_NR2F1,2	0.0156668	0.0119848	0.0236689	-0.00420911	-0.0060227	-0.0161184	-0.0293895	0.0201323	-0.00143634	0.0172743	-0.02679	-0.00476115	0.00906286	0.00982858	0.0133439	0.00797644	0.00997537	0.00931582	0.0123604	0.014627	0.00856828	0.0127823	0.00861444	0.00915911	1.59693
PAX4	-0.0109535	0.00924529	0.0571066	0.00586147	-0.0270764	0.00969889	-0.0581801	-0.0224914	-0.0254541	0.0571601	0.00182008	0.00326318	0.0152096	0.0164947	0.0223943	0.0133864	0.016741	0.0156341	0.0207436	0.0245476	0.0143796	0.0214518	0.0144571	0.0153712	1.56866
AHR_ARNT_ARNT2	-0.0084035	0.00579415	-0.0271031	0.00335574	0.0270855	0.0368746	-0.00504249	-0.0637899	-0.0136747	0.0245818	-0.00482133	0.0251431	0.0132172	0.0143339	0.0194606	0.0116328	0.014548	0.0135861	0.0180262	0.0213319	0.0124959	0.0186416	0.0125632	0.0133575	1.55646
FOX{F1,F2,J1}	0.00517231	0.0786425	0.0388739	0.0317705	-0.0588207	0.00128448	-0.0719152	0.0536138	-0.0120225	-0.100165	0.0336294	-6.36115e-05	0.0266974	0.0289531	0.0393086	0.023497	0.0293855	0.0274426	0.0364113	0.0430884	0.0252405	0.0376543	0.0253765	0.026981	1.54755
MAZ	0.00319328	0.00952984	-0.0145899	-0.00594811	0.000763418	-0.00307875	-0.00347144	-0.0024	0.0144011	-0.00398229	0.00480569	0.000777152	0.00424366	0.00460221	0.00624826	0.00373495	0.00467094	0.00436211	0.00578772	0.00684907	0.00401207	0.0059853	0.00403369	0.00428873	1.54459
AR	-0.00539508	0.0262883	-0.0366972	0.0102306	0.000438426	0.0330419	-0.0651164	0.0562549	-0.00327183	0.0550899	-0.00708977	-0.0637739	0.0200276	0.0217198	0.0294882	0.0176268	0.0220441	0.0205866	0.0273147	0.0323237	0.0189347	0.0282472	0.0190367	0.0202403	1.54411
EBF1	0.00761704	0.0100666	-0.00927662	-0.00200997	0.0192833	-0.0168054	-0.00915	0.000704295	0.0186707	-0.00931328	-0.0119352	0.00214857	0.0070135	0.00760607	0.0103265	0.00617275	0.00771966	0.00720926	0.00956536	0.0113195	0.00663075	0.00989191	0.00666648	0.00708799	1.54243
MEF2{A,B,C,D}	0.0299754	0.0304599	-0.0542689	0.00769048	0.00272268	0.00134059	-0.0499494	0.0251512	0.00986251	-0.0414966	-0.012344	0.0508561	0.0175877	0.0190737	0.0258958	0.0154794	0.0193586	0.0180787	0.0239871	0.0283858	0.0166279	0.0248059	0.0167175	0.0177745	1.50338
TP53	0.0233455	0.0215359	-0.00543456	0.00063329	0.0112981	-0.0288121	-0.0121084	-0.00953794	0.0293994	-0.0059839	-0.0196297	-0.00470553	0.0114951	0.0124664	0.0169252	0.0101171	0.0126525	0.011816	0.0156776	0.0185526	0.0108678	0.0162129	0.0109264	0.0116172	1.46247
RBPJ	0.00145488	0.0242097	0.0152864	-0.0232621	0.0195084	-0.0203944	-0.0301541	-0.00524497	0.0200044	0.00293012	0.004636	-0.00897446	0.0109508	0.011876	0.0161236	0.00963804	0.0120534	0.0112564	0.0149352	0.017674	0.0103532	0.0154451	0.0104089	0.0110671	1.46029
FOXA2	-0.0598489	0.0128726	-0.0207544	0.00401301	0.0266003	-0.00969451	0.0244947	0.095822	-0.057194	-0.040544	0.0390807	-0.0148475	0.0247141	0.0268022	0.0363884	0.0217515	0.0272025	0.0254039	0.0337063	0.0398874	0.0233654	0.034857	0.0234913	0.0249766	1.42365
NKX2-2,8	0.010851	0.0454315	0.0117469	-0.0234032	-0.0183505	0.0101172	-0.0360891	0.0986376	-0.070171	-0.0465148	0.0374808	-0.0197364	0.0256878	0.0278582	0.0378221	0.0226085	0.0282742	0.0264048	0.0350343	0.0414589	0.024286	0.0362304	0.0244168	0.0259606	1.42087
SOX{8,9,10}	0.0222446	-0.0546922	-0.0207465	0.0235535	0.0349172	-0.0242626	0.0181684	-0.0109779	-0.00276719	-0.026312	0.0319228	0.00895193	0.0173721	0.0188398	0.0255782	0.0152896	0.0191212	0.0178569	0.0236929	0.0280377	0.016424	0.0245017	0.0165125	0.0175566	1.42007
DBP	0.0232394	-0.0215087	0.0105811	0.0115745	-0.0102529	-0.0307783	-0.0427892	0.0975378	-0.0161194	-0.00398885	0.00426731	-0.0217629	0.0177175	0.0192144	0.0260868	0.0155936	0.0195014	0.018212	0.024164	0.0285952	0.0167506	0.0249889	0.0168408	0.0179057	1.41671
EN1,2	0.0218024	0.000851765	0.0302113	0.0107503	-0.0364942	-0.0264992	-0.0540207	0.0711737	-0.0149697	-0.0103602	0.025328	-0.0177735	0.0178454	0.0193531	0.0262751	0.0157062	0.0196422	0.0183435	0.0243384	0.0288016	0.0168715	0.0251693	0.0169624	0.0180349	1.41465
HAND1,2	0.0166351	-0.00112184	0.0606424	0.0137526	0.00213024	0.00493465	-0.0301182	-0.0136167	0.0160122	-0.0141703	-0.0275587	-0.0275215	0.0141501	0.0153456	0.0208342	0.0124538	0.0155748	0.014545	0.0192986	0.0228375	0.0133779	0.0199574	0.0134499	0.0143003	1.40958
GLI1..3	0.0046987	0.0215039	-0.00321686	-0.00152501	0.0168211	-0.0146982	-0.0286627	0.0284322	0.0165323	-0.0234507	-0.025113	0.0086783	0.0111753	0.0121195	0.0164543	0.00983567	0.0123005	0.0114872	0.0152415	0.0180364	0.0105655	0.0157618	0.0106224	0.011294	1.40706
DMAP1_NCOR{1,2}_SMARC	0.00403254	-0.0245926	-0.0741157	0.0569092	0.0166065	-0.0136181	-0.0435172	0.0726514	-0.0529079	0.0200188	0.0158977	0.0226354	0.0249924	0.027104	0.0367981	0.0219964	0.0275087	0.0256899	0.0340858	0.0403365	0.0236285	0.0352495	0.0237558	0.0252578	1.40554
CDX1,2,4	-0.00429225	0.0437604	0.00297197	0.0382909	-0.0754258	0.00896656	-0.0879618	0.018463	-0.000183136	0.0719712	0.0018719	-0.0184331	0.0258497	0.0280337	0.0380604	0.0227509	0.0284524	0.0265712	0.0352551	0.0417201	0.024439	0.0364586	0.0245706	0.0261242	1.39242
GATA1..3	0.0191019	-0.00853417	0.048321	-0.011314	-0.0228873	-0.0170628	-0.0396607	0.0496085	-0.0133041	-0.014249	0.0094998	0.000481021	0.0140187	0.0152031	0.0206408	0.0123382	0.0154302	0.01441	0.0191194	0.0226255	0.0132537	0.0197721	0.0133251	0.0141676	1.39171
FOXO1,3,4	-0.0167623	0.0203387	-0.0183997	0.0354448	-0.00634105	0.00947235	-0.0573473	0.0495943	0.0111535	-0.0794386	-0.00812477	0.0604101	0.0229956	0.0249385	0.0338581	0.020239	0.0253109	0.0236374	0.0313625	0.0371138	0.0217406	0.0324332	0.0218578	0.0232398	1.38651
TLX1..3_NFIC{dimer}	0.00605645	0.0311537	0.0277208	-0.0195298	-0.00548836	-0.00883284	-0.0506659	0.00421996	0.00697174	0.0125975	-0.00458988	0.000386654	0.0121662	0.0131941	0.0179131	0.0107077	0.0133911	0.0125057	0.0165928	0.0196356	0.0115022	0.0171593	0.0115642	0.0122954	1.37374
ZNF238	0.00296812	-0.00162556	0.0337443	-0.00919189	-0.00342357	-0.0290016	-0.054389	0.0336268	0.0347296	-0.0158932	0.0158414	-0.00738548	0.0152781	0.016569	0.0224952	0.0134467	0.0168165	0.0157046	0.0208371	0.0246582	0.0144444	0.0215485	0.0145222	0.0154404	1.37335
EVI1	0.00169751	-0.000983493	0.0313423	0.0252359	-0.0166078	-0.0375378	-0.0319958	0.00483304	-0.0451059	0.0256927	0.0193502	0.0240792	0.017662	0.0191543	0.0260052	0.0155448	0.0194404	0.018155	0.0240884	0.0285057	0.0166982	0.0249107	0.0167881	0.0178496	1.36647
XBP1	0.0167823	-0.00797601	0.0310822	-0.0210415	0.0197417	-0.0110096	-0.0150755	-0.0670905	0.0356053	0.0262787	-0.0215756	0.0142785	0.0165533	0.0179519	0.0243726	0.0145689	0.01822	0.0170153	0.0225762	0.0267162	0.0156499	0.0233469	0.0157342	0.0167291	1.36426
MYB	0.0222259	0.0216591	-0.0345981	0.010758	0.0245497	-0.0193678	-0.0143966	0.00759252	-0.00663791	-0.00400806	-0.0110862	0.00330947	0.0111707	0.0121145	0.0164474	0.00983157	0.0122954	0.0114824	0.0152351	0.0180289	0.010561	0.0157552	0.0106179	0.0112893	1.36368
NR4A2	0.0182029	-0.0275448	-0.0129521	0.0128829	-0.00226106	-0.0412421	-0.0617473	0.0618112	0.0553414	-0.0199589	-0.0256098	0.0430777	0.0237516	0.0257584	0.0349712	0.0209043	0.026143	0.0244145	0.0323936	0.0383339	0.0224554	0.0334995	0.0225764	0.0240038	1.36255
ZBTB6	-0.000529429	0.0170952	0.00980232	0.00183875	0.00283299	-0.00165241	-0.0287642	-0.0198884	0.0136344	0.00379451	-0.0038331	0.00566941	0.00725661	0.00786972	0.0106844	0.00638672	0.00798725	0.00745915	0.00989693	0.0117118	0.0068606	0.0102348	0.00689756	0.00733368	1.35854
STAT1,3	0.005616	0.00853111	-0.00419921	-0.0393912	-0.0306242	-0.0176231	-0.0254648	0.0776474	0.0420732	-0.0335085	0.0266631	-0.00971968	0.0205086	0.0222414	0.0301964	0.0180502	0.0225736	0.0210811	0.0279707	0.0331	0.0193894	0.0289256	0.0194939	0.0207265	1.35451
TLX2	0.0194215	0.0289926	-0.0203798	0.0178848	-0.0103639	-0.00795104	-0.0490252	0.0174088	-0.0182443	0.00626961	0.0164657	-0.000478948	0.0133998	0.014532	0.0197296	0.0117935	0.014749	0.0137738	0.0182754	0.0216267	0.0126686	0.0188993	0.0127368	0.0135421	1.35325
SNAI1..3	0.00138872	0.00456582	0.0399499	0.0105067	-0.0233853	0.011792	-0.023044	0.000862656	-0.00310074	-0.00292982	-0.0143668	-0.00223917	0.00958649	0.0103965	0.0141149	0.0084373	0.0105517	0.00985406	0.0130745	0.0154721	0.00906333	0.0135209	0.00911216	0.00968831	1.35191
T	0.0373658	0.0358147	0.0786454	-0.000797097	0.0194933	-0.053396	-0.082043	0.0010432	-0.0353763	-0.0162077	0.0153629	9.47708e-05	0.0253369	0.0274776	0.0373054	0.0222996	0.0278879	0.026044	0.0345557	0.0408925	0.0239542	0.0357354	0.0240832	0.025606	1.33675
ZEB1	-0.000667902	0.00964184	-0.0160963	0.00303085	0.0150728	-0.025942	0.0225026	-0.0306859	0.00278408	0.0197746	-0.0168088	0.0173943	0.0107623	0.0116717	0.0158462	0.0094722	0.011846	0.0110627	0.0146782	0.0173699	0.010175	0.0151793	0.0102298	0.0108767	1.33663
PRDM1	-0.00945658	-0.0285691	-0.0475828	0.0141547	0.00141885	-0.0628628	0.00941853	-0.0326557	0.00135669	0.0688705	0.0439436	0.041964	0.024369	0.026428	0.0358804	0.0214478	0.0268227	0.0250492	0.0332357	0.0393305	0.0230392	0.0343703	0.0231633	0.0246279	1.32617
NR5A1,2	0.00668581	0.0136342	0.0386235	0.0278956	-0.0398481	-0.00967656	-0.0028261	0.00951819	-0.00799327	-0.0103217	-0.00784179	-0.0178498	0.0136985	0.0148559	0.0201693	0.0120564	0.0150778	0.0140809	0.0186827	0.0221088	0.012951	0.0193205	0.0130207	0.013844	1.30568
RORA	-0.00328976	0.0268954	0.0575936	0.0488	-0.010807	-0.0461752	-0.0305058	0.0150303	-0.0116835	-0.00732128	0.0143855	-0.0529224	0.02344	0.0254205	0.0345125	0.0206301	0.0258001	0.0240943	0.0319687	0.0378311	0.0221608	0.03306	0.0222802	0.023689	1.2965
HSF1,2	0.0378565	-0.00393569	0.0324234	0.00214976	-0.00929464	0.0137427	-0.0527866	-0.0105958	-0.0148178	0.0115539	0.00510201	-0.0113979	0.0145588	0.0157888	0.021436	0.0128135	0.0160246	0.0149651	0.019856	0.0234972	0.0137643	0.0205338	0.0138384	0.0147134	1.28458
NFATC1..3	0.0136061	0.0245045	0.0203142	0.0152836	-0.0232463	-0.0111571	-0.067374	0.0145511	-0.00592312	0.0069418	0.0282882	-0.0157889	0.0166172	0.0180212	0.0244668	0.0146252	0.0182904	0.0170811	0.0226634	0.0268195	0.0157104	0.0234371	0.015795	0.0167937	1.28439
PRRX1,2	-0.00187239	0.0188617	-0.0375535	0.0183183	0.0299723	0.0362581	-0.0697259	-0.0987365	-0.0382324	0.0711024	0.0265557	0.0450523	0.0290881	0.0315458	0.0428286	0.0256011	0.0320169	0.0299	0.0396718	0.0469468	0.0275007	0.0410262	0.0276488	0.029397	1.28157
NR6A1	-0.0161925	-0.000641709	0.0641077	-0.0231941	-0.026423	0.0286104	0.0179156	0.0371015	-0.00250102	0.00299685	-0.0424494	-0.0393302	0.0207327	0.0224844	0.0305264	0.0182474	0.0228202	0.0213114	0.0282763	0.0334617	0.0196013	0.0292417	0.0197069	0.0209529	1.27804
NFE2L1	0.0364176	-0.00907173	0.00328454	-0.00780013	0.00313196	0.00237614	-0.0312205	0.029585	-0.008398	-0.0202493	-0.000544727	0.00248907	0.012079	0.0130995	0.0177848	0.010631	0.0132952	0.0124161	0.0164739	0.0194949	0.0114198	0.0170363	0.0114813	0.0122073	1.22903
LEF1_TCF7_TCF7L1,2	0.0127159	0.0287394	0.0221314	0.000895932	0.0197592	-0.0201189	-0.0407155	-0.0140974	-0.00234347	-0.0157429	-0.0144409	0.0232173	0.0142837	0.0154905	0.0210309	0.0125714	0.0157218	0.0146823	0.0194808	0.0230532	0.0135042	0.0201458	0.0135769	0.0144354	1.22152
TGIF1	0.00124061	0.0182352	0.012013	-0.00350997	-0.0202334	0.0101512	-0.0187343	0.022581	-0.0294624	-0.0202496	0.0223887	0.00557995	0.0129732	0.0140693	0.0191014	0.011418	0.0142794	0.0133353	0.0176935	0.0209382	0.0122652	0.0182976	0.0123313	0.013111	1.2084
TCF4_dimer	0.0261806	0.00131844	-0.0106517	-0.0405055	-0.0220776	-0.00306653	0.0034417	-0.00185612	0.0264797	0.0268047	-0.00291319	-0.00315447	0.0159505	0.0172982	0.0234851	0.0140384	0.0175565	0.0163957	0.0217541	0.0257434	0.01508	0.0224968	0.0151613	0.0161199	1.20608
FOX{I1,J2}	0.0256662	0.0190349	-3.0902e-05	-0.000120151	-0.0127715	-0.0209272	-0.0327273	0.0596552	-0.0198068	-0.0513693	0.0193427	0.0140543	0.0186155	0.0201883	0.027409	0.0163839	0.0204898	0.0191351	0.0253887	0.0300445	0.0175996	0.0262555	0.0176944	0.0188132	1.18414
FOXD3	-0.0191679	0.00398627	0.0661619	0.0328264	-0.0366931	0.0466707	-0.0804641	0.0177518	-0.00485403	-0.0354292	-0.00317747	0.0123886	0.0260792	0.0282826	0.0383983	0.0229529	0.028705	0.0268071	0.0355681	0.0420906	0.024656	0.0367823	0.0247888	0.0263562	1.18106
CRX	0.0331089	0.00497945	0.0880725	-0.00473489	-0.00641139	-0.00832098	-0.0442278	-0.0339962	-0.0168324	-0.00680023	-0.00965647	0.00481949	0.0202217	0.0219302	0.029774	0.0177976	0.0222578	0.0207861	0.0275794	0.0326369	0.0191182	0.0285209	0.0192212	0.0204365	1.17591
ATF6	-0.00302425	-0.00877141	-0.0152655	0.00596786	0.0282133	-0.039797	-0.012802	0.0404686	0.0353819	-0.0254785	0.00911166	-0.0140046	0.017604	0.0190914	0.0259197	0.0154937	0.0193765	0.0180954	0.0240092	0.0284121	0.0166433	0.0248289	0.016733	0.017791	1.17241
ZNF384	0.00474028	0.00688527	0.0245006	0.00227611	-0.0159882	0.0322368	-0.0181658	-0.0116174	-0.0343013	0.0439852	-0.0126771	-0.0218744	0.0169552	0.0183877	0.0249644	0.0149227	0.0186624	0.0174284	0.0231243	0.0273649	0.0160299	0.0239138	0.0161163	0.0171353	1.1679
HOX{A4,D4}	0.0448644	0.0145037	0.0801374	-0.0188573	0.0236926	0.0293946	-0.0744693	-0.00121112	-0.0111176	-0.0273597	-0.0341181	-0.0254596	0.0274444	0.0297632	0.0404085	0.0241545	0.0302077	0.0282104	0.0374301	0.044294	0.0259467	0.0387079	0.0260865	0.0277359	1.16721
MAFB	0.0081239	0.00959184	-0.00284283	0.00885018	-0.000461073	-0.00191141	-0.0255953	-0.0143661	-0.00930574	0.00385133	0.00811076	0.0159545	0.00828035	0.00897995	0.0121918	0.00728773	0.00911407	0.00851146	0.0112932	0.0133641	0.00782847	0.0116787	0.00787064	0.00836829	1.16177
SOX17	0.00497275	-0.00898714	-0.0447387	0.000478736	0.0331228	-0.0251397	-0.00737443	0.00426946	0.00465504	0.00171064	0.0221604	0.0148702	0.0143731	0.0155875	0.0211626	0.0126501	0.0158203	0.0147743	0.0196028	0.0231975	0.0135887	0.020272	0.0136619	0.0145258	1.1612
RXRA_VDR{dimer}	-0.0069451	-0.0021691	0.0205607	-0.0149034	0.0164859	-0.0330539	-0.0232643	0.0509703	-0.00744422	0.0126252	-0.0129252	6.30968e-05	0.015259	0.0165482	0.0224669	0.0134298	0.0167953	0.0156849	0.0208109	0.0246273	0.0144262	0.0215214	0.014504	0.015421	1.10437
HMX1	0.0175005	-0.000425301	0.0413632	-0.0129063	-0.0017049	-0.00451081	-0.038332	-0.0119964	0.0126029	0.00527551	0.00868265	-0.0155491	0.0138457	0.0150155	0.0203861	0.0121859	0.0152398	0.0142321	0.0188835	0.0223463	0.0130901	0.0195281	0.0131606	0.0139927	1.08123
PAX2	0.0309595	0.0163166	-0.0319299	-0.0110756	0.0230156	-0.0184098	-0.0457284	0.0214796	0.0148272	-0.0130132	0.0154337	-0.00187539	0.0181659	0.0197008	0.0267471	0.0159883	0.019995	0.018673	0.0247756	0.029319	0.0171746	0.0256214	0.0172671	0.0183589	1.06256
GFI1B	0.0191419	0.00289523	-0.0318577	-0.0150557	0.0563027	-0.022769	0.00379951	-0.0610344	-0.0258552	0.0233662	0.0107529	0.0403135	0.0268866	0.0291583	0.0395872	0.0236636	0.0295938	0.0276371	0.0366693	0.0433938	0.0254194	0.0379212	0.0255563	0.0271722	0.985265
NR1H4	0.0110054	0.00877943	-0.00434101	0.0139267	-0.0151549	-0.00566928	-0.039033	0.0360995	0.00607566	0.0098991	-0.00105657	-0.0205311	0.014716	0.0159594	0.0216675	0.0129519	0.0161977	0.0151267	0.0200704	0.0237509	0.0139129	0.0207556	0.0139879	0.0148723	0.978781
EOMES	-0.0131102	0.0261279	0.000191637	0.00067753	0.0474203	-0.0349911	-0.0192608	0.0114016	0.0116463	0.00714186	-0.000574572	-0.0366705	0.0222528	0.024133	0.0327645	0.0195853	0.0244934	0.0228739	0.0303495	0.035915	0.0210384	0.0313856	0.0211518	0.0224892	0.963075
GTF2I	-0.000729243	-0.000425493	0.005828	0.000932716	0.00114131	-0.00487914	0.000840797	-0.00475025	0.0101599	-0.0091606	0.00247249	-0.0014305	0.00458446	0.0049718	0.00675005	0.0040349	0.00504606	0.00471242	0.00625252	0.00739911	0.00433428	0.00646597	0.00435763	0.00463315	0.926647
ZIC1..3	0.027046	0.0151696	0.00174802	-1.66598e-05	-0.00593124	-0.0214757	0.00382765	-0.0176607	0.00328996	0.00871655	-0.00336483	-0.0113487	0.013167	0.0142795	0.0193868	0.0115886	0.0144927	0.0135345	0.0179578	0.0212509	0.0124484	0.0185709	0.0125155	0.0133068	0.90678
SOX2	0.00907282	-0.0137373	0.00446144	0.0420875	0.010794	0.012047	-0.0191768	0.0191744	-0.0307076	-0.0138208	-0.0229749	0.00278021	0.0225964	0.0245056	0.0332704	0.0198877	0.0248716	0.0232271	0.0308181	0.0364696	0.0213633	0.0318702	0.0214784	0.0228364	0.890047
NANOG{mouse}	0.0323451	0.0157051	0.0037403	0.00425297	-0.00151176	0.0126677	-0.0222319	-0.0330294	-0.0035411	-0.0148972	-0.00976048	0.0162606	0.0170499	0.0184904	0.0251038	0.015006	0.0187666	0.0175258	0.0232535	0.0275177	0.0161194	0.0240473	0.0162063	0.017231	0.865635
LMO2	0.0180568	0.0156108	-0.0139084	0.0109419	-0.0141886	0.000603411	-0.00192219	-0.00384047	0.00792777	-0.0124277	-0.00266173	-0.00419165	0.0116276	0.01261	0.0171201	0.0102337	0.0127983	0.0119521	0.0158582	0.0187663	0.010993	0.0163996	0.0110522	0.0117511	0.832423
PBX1	0.0120805	0.0145826	0.0121881	-0.00159662	0.0386415	-0.0196636	-0.0266661	-0.0385442	0.00792805	-0.00152904	-0.0120169	0.0145957	0.0226212	0.0245325	0.033307	0.0199095	0.0248989	0.0232526	0.030852	0.0365096	0.0213868	0.0319052	0.021502	0.0228615	0.742953

## Sheet: PromotersFrailActivities
TF	RQ0012_001	RQ0012_002	RQ0012_004	RQ0012_006	RQ0012_007	RQ0012_010	RQ0012_011	RQ0012_013	RQ0012_015	RQ0012_017	RQ0012_022	RQ0012_023	RQ0012_001.stddev	RQ0012_002.stddev	RQ0012_004.stddev	RQ0012_006.stddev	RQ0012_007.stddev	RQ0012_010.stddev	RQ0012_011.stddev	RQ0012_013.stddev	RQ0012_015.stddev	RQ0012_017.stddev	RQ0012_022.stddev	RQ0012_023.stddev	zvalue
SP1	-0.0477818	0.0315865	0.0313266	0.0262726	0.0149143	0.0291055	-0.0141337	-0.0343528	-0.0231134	-0.000294704	0.00612053	-0.0196498	0.0034993	0.00211627	0.00218984	0.00199005	0.0021209	0.00213291	0.00241621	0.00259332	0.00337835	0.00271576	0.00226451	0.00267657	10.5733
PITX1..3	0.10077	-0.0886055	-0.0432184	-0.0303466	-0.0594746	-0.0712462	-0.0519966	0.0283374	0.139994	0.0298886	0.056378	-0.0104796	0.0100728	0.0060917	0.00630346	0.00572837	0.00610502	0.00613959	0.00695508	0.00746488	0.0097246	0.00781733	0.00651839	0.00770453	9.06047
IRF1,2,7	-0.0175298	0.0622698	-0.0267283	0.035377	-0.046347	-0.0928343	-0.00499092	-0.112924	-0.0607146	0.373047	-0.00285587	-0.10577	0.018953	0.0114622	0.0118607	0.0107785	0.0114873	0.0115523	0.0130867	0.014046	0.0182979	0.0147092	0.0122651	0.0144969	8.65717
UFEwm	0.0200032	-0.00975138	0.00105108	-0.00989559	0.00169845	-0.00627104	-0.0143966	0.0159166	0.00760169	-0.00275791	-0.0103073	0.00710877	0.00181761	0.00109923	0.00113745	0.00103367	0.00110164	0.00110788	0.00125503	0.00134702	0.00175478	0.00141062	0.00117623	0.00139026	7.76457
NRF1	-0.0857254	0.0297373	0.0555252	0.0394459	0.00551046	0.0379975	-0.0254359	-0.0448642	0.00143905	-0.00354775	0.0194142	-0.0294965	0.00702385	0.00424781	0.00439547	0.00399445	0.0042571	0.00428121	0.00484985	0.00520535	0.00678107	0.00545111	0.00454535	0.00537245	7.56174
NKX3-2	0.0124622	0.0252571	-0.0727501	-0.0125064	0.0694669	0.0596075	0.161716	0.011891	-0.144492	-0.122022	-0.118474	0.129843	0.0198711	0.0120174	0.0124352	0.0113007	0.0120437	0.0121119	0.0137207	0.0147264	0.0191842	0.0154217	0.0128592	0.0151991	6.548
ELK1,4_GABP{A,B1}	-0.0705661	0.0516849	0.059637	0.0308385	0.00755224	0.027945	-0.018933	-0.0795759	-0.00159082	-0.00129147	0.0174309	-0.0231313	0.00896683	0.00542287	0.00561138	0.00509942	0.00543472	0.0054655	0.00619145	0.00664528	0.00865689	0.00695904	0.00580271	0.00685861	6.47804
ZNF143	-0.0718239	0.0321739	0.0362561	0.0447722	0.0136528	0.041585	-0.0364048	-0.0552508	0.00305514	0.00458774	0.00621809	-0.0188215	0.00798659	0.00483005	0.00499795	0.00454196	0.00484061	0.00486802	0.00551461	0.00591883	0.00771054	0.00619829	0.00516837	0.00610884	6.44419
HIC1	-0.0516463	0.0306181	0.0242697	0.0197334	0.0266165	0.0348191	-0.00830323	-0.0418723	-0.00322928	-0.00888413	0.00602366	-0.0281453	0.00607369	0.00367318	0.00380087	0.0034541	0.00368121	0.00370206	0.00419378	0.00450119	0.00586375	0.00471371	0.00393047	0.00464569	6.38555
NFY{A,B,C}	-0.0681249	0.031702	0.036823	0.0326709	0.0128997	0.0398616	-0.0205724	-0.045507	-0.00066999	0.00603513	0.00307687	-0.0281948	0.00789873	0.00477692	0.00494297	0.004492	0.00478736	0.00481447	0.00545395	0.00585372	0.00762572	0.0061301	0.00511152	0.00604164	5.77651
POU2F1..3	-0.0957104	0.0822279	-0.00324529	0.218623	-0.0302907	-0.00333376	-0.132895	-0.0502818	0.0956582	-0.0902024	-0.0290558	0.0385054	0.0279064	0.016877	0.0174637	0.0158704	0.0169139	0.0170097	0.0192689	0.0206814	0.0269419	0.0216578	0.0180591	0.0213453	5.14636
PAX5	-0.0420481	0.0266117	0.0174846	0.0173662	0.0214478	0.0304714	-0.00519408	-0.0313004	-0.0147578	-0.0143342	-0.00359472	-0.00215238	0.00612562	0.00370459	0.00383337	0.00348363	0.00371269	0.00373372	0.00422964	0.00453967	0.00591389	0.00475401	0.00396408	0.00468541	5.08061
TFAP2B	-0.0423708	0.0192016	0.00901636	0.0187655	0.0197773	0.0227962	-0.00889212	-0.022276	-0.00784421	0.00260681	0.00172585	-0.0125064	0.00515892	0.00311996	0.00322842	0.00293387	0.00312678	0.00314449	0.00356215	0.00382326	0.00498061	0.00400377	0.0033385	0.003946	5.00001
ELF1,2,4	-0.0480215	0.0322213	0.0349503	0.0280873	-0.00299082	0.019988	-0.00601312	-0.0595271	0.000624224	-0.00119392	0.0337635	-0.0318881	0.00996194	0.00602469	0.00623411	0.00566535	0.00603785	0.00607205	0.00687856	0.00738276	0.00961761	0.00773133	0.00644668	0.00761977	4.37492
ETS1,2	-0.0399001	0.0617042	0.049018	0.0294431	0.0145327	0.00648468	-0.0138649	-0.0597913	-0.0443894	0.0198608	0.0213531	-0.044451	0.0131831	0.00797277	0.00824992	0.00749724	0.0079902	0.00803545	0.00910275	0.00976998	0.0127275	0.0102313	0.00853122	0.0100836	4.13467
CTCF	-0.0852135	0.0350372	0.0522259	0.047645	0.0117398	0.0596433	-0.0270367	-0.0357047	-0.0278402	-0.0176162	-0.000499683	-0.0123803	0.0141327	0.00854703	0.00884414	0.00803725	0.00856571	0.00861422	0.0097584	0.0104737	0.0136442	0.0109682	0.0091457	0.0108099	4.086
SPI1	0.00108203	0.0385545	0.027603	0.0107374	0.0239094	0.000433126	0.000440825	-0.0264797	-0.0634604	-0.00609794	0.021504	-0.0282262	0.00904859	0.00547232	0.00566254	0.00514592	0.00548428	0.00551534	0.0062479	0.00670588	0.00873583	0.00702249	0.00585562	0.00692115	4.04167
ZFP161	-0.0605437	0.0206696	0.0231838	0.0294696	0.0177747	0.028067	-0.00810849	-0.0184301	-0.00352782	-0.00992671	-0.000844057	-0.0177838	0.00920379	0.00556618	0.00575967	0.00523418	0.00557834	0.00560994	0.00635507	0.00682089	0.00888566	0.00714294	0.00595606	0.00703987	3.6236
RFX1..5_RFXANK_RFXAP	-0.0145931	0.0290055	0.0445904	0.0457675	-0.00315953	0.0440285	-0.060493	-0.0328292	-0.012618	-0.0245831	0.0094639	-0.0245799	0.0143425	0.0086739	0.00897542	0.00815655	0.00869286	0.00874209	0.00990325	0.0106292	0.0138467	0.011131	0.00928146	0.0109704	3.56489
KLF4	-0.01734	0.0196352	0.0229468	0.0104756	0.0064933	0.0176172	-0.010131	-0.0323298	-0.00586552	0.00164384	0.00810386	-0.0212495	0.00687119	0.00415549	0.00429994	0.00390764	0.00416457	0.00418816	0.00474444	0.00509221	0.00663369	0.00533264	0.00444656	0.00525569	3.53434
RREB1	0.0101517	-0.0150539	-0.0121532	-0.0164764	-0.0103099	0.000411604	0.00834057	0.0234416	-0.0111506	0.0069262	-0.00743468	0.0233071	0.005585	0.00337764	0.00349505	0.00317618	0.00338502	0.00340419	0.00385635	0.00413902	0.00539195	0.00433444	0.00361422	0.00427189	3.52424
TFAP2{A,C}	-0.020932	0.0208832	0.00735306	0.0201383	0.0151284	0.0216259	-0.0129903	-0.0213654	-0.00510571	-0.0117998	0.000789076	-0.0137245	0.00673064	0.00407049	0.00421199	0.00382771	0.00407939	0.00410249	0.0046474	0.00498806	0.006498	0.00522356	0.00435561	0.00514819	3.50334
NFIX	-0.0486423	0.0286981	0.038825	0.0231475	0.0233589	0.0187058	-0.0260812	-0.0412614	-0.0271199	-0.0013582	0.014622	-0.0028944	0.0112013	0.00677422	0.0070097	0.00637018	0.00678903	0.00682748	0.00773433	0.00830125	0.0108141	0.00869319	0.00724872	0.00856775	3.49529
EHF	-0.0469628	0.0359998	0.0462754	0.031935	0.0027699	0.0342081	-0.00767342	-0.0740521	0.00109513	0.00482008	0.0427019	-0.0711169	0.0172733	0.0104463	0.0108095	0.00982328	0.0104692	0.0105285	0.0119269	0.0128011	0.0166762	0.0134055	0.0111781	0.0132121	3.37107
SPIB	0.00887115	0.0614309	0.034405	0.0170002	0.00838777	-0.0157595	0.0147388	-0.0579377	-0.0723737	-0.00307134	0.0318101	-0.0275017	0.0151538	0.00916458	0.00948316	0.00861797	0.00918462	0.00923663	0.0104635	0.0112304	0.01463	0.0117607	0.00980651	0.011591	3.35862
HOX{A5,B5}	0.0134026	-0.0318133	-0.0368516	-0.0212298	-0.00248513	0.0226696	0.0488834	0.0561046	-0.0502676	0.00945713	-0.0321343	0.0242645	0.0144363	0.00873067	0.00903416	0.00820993	0.00874975	0.0087993	0.00996806	0.0106987	0.0139374	0.0112039	0.0093422	0.0110422	3.24183
PAX4	0.0342859	-0.0756992	-0.0475372	-0.0265119	-0.0601659	-0.0445567	-0.0453313	0.0159865	0.134665	0.0520706	0.0369999	0.025794	0.0254688	0.0154028	0.0159382	0.0144841	0.0154364	0.0155239	0.0175858	0.0188748	0.0245885	0.019766	0.0164816	0.0194808	3.06501
MTF1	-0.0489887	0.0200356	0.0102522	0.0238614	0.0149973	0.0343043	-0.0118237	-0.0375119	-0.011075	0.00243796	-0.00192266	0.00543325	0.0104955	0.00634737	0.00656802	0.00596879	0.00636125	0.00639728	0.00724698	0.00777819	0.0101327	0.00814543	0.00679197	0.00802789	3.0581
TFAP4	-0.0300912	0.0241424	0.0231077	0.0161222	0.0410562	0.0289068	-0.0242058	-0.0291979	-0.0177727	-0.0089795	-0.00888327	-0.0142049	0.0119452	0.00722408	0.0074752	0.00679321	0.00723987	0.00728088	0.00824795	0.00885252	0.0115323	0.00927049	0.00773009	0.00913671	2.9884
IKZF2	0.0782259	-0.0291247	-0.0486898	-0.0231666	-0.0988795	-0.0651949	-0.0239822	0.0190729	0.129143	0.00374209	0.0741006	-0.0152465	0.0289492	0.0175076	0.0181162	0.0164634	0.0175459	0.0176452	0.019989	0.0214541	0.0279486	0.0224671	0.0187339	0.0221429	2.94973
GATA6	0.199973	-0.0500351	-0.0349048	0.0371531	-0.0760652	-0.013333	-0.00752896	-0.0973964	0.145158	-0.0473056	-0.0238227	-0.0318921	0.0345714	0.0209078	0.0216346	0.0196607	0.0209535	0.0210721	0.023871	0.0256208	0.0333765	0.0268304	0.0223722	0.0264433	2.85921
YY1	-0.0366654	0.0154726	0.0345318	0.020452	0.000384383	0.00851206	-0.022779	-0.0248055	0.0183548	-0.00387761	-0.00137429	-0.00820597	0.00992513	0.00600242	0.00621107	0.00564441	0.00601554	0.00604961	0.00685314	0.00735547	0.00958207	0.00770276	0.00642286	0.00759161	2.79692
BPTF	0.0337529	-0.0546392	0.0108423	-0.0278208	-0.0585803	-0.0630606	-0.0128642	0.00445449	0.108431	0.00399855	0.0694881	-0.0140024	0.0247385	0.0149611	0.0154812	0.0140687	0.0149938	0.0150787	0.0170815	0.0183336	0.0238834	0.0191992	0.016009	0.0189221	2.78424
POU5F1	-0.0445298	0.0541411	0.0187354	0.0981735	-0.0110659	0.0183837	-0.0547671	-0.0204949	0.0100774	-0.0424209	0.00781406	-0.0340466	0.0241857	0.0146268	0.0151353	0.0137544	0.0146588	0.0147418	0.0166998	0.0179239	0.0233498	0.0187702	0.0156513	0.0184994	2.77919
CEBPA,B_DDIT3	0.105173	-0.0023829	0.0079232	-0.0224059	-0.040466	-0.0770086	0.0498371	-0.0496647	-0.0205865	-0.0136798	0.12055	-0.0572882	0.0302631	0.0183022	0.0189384	0.0172106	0.0183422	0.0184461	0.0208962	0.0224279	0.0292171	0.0234868	0.0195842	0.0231479	2.7644
TFDP1	-0.0254144	0.0113791	0.0169831	0.0187952	0.00924278	0.0205811	-0.00338971	-0.022893	-0.00349039	-0.0112447	0.00175875	-0.0123077	0.00807009	0.00488055	0.00505021	0.00458945	0.00489122	0.00491892	0.00557227	0.00598072	0.00779115	0.00626309	0.00522241	0.00617272	2.6933
HES1	-0.065905	0.0254322	0.0260046	0.00771936	0.0158748	0.0323449	-0.0192751	-0.028342	0.0107303	0.00347076	-0.00172474	-0.00633008	0.0128448	0.00776814	0.00803817	0.00730481	0.00778512	0.00782921	0.00886911	0.00951922	0.0124008	0.00996866	0.00831225	0.00982481	2.65783
ATF5_CREB3	-0.0252787	0.0418142	0.042571	0.0275034	0.0256011	0.0343521	0.0136698	-0.0705963	-0.0453256	-0.0168825	0.0501824	-0.0776108	0.0237871	0.0143857	0.0148858	0.0135277	0.0144171	0.0144988	0.0164246	0.0176285	0.0229649	0.0184608	0.0153933	0.0181944	2.59715
EVI1	0.0692251	-0.0475771	-0.0341222	-0.0321442	-0.0707095	-0.0386848	-0.0594946	0.0343796	0.121203	0.0606569	0.013971	-0.0167029	0.0295754	0.0178863	0.0185081	0.0168195	0.0179254	0.018027	0.0204214	0.0219182	0.0285532	0.0229531	0.0191392	0.0226219	2.5298
TBX4,5	-0.0106401	-0.0265441	-0.015977	-0.0539258	-0.0149915	0.0176167	-0.00772775	0.0632445	0.0171035	0.0413086	-0.0359231	0.0264561	0.0194027	0.0117342	0.0121421	0.0110343	0.0117598	0.0118264	0.0133973	0.0143793	0.0187321	0.0150582	0.0125561	0.0148409	2.48793
ZNF384	0.0647814	-0.0689154	-0.0282953	-0.0452475	-0.0636488	-0.0338303	-0.0174957	0.063843	0.0895211	0.0411392	0.0123952	-0.0142469	0.0283918	0.0171705	0.0177674	0.0161464	0.017208	0.0173055	0.0196041	0.0210411	0.0274104	0.0220345	0.0183732	0.0217165	2.48743
NFE2	0.13348	-0.0183526	-0.0537134	0.0267673	-0.0427299	0.0284296	0.0451414	-0.0251576	-0.0294594	-0.0106085	0.074036	-0.127832	0.034007	0.0205664	0.0212813	0.0193397	0.0206114	0.0207281	0.0234813	0.0252024	0.0328315	0.0263924	0.022007	0.0260115	2.44602
FEV	-0.0483405	0.0504433	0.0664442	0.03926	0.0155333	-0.00301556	-0.00109901	-0.0456113	-0.0476746	-0.00465577	0.0325626	-0.0538467	0.0236434	0.0142988	0.0147959	0.013446	0.0143301	0.0144112	0.0163254	0.017522	0.0228262	0.0183493	0.0153004	0.0180846	2.43479
GFI1	-0.0524413	0.0206848	0.0397437	0.0347214	-0.0247334	0.0159327	-0.0282216	-0.0347668	-0.00224353	0.00596148	0.0322875	-0.00692479	0.0171238	0.010356	0.010716	0.00973831	0.0103786	0.0104374	0.0118237	0.0126904	0.016532	0.0132896	0.0110814	0.0130978	2.41586
MZF1	0.00884099	-0.0047207	-0.00550626	-0.000424526	0.0181235	0.0108397	-0.00401249	0.0123293	-0.0297399	0.0062011	-0.00503939	-0.00689135	0.00654578	0.00395869	0.0040963	0.00372258	0.00396734	0.00398981	0.00451975	0.00485105	0.00631952	0.00508009	0.00423597	0.00500678	2.37188
STAT5{A,B}	-0.0760312	0.0280502	0.0578469	0.0467584	0.0122569	-0.0100578	-0.070958	-0.0942972	0.0553476	0.00889723	0.0532301	-0.0110432	0.0306672	0.0185466	0.0191913	0.0174404	0.0185871	0.0186924	0.0211752	0.0227273	0.0296072	0.0238004	0.0198457	0.023457	2.32605
STAT2,4,6	0.0526243	0.0151468	0.000389017	-0.00251802	-0.0252003	-0.0230306	0.0222353	-0.048942	-0.0136106	0.0442853	0.0348998	-0.0562789	0.0192144	0.0116203	0.0120243	0.0109272	0.0116457	0.0117117	0.0132673	0.0142397	0.0185503	0.0149121	0.0124343	0.0146969	2.31525
MYFfamily	-0.0193911	0.00759254	0.0151396	0.0254784	0.0118943	0.0120954	-0.00246648	-0.0120119	-0.0131085	-0.0133435	0.0025634	-0.0144422	0.00892358	0.00539672	0.00558432	0.00507483	0.00540851	0.00543914	0.00616159	0.00661324	0.00861515	0.00692548	0.00577473	0.00682554	2.29492
NFKB1_REL_RELA	-0.024613	0.0399457	0.0342807	0.0108084	0.0130181	-0.00299809	0.00262221	-0.0369973	-0.00868425	-0.0213989	0.0250493	-0.031033	0.0160024	0.00967778	0.0100142	0.00910055	0.00969893	0.00975386	0.0110494	0.0118593	0.0154493	0.0124193	0.0103557	0.01224	2.23197
TFCP2	-0.0213303	0.0165949	0.000876859	0.0224372	0.0117263	0.0146826	-0.0118424	-0.00765386	-0.00499027	-0.00156656	-0.00968172	-0.00925268	0.00871855	0.00527272	0.00545601	0.00495823	0.00528424	0.00531417	0.00602002	0.00646128	0.0084172	0.00676635	0.00564204	0.00666871	2.22674
ARNT_ARNT2_BHLHB2_MAX_MYC_USF1	-0.0663896	0.051512	0.0281669	0.0223923	0.0477948	0.0355947	-0.0127073	-0.044724	-0.0334006	-0.00350697	0.00653171	-0.0312642	0.0232703	0.0140732	0.0145624	0.0132338	0.014104	0.0141838	0.0160678	0.0172455	0.022466	0.0180598	0.0150589	0.0177992	2.21351
E2F1..5	-0.0759226	0.017203	0.0221494	0.0565986	-0.00481601	0.0180803	-0.0372734	-0.0633921	0.058141	0.012007	0.00785188	-0.0106272	0.0238449	0.0144207	0.014922	0.0135606	0.0144522	0.014534	0.0164645	0.0176714	0.0230207	0.0185057	0.0154308	0.0182387	2.20293
RUNX1..3	0.00343402	0.0266144	0.0348479	0.00115822	-0.00476573	-0.0180222	-0.0220087	-0.0427248	0.00795479	0.010324	0.0511307	-0.0479427	0.0189621	0.0114677	0.0118663	0.0107837	0.0114928	0.0115579	0.013093	0.0140527	0.0183067	0.0147162	0.012271	0.0145039	2.19273
FOXN1	-0.023417	0.0543733	0.019148	0.0288409	0.00819745	0.034355	-0.0173392	-0.0639756	-0.0264547	-0.0137036	0.0411802	-0.0412047	0.0235563	0.0142462	0.0147414	0.0133964	0.0142773	0.0143582	0.0162653	0.0174575	0.0227421	0.0182817	0.015244	0.0180179	2.17832
FOXD3	0.100034	-0.111743	0.0177131	-0.0295595	-0.0438528	-0.0828859	-0.0498943	0.0697952	0.136634	-0.0147536	0.0222812	-0.0137678	0.0436701	0.0264104	0.0273284	0.0248351	0.0264681	0.026618	0.0301535	0.0323637	0.0421606	0.0338918	0.0282603	0.0334027	2.16602
SREBF1,2	-0.0446202	0.0423226	0.0507649	0.00608289	-0.00181891	0.0183423	-0.00305006	-0.0633089	-0.0456643	0.0114071	0.0426664	-0.013124	0.022763	0.0137664	0.0142449	0.0129453	0.0137965	0.0138746	0.0157175	0.0168696	0.0219762	0.0176661	0.0147307	0.0174112	2.15626
JUN	-0.0576932	0.0453789	0.0309974	0.0293128	0.0018956	0.0464457	-0.00321493	-0.0652802	-0.0237209	0.00596983	0.00935375	-0.0194449	0.0241675	0.0146158	0.0151239	0.013744	0.0146477	0.0147307	0.0166873	0.0179105	0.0233322	0.0187561	0.0156395	0.0184854	2.04057
CREB1	-0.0284498	0.00711376	0.038666	0.0311713	-0.00334619	0.013572	-0.0222596	-0.0612768	0.019028	0.0152777	0.0147053	-0.0242017	0.0192801	0.0116601	0.0120654	0.0109646	0.0116855	0.0117517	0.0133126	0.0142884	0.0186137	0.0149631	0.0124768	0.0147471	2.0346
EBF1	-0.0414739	0.018075	0.0168452	0.0121283	0.0180766	0.013003	-0.0235207	-0.0125953	-0.0101962	0.00512837	0.00320287	0.00132691	0.0117442	0.00710256	0.00734946	0.00667893	0.00711809	0.0071584	0.00810921	0.00870361	0.0113383	0.00911455	0.00760006	0.00898302	2.02235
PATZ1	-0.006597	0.0101122	0.0113902	0.00612505	0.0114995	0.0106122	-0.00691362	-0.0138436	-0.0141174	-0.00603522	0.00781518	-0.0100476	0.00719984	0.00435425	0.00450561	0.00409454	0.00436377	0.00438848	0.00497137	0.00533578	0.00695098	0.0055877	0.00465924	0.00550707	1.99484
HAND1,2	-0.0988513	0.00529077	0.0240585	0.00903404	0.0395081	0.0356777	-0.0288948	0.0465526	-0.0180909	-0.00482083	-0.0151922	0.00572823	0.0236946	0.0143298	0.0148279	0.0134751	0.0143611	0.0144424	0.0163607	0.0175599	0.0228756	0.018389	0.0153335	0.0181237	1.9625
BACH2	0.0440408	0.0803789	0.0164873	-0.0137282	0.0235941	-0.0010695	-0.0101466	-0.0714022	-0.0457281	-0.0213765	0.044866	-0.0459159	0.0307746	0.0186116	0.0192585	0.0175015	0.0186523	0.0187579	0.0212494	0.022807	0.0297109	0.0238838	0.0199152	0.0235391	1.95215
TEAD1	0.0827292	-0.0203168	-0.0409999	-0.0250079	-0.0146019	0.00467947	0.00850018	0.0042981	-0.0261856	1.36937e-05	-0.0318445	0.058736	0.0230461	0.0139376	0.0144221	0.0131063	0.013968	0.0140471	0.0159129	0.0170794	0.0222495	0.0178857	0.0149138	0.0176276	1.94364
GTF2I	0.0104666	-0.000817217	0.00325702	0.00272403	0.00594432	0.0169881	-0.00508091	0.011303	-0.0230313	0.00272962	-0.00471953	-0.0197638	0.00767677	0.00464268	0.00480407	0.00436577	0.00465283	0.00467918	0.00530068	0.00568923	0.00741142	0.00595784	0.00496787	0.00587187	1.92605
TBP	0.00896146	0.0139509	-0.000987362	0.0289755	0.00477043	-0.052042	-0.038653	-0.0600529	0.0536953	-0.051174	0.0277681	0.0647876	0.0287226	0.0173706	0.0179744	0.0163345	0.0174085	0.0175071	0.0198325	0.0212862	0.0277298	0.0222912	0.0185873	0.0219696	1.9259
ZNF148	-0.000118391	0.0205675	0.000927107	0.0176865	-0.00149742	0.0189831	-0.0190483	-0.0184519	-0.0228916	0.0140356	0.00223781	-0.0124299	0.0113518	0.00686524	0.00710389	0.00645577	0.00688025	0.00691921	0.00783825	0.00841279	0.0109595	0.00881	0.00734612	0.00868287	1.91119
EGR1..3	0.0260688	-0.00074586	0.00668968	-0.00394008	0.0133508	0.011137	0.0119339	-0.0148506	-0.00749586	-0.0200561	-0.0089559	-0.0131358	0.00907675	0.00548935	0.00568016	0.00516194	0.00550134	0.0055325	0.00626735	0.00672674	0.00876301	0.00704434	0.00587384	0.00694269	1.9022
NR5A1,2	0.0524431	-0.0258976	-0.0282425	-0.0255142	-0.0315593	-0.0311149	-0.005132	0.0388177	0.069475	-0.0170624	-0.007911	0.0116979	0.0229384	0.0138725	0.0143547	0.0130451	0.0139028	0.0139815	0.0158386	0.0169996	0.0221456	0.0178022	0.0148442	0.0175453	1.90004
EWSR1-FLI1	0.0268475	-0.00655586	-0.0200696	-0.00982383	0.00354178	0.0132308	0.0161269	0.0132836	-0.034849	0.00697072	-0.0179657	0.00926268	0.0116665	0.00705556	0.00730082	0.00663474	0.00707098	0.00711103	0.00805554	0.00864601	0.0112633	0.00905423	0.00754977	0.00892358	1.89066
ATF4	-0.0539361	0.0366501	0.0282484	0.0215821	-0.00260278	0.0305242	-0.0172328	-0.0581606	0.0299077	-0.0144204	0.0274124	-0.0279721	0.0236827	0.0143226	0.0148204	0.0134683	0.0143539	0.0144352	0.0163525	0.0175511	0.0228641	0.0183798	0.0153258	0.0181146	1.88065
IKZF1	-0.0273163	0.0247824	0.0388596	0.0164594	0.0406477	0.00631559	-0.0327779	-0.0163229	-0.0291756	-0.0172545	0.00733651	-0.0115539	0.019638	0.0118765	0.0122893	0.0111681	0.0119024	0.0119698	0.0135597	0.0145536	0.0189592	0.0152408	0.0127084	0.0150209	1.87254
CDX1,2,4	0.0637364	-0.0544508	-0.0342721	-0.0116708	-0.0857084	-0.0655523	-0.0226201	0.0556069	0.132854	0.0373871	0.0193233	-0.0346335	0.0432857	0.0261779	0.0270879	0.0246166	0.0262351	0.0263837	0.0298881	0.0320789	0.0417896	0.0335935	0.0280115	0.0331087	1.86323
HIF1A	-0.0540511	0.0315398	0.0305158	0.00304122	0.00299636	0.0219644	-0.0230755	-0.0197786	0.00589654	0.00726404	-0.00782092	0.00150802	0.0166727	0.0100831	0.0104336	0.00948174	0.0101052	0.0101624	0.0115122	0.0123561	0.0160964	0.0129394	0.0107894	0.0127527	1.85471
FOX{D1,D2}	0.0583592	0.000487848	0.00949081	-0.0272852	-0.0282381	-0.0217282	0.0249747	-0.0261372	-0.0115409	-0.013328	0.0832789	-0.0483339	0.0287271	0.0173733	0.0179772	0.0163371	0.0174113	0.0175099	0.0198356	0.0212896	0.0277342	0.0222947	0.0185902	0.021973	1.82336
ZNF423	-0.0334991	0.0129994	0.0279217	0.0184869	0.0364972	0.00762553	-0.0192849	-0.0278063	-0.00346316	-0.0177987	0.0214742	-0.0231528	0.0183499	0.0110974	0.0114832	0.0104355	0.0111217	0.0111847	0.0126703	0.013599	0.0177156	0.0142411	0.0118748	0.0140356	1.80459
FOS_FOS{B,L1}_JUN{B,D}	-0.040483	0.0472546	0.0156749	0.0283845	0.00415403	-0.00422155	0.0221902	-0.0453106	-0.0494461	0.0542032	0.0405635	-0.0729637	0.0307211	0.0185792	0.019225	0.017471	0.0186198	0.0187252	0.0212124	0.0227673	0.0296592	0.0238422	0.0198805	0.0234982	1.78927
GLI1..3	-0.0258067	0.0319471	0.0203944	0.0189139	0.0232975	0.0267442	-0.0170309	-0.016204	0.00547187	-0.0316559	-0.0233712	-0.0127002	0.0187133	0.0113172	0.0117106	0.0106422	0.011342	0.0114062	0.0129212	0.0138683	0.0180665	0.0145231	0.0121099	0.0143136	1.78503
MYOD1	-0.0527991	0.00242475	0.0201466	0.0123881	0.0312028	0.00873176	-0.0261658	0.015092	0.00396533	0.00864732	-0.0143311	-0.00930266	0.0160487	0.00970576	0.0100431	0.00912686	0.00972697	0.00978206	0.0110814	0.0118936	0.015494	0.0124552	0.0103856	0.0122754	1.78071
SPZ1	0.0110964	0.0151186	0.00688622	0.0174323	0.0213324	0.0228868	-0.00908106	-0.0260301	-0.019617	0.000620389	-0.007904	-0.032741	0.0151319	0.00915131	0.00946942	0.00860548	0.00917131	0.00922325	0.0104483	0.0112142	0.0146089	0.0117436	0.00979231	0.0115742	1.73373
PRRX1,2	-0.0365107	-0.0389583	-0.0153539	-0.0580296	-0.0334605	-0.0227463	-0.0171574	-0.0681666	0.194863	-0.0121878	0.0689141	0.038794	0.0487086	0.0294575	0.0304815	0.0277005	0.0295219	0.0296891	0.0336325	0.0360978	0.047025	0.0378021	0.0315208	0.0372566	1.727
FOXO1,3,4	0.105162	-0.0326602	0.0416989	-0.0137043	-0.0283983	-0.0561712	-0.0098078	-0.0120734	0.0367712	0.0272171	0.0390256	-0.0970591	0.0385065	0.0232876	0.0240971	0.0218986	0.0233385	0.0234707	0.0265881	0.028537	0.0371756	0.0298844	0.0249188	0.0294532	1.71888
NHLH1,2	-0.0246349	0.00857238	0.0195074	0.0210135	0.0138134	0.0140203	-0.00693659	-0.0209963	0.00122091	-0.00458989	-0.0132631	-0.00772709	0.0127731	0.00772476	0.00799329	0.00726402	0.00774165	0.00778549	0.00881959	0.00946606	0.0123316	0.009913	0.00826584	0.00976995	1.69963
SNAI1..3	0.0285222	-0.0235723	0.0217876	0.0204723	0.00117507	0.00119571	-0.01366	0.0214216	-0.00946616	-0.0185252	-0.0280745	-0.0012762	0.0160528	0.00970823	0.0100457	0.00912919	0.00972945	0.00978455	0.0110842	0.0118966	0.0154979	0.0124583	0.0103882	0.0122786	1.67019
LMO2	-0.00179356	0.000789605	0.0383572	0.0217971	0.0272655	0.0122525	-0.025208	-0.0011255	-0.0297257	-0.0369047	-0.0128957	0.00719115	0.0194706	0.0117752	0.0121845	0.0110729	0.011801	0.0118678	0.0134441	0.0144296	0.0187976	0.0151109	0.0126	0.0148928	1.67008
SMAD1..7,9	-0.00543237	0.0167116	0.0228741	0.00757082	-0.00160977	0.00922015	-0.0239493	-0.0235884	-0.0321821	0.0196377	0.00108466	0.00966287	0.0142166	0.00859777	0.00889664	0.00808496	0.00861656	0.00866536	0.00981632	0.0105359	0.0137252	0.0110333	0.00919999	0.0108741	1.65863
FOX{F1,F2,J1}	0.0875732	-0.0135084	0.025276	-0.0178281	-0.0530237	-0.0508252	0.00766241	-0.0311001	0.0207663	0.0509835	0.0767	-0.102676	0.0447053	0.0270365	0.0279763	0.0254239	0.0270955	0.027249	0.0308683	0.033131	0.0431601	0.0346952	0.0289302	0.0341946	1.63509
NFE2L2	0.0564073	0.0110653	0.0114311	0.0192928	-0.00552368	0.00491396	0.00143662	-0.0814722	-0.0567953	-0.0167197	0.0579825	-0.00201874	0.0302583	0.0182993	0.0189354	0.0172079	0.0183393	0.0184432	0.0208929	0.0224243	0.0292125	0.0234831	0.0195811	0.0231442	1.63023
EN1,2	0.0459607	-0.0454644	-0.0148474	-0.0383681	-0.0437642	-0.0120721	0.00298929	0.0434137	0.0601651	0.00272869	0.00322185	-0.00396317	0.0298824	0.018072	0.0187002	0.0169941	0.0181115	0.0182141	0.0206333	0.0221458	0.0288496	0.0231914	0.0193379	0.0228567	1.55417
bHLH_family	-0.0721511	0.00925972	0.0366784	0.0159863	0.0287092	0.0147738	-0.0291411	-0.043088	-0.00660082	0.0354732	-0.00523314	0.0153336	0.0268482	0.016237	0.0168014	0.0152686	0.0162725	0.0163647	0.0185383	0.0198971	0.0259202	0.0208366	0.0173743	0.0205359	1.53049
TLX1..3_NFIC{dimer}	-0.00611418	-0.00741109	-0.0254342	0.00184772	-0.00702903	-0.00388132	-0.0340589	-0.0182082	0.0717203	0.0231301	0.00371405	0.00172473	0.0203725	0.0123207	0.0127489	0.0115858	0.0123476	0.0124175	0.0140669	0.015098	0.0196683	0.0158108	0.0131836	0.0155826	1.51999
MAFB	-0.00754693	0.00872965	0.0082458	0.0200754	0.0177333	0.020786	-0.0143187	-0.0100958	-0.0128575	-0.0208081	-0.0052891	-0.00465403	0.0138656	0.0083855	0.00867699	0.00788535	0.00840383	0.00845142	0.00957397	0.0102757	0.0133863	0.0107609	0.00897286	0.0106056	1.5185
MYB	-0.0252273	0.0161408	0.0234313	0.0159806	0.00635922	0.0240683	-0.00808048	-0.03378	-0.00488351	0.0121106	0.00622035	-0.0323399	0.0187055	0.0113125	0.0117058	0.0106378	0.0113372	0.0114014	0.0129158	0.0138626	0.0180589	0.0145171	0.0121049	0.0143076	1.50998
ZEB1	-0.0344148	0.00255325	0.0257184	0.0117309	0.00870171	0.00871884	-0.0379551	-0.0179419	0.0281837	-0.00953356	-0.00213456	0.0163731	0.0180218	0.010899	0.0112779	0.010249	0.0109228	0.0109847	0.0124437	0.0133559	0.0173988	0.0139864	0.0116624	0.0137846	1.50326
SOX{8,9,10}	-0.0180102	0.0303173	0.0356285	-0.00708861	-0.00270846	-0.0295039	0.0178296	-0.0476935	-0.0536376	0.0172955	-0.000331353	0.0579027	0.0290899	0.0175927	0.0182042	0.0165434	0.0176311	0.017731	0.0200861	0.0215584	0.0280844	0.0225763	0.018825	0.0222505	1.49579
DBP	0.0419778	-0.0164291	-0.000308815	-0.00146979	-0.0249167	-0.0519576	-0.0369021	0.0233462	0.0792613	-0.0117826	0.0117372	-0.0125558	0.0296683	0.0179425	0.0185662	0.0168723	0.0179817	0.0180835	0.0204855	0.0219871	0.0286428	0.0230252	0.0191993	0.0226929	1.47183
RORA	0.00961527	-0.0280643	-0.0208151	-0.0073513	-0.0592361	-0.0449749	0.0377845	0.0248854	0.0857748	0.0230896	0.0263898	-0.0470978	0.0392508	0.0237377	0.0245628	0.0223219	0.0237896	0.0239243	0.027102	0.0290886	0.0378941	0.030462	0.0254004	0.0300224	1.41223
KLF12	-0.000448397	-0.00930687	0.000618692	-0.0247587	0.0109946	-0.00972699	-0.029995	0.0252032	0.0144604	0.00907799	0.000755091	0.0131259	0.0166052	0.0100423	0.0103914	0.00944335	0.0100643	0.0101213	0.0114656	0.012306	0.0160312	0.0128871	0.0107457	0.0127011	1.3927
EP300	-0.0139031	0.00576034	0.00991787	0.00219441	0.00341689	0.0310922	-0.00775865	-0.00684822	0.00845113	-0.0163456	0.00115591	-0.0171331	0.0138581	0.00838095	0.00867229	0.00788107	0.00839927	0.00844684	0.00956878	0.0102702	0.0133791	0.0107551	0.00896799	0.0105999	1.38501
LEF1_TCF7_TCF7L1,2	-0.00805059	-0.018228	0.0289716	0.00868286	0.00809024	-0.0127349	-0.0138131	-0.015644	-0.0183674	0.0347903	0.0405602	-0.0342571	0.0239183	0.0144651	0.0149679	0.0136023	0.0144967	0.0145788	0.0165152	0.0177257	0.0230915	0.0185627	0.0154783	0.0182948	1.38223
TLX2	0.0366892	0.00112962	-0.00153985	0.0149235	-0.0264078	-0.0156625	-0.0411868	0.00868374	0.00463898	0.0083294	0.0312541	-0.0208517	0.0224383	0.01357	0.0140417	0.0127606	0.0135997	0.0136767	0.0154933	0.0166289	0.0216627	0.017414	0.0145205	0.0171628	1.38039
PBX1	-0.00548001	-0.00323712	0.00500694	-0.0107471	0.00222642	0.00258613	-0.0261221	-0.0321032	0.0588581	-0.0489289	0.0903007	-0.03236	0.0378797	0.0229085	0.0237049	0.0215421	0.0229586	0.0230886	0.0261553	0.0280725	0.0365704	0.0293979	0.0245131	0.0289737	1.3796
HOX{A4,D4}	0.0180687	0.00552381	0.0741888	-0.0531499	-0.00730529	-0.00854566	-0.0477902	-0.0143092	0.0699608	-0.0713887	0.0439176	-0.00917071	0.0459562	0.0277929	0.0287591	0.0261352	0.0278537	0.0280114	0.031732	0.034058	0.0443677	0.035666	0.0297397	0.0351513	1.36421
FOXP3	0.054303	0.00759368	0.00369108	-0.0472	0.011787	-0.0652413	0.00811594	0.00965345	-0.0141755	0.0401492	0.0375978	-0.0462745	0.0380709	0.0230241	0.0238245	0.0216509	0.0230745	0.0232052	0.0262873	0.0282142	0.036755	0.0295463	0.0246369	0.02912	1.35853
PPARG	-0.00576651	0.00589992	0.0524192	0.00650743	0.0107549	-0.0101464	-0.0254951	-0.0542279	0.0127237	-0.000976856	0.00942319	-0.00111561	0.0260327	0.0157438	0.0162911	0.0148047	0.0157782	0.0158675	0.0179751	0.0192927	0.0251328	0.0202036	0.0168465	0.0199121	1.35697
SOX2	-0.0555187	0.0463731	0.037591	-0.00824767	-0.0183332	-0.00819276	0.0372394	0.0102573	-0.0734103	-0.00786077	0.0560369	-0.0159342	0.0378381	0.0228834	0.0236788	0.0215185	0.0229334	0.0230633	0.0261266	0.0280417	0.0365303	0.0293657	0.0244862	0.0289419	1.33877
ZBTB6	-0.0111815	0.000637897	0.0131781	0.0107626	0.00994773	0.0117497	-0.0167029	-0.00209788	-0.0259976	0.0112232	-0.00198967	0.000470263	0.0121513	0.00734876	0.00760422	0.00691045	0.00736482	0.00740653	0.0083903	0.00900531	0.0117313	0.00943049	0.0078635	0.0092944	1.32399
PRDM1	0.0113408	0.0142318	-0.031335	0.000685868	-0.00127651	0.0113276	-0.0298699	-0.0201228	0.0161708	0.105216	-0.000729961	-0.0756382	0.0408064	0.0246785	0.0255364	0.0232066	0.0247325	0.0248725	0.0281762	0.0302415	0.039396	0.0316693	0.0264071	0.0312123	1.3157
SOX17	-0.0129545	0.0236311	0.0385313	0.0109886	0.0119372	-0.016621	-0.0231583	-0.0136289	0.00394863	0.00268976	0.0147481	-0.040112	0.024068	0.0145556	0.0150616	0.0136875	0.0145874	0.0146701	0.0166186	0.0178367	0.0232361	0.0186789	0.0155752	0.0184093	1.30024
AR	0.00378629	0.0145906	0.01987	-0.0147086	0.0137555	-0.0581152	-0.0338488	0.0180103	-0.0229982	0.0333712	0.0446147	-0.0183277	0.0335366	0.020282	0.020987	0.0190723	0.0203263	0.0204414	0.0231565	0.0248539	0.0323775	0.0260273	0.0217026	0.0256518	1.2945
RXR{A,B,G}	-0.0098591	0.0122945	0.000554688	0.0146643	0.0048182	-0.0112563	-0.0227237	0.00176939	-0.0309763	0.0209161	-0.0133542	0.0331524	0.0183322	0.0110868	0.0114722	0.0104255	0.011111	0.0111739	0.0126581	0.0135859	0.0176986	0.0142274	0.0118634	0.0140221	1.29176
ZNF238	0.00724176	0.0185996	0.00332809	-0.00312928	-0.0257775	0.0198105	-0.0330568	-0.0110937	0.0237691	0.00223522	0.0375997	-0.0395267	0.0255836	0.0154722	0.01601	0.0145493	0.015506	0.0155938	0.017665	0.0189599	0.0246993	0.0198551	0.0165559	0.0195685	1.29142
HSF1,2	0.043062	0.0145815	-0.0128794	-0.00832438	0.00633914	-0.0312506	-0.0440068	0.00350306	0.022856	0.0243733	-0.00953778	-0.00871599	0.0243789	0.0147436	0.0152562	0.0138643	0.0147759	0.0148596	0.0168332	0.0180671	0.0235363	0.0189202	0.0157764	0.0186471	1.28572
HNF4A_NR2F1,2	-0.00520092	0.0142192	0.00906279	0.0147115	0.00186156	-0.00453803	-0.029804	0.00612022	-0.0111973	0.0127252	-0.0153756	0.00741536	0.0151759	0.00917795	0.00949699	0.00863053	0.00919801	0.0092501	0.0104787	0.0112468	0.0146514	0.0117778	0.00982081	0.0116079	1.27841
AHR_ARNT_ARNT2	-0.0549182	0.0137107	0.0384355	0.0147152	-0.00867884	0.00727745	-0.00513107	-0.0218436	-0.00113816	0.00854293	-0.00155563	0.0105837	0.0221324	0.013385	0.0138503	0.0125867	0.0134143	0.0134902	0.0152821	0.0164022	0.0213674	0.0171767	0.0143226	0.0169288	1.2755
ESRRA	-0.0520933	0.0140306	0.00395253	0.0145297	0.00444303	0.0190087	-0.00313007	-0.00607471	0.00136802	0.0169663	0.0402355	-0.0532362	0.0274842	0.0166216	0.0171994	0.0156302	0.016658	0.0167523	0.0189774	0.0203685	0.0265342	0.0213301	0.0177859	0.0210223	1.25375
HMX1	-0.00334336	-0.0124146	0.0204201	-0.00343629	0.000351427	-0.0333439	-0.0325411	0.0222317	-0.0122087	0.0326739	0.00433853	0.0172722	0.0231849	0.0140215	0.0145089	0.0131852	0.0140522	0.0141318	0.0160088	0.0171822	0.0223835	0.0179935	0.0150037	0.0177338	1.25348
TCF4_dimer	-0.0299243	0.000504912	0.0262487	0.014473	-0.0265321	0.00532239	-0.045572	0.0104206	0.0533148	0.00565545	-0.00261528	-0.0112963	0.0267094	0.0161531	0.0167146	0.0151896	0.0161884	0.0162801	0.0184424	0.0197943	0.0257862	0.0207288	0.0172845	0.0204297	1.24111
STAT1,3	0.0298626	0.0158847	0.0127761	-0.0273546	0.0137519	-0.0283924	0.00670484	0.0158911	-0.019368	0.0437306	0.0114785	-0.0749652	0.0343421	0.0207691	0.0214911	0.0195303	0.0208145	0.0209324	0.0237127	0.0254508	0.0331551	0.0266525	0.0222238	0.0262679	1.21953
MAZ	-0.00424728	0.00204657	-0.00118788	0.00297595	0.00632078	0.0108285	-0.00420153	-0.0124369	0.00534805	-0.00288673	0.00215954	-0.00471908	0.00710609	0.00429755	0.00444694	0.00404123	0.00430694	0.00433134	0.00490664	0.0052663	0.00686047	0.00551494	0.00459857	0.00543536	1.21683
MEF2{A,B,C,D}	0.00545387	0.00696516	0.00826514	-0.0121353	-0.0268726	-0.0173348	-0.0334492	-0.0415559	0.0361959	0.0192458	0.0375526	0.0176694	0.029451	0.0178111	0.0184302	0.0167488	0.01785	0.0179511	0.0203355	0.021826	0.0284331	0.0228566	0.0190587	0.0225267	1.19966
CRX	0.0198635	-0.0413916	-0.00591306	0.0234891	-0.0106516	-0.0271368	-0.05715	0.0144455	0.0256213	0.036046	0.00771187	0.0150657	0.0338617	0.0204785	0.0211904	0.0192571	0.0205233	0.0206395	0.0233809	0.0250947	0.0326912	0.0262796	0.0219129	0.0259004	1.1992
NKX2-2,8	0.0483604	-0.0280624	-0.00370579	-0.0522402	0.00548395	-0.0667919	0.0333224	0.0406142	0.0343632	0.00403317	-0.00471975	-0.0106572	0.0430147	0.026014	0.0269183	0.0244624	0.0260709	0.0262185	0.029701	0.0318781	0.041528	0.0333832	0.0278362	0.0329015	1.19917
NR6A1	0.0551736	-0.00781832	-0.00623171	-0.0271811	0.0141643	-0.0482038	-0.0409709	0.0393548	-0.0150617	0.00210436	0.00315778	0.0315128	0.0347174	0.020996	0.0217259	0.0197437	0.0210419	0.0211611	0.0239718	0.0257289	0.0335174	0.0269437	0.0224667	0.0265549	1.19655
FOX{I1,J2}	0.0529121	0.00129631	0.00631656	-0.0275666	-0.0116634	-0.051138	-0.0135111	-0.000815055	-0.012745	0.0291613	0.0289358	-0.00118291	0.031172	0.0188519	0.0195072	0.0177275	0.0188931	0.0190001	0.0215238	0.0231014	0.0300945	0.0241922	0.0201724	0.0238431	1.19449
ESR1	0.00825065	-0.0055257	0.0164934	-0.000861964	-0.00311837	-0.0199851	-0.0318352	0.00513635	-0.00878335	0.00799706	0.00312749	0.0291047	0.0184284	0.011145	0.0115324	0.0104802	0.0111693	0.0112326	0.0127245	0.0136573	0.0177915	0.0143021	0.0119256	0.0140957	1.19133
SRF	0.0262225	0.0439282	-0.0195102	-0.00617623	0.0133534	-0.0123135	0.0128762	-0.00492962	-0.0339991	0.0323717	-0.000341389	-0.0514819	0.0308646	0.018666	0.0193148	0.0175526	0.0187068	0.0188127	0.0213115	0.0228736	0.0297977	0.0239536	0.0199734	0.0236079	1.17749
ATF6	-0.0214746	0.0451954	0.0151143	0.0148203	0.0104219	-0.0150583	0.00391808	-0.0513635	-0.00495711	0.0170188	0.00749426	-0.0211296	0.0294783	0.0178276	0.0184473	0.0167643	0.0178665	0.0179677	0.0203543	0.0218462	0.0284594	0.0228777	0.0190763	0.0225476	1.17736
FOSL2	-0.0133486	0.0205232	-0.0205343	-0.00165158	-0.0306161	-0.00589344	0.0286851	-0.0327656	0.00405747	0.0029466	0.0676002	-0.0190029	0.0349624	0.0211442	0.0218792	0.0198831	0.0211904	0.0213104	0.024141	0.0259105	0.0337539	0.0271339	0.0226253	0.0267423	1.17647
T	-0.0278866	0.0119872	-0.0320591	-0.0153748	-0.0179675	0.0157847	-0.00943024	0.0146478	0.0476849	0.0541367	0.039219	-0.0807419	0.0424271	0.0256586	0.0265505	0.0241282	0.0257147	0.0258603	0.0292952	0.0314425	0.0409606	0.0329271	0.0274559	0.0324519	1.15416
TAL1_TCF{3,4,12}	0.0348919	-0.015672	0.0495169	0.0049728	0.0073875	0.0174825	-0.0334172	-0.0067693	0.0310409	-0.0204289	-0.00904678	-0.0599583	0.035132	0.0212468	0.0219854	0.0199795	0.0212932	0.0214138	0.0242581	0.0260362	0.0339177	0.0272655	0.022735	0.026872	1.15301
GTF2A1,2	0.0407467	-0.0136618	0.00935302	-0.000692924	0.00601022	0.00424056	-0.0262398	-0.0303746	0.0106152	0.00676439	-0.00176456	-0.00499645	0.0197895	0.0119681	0.0123841	0.0112543	0.0119943	0.0120622	0.0136643	0.0146659	0.0191055	0.0153584	0.0128064	0.0151368	1.12172
RXRA_VDR{dimer}	-0.0432906	0.00742683	0.0387398	0.00155421	0.0291324	-0.00454982	-0.0233142	0.00180032	-0.00375736	-0.00235236	0.00838648	-0.00977558	0.0255514	0.0154527	0.0159899	0.0145311	0.0154865	0.0155742	0.0176428	0.0189361	0.0246683	0.0198301	0.0165351	0.019544	1.11455
NR1H4	-0.0441116	0.0290618	0.0232259	0.00975626	0.00573589	-0.00138117	-0.0323557	0.00321046	0.0108538	0.00458118	-0.00297779	-0.00559899	0.0246422	0.0149029	0.0154209	0.014014	0.0149355	0.01502	0.0170151	0.0182623	0.0237905	0.0191245	0.0159467	0.0188485	1.07826
GFI1B	0.0222791	-0.0236373	0.00526564	-0.0363784	-0.00102178	-0.037943	-0.0290529	-0.032247	0.0639685	0.0289519	0.0576207	-0.0178055	0.0450222	0.0272281	0.0281746	0.0256041	0.0272876	0.0274421	0.0310871	0.0333658	0.043466	0.0349411	0.0291353	0.0344369	1.07253
ZIC1..3	-0.00704356	-0.0159912	0.00636121	-0.00298387	0.0109594	0.00261619	-0.0250596	0.0156081	0.0248479	0.016129	-0.0303729	0.00492942	0.0220484	0.0133342	0.0137977	0.0125389	0.0133634	0.013439	0.0152241	0.01634	0.0212863	0.0171115	0.0142682	0.0168645	1.04122
TP53	-0.00844804	0.0140056	0.0106132	0.0183031	-0.0025918	0.0110584	-0.0251854	0.000989765	-0.0272991	0.00690585	0.00526069	-0.00361228	0.0192488	0.0116411	0.0120458	0.0109468	0.0116666	0.0117326	0.013291	0.0142652	0.0185835	0.0149388	0.0124565	0.0147232	1.0147
NFATC1..3	0.0310977	0.010513	0.00374896	-0.00339252	-0.0111849	-0.015196	-0.039922	0.000250886	0.017536	0.027988	0.00893081	-0.0303699	0.0278259	0.0168283	0.0174133	0.0158246	0.0168651	0.0169606	0.0192133	0.0206217	0.0268641	0.0215953	0.018007	0.0212837	0.986556
PAX2	0.0337119	0.0137261	0.0391796	0.0160522	0.0038846	0.00417575	-0.016463	-0.0312058	-0.0160395	-0.0229387	-0.0105518	-0.0135314	0.0304192	0.0183966	0.0190361	0.0172994	0.0184368	0.0185412	0.021004	0.0225436	0.0293678	0.0236079	0.0196852	0.0232673	0.973632
NANOG{mouse}	0.00421481	0.0115523	-0.0102166	0.00589207	-0.00720352	0.0106836	-0.0516311	0.03276	0.0106475	0.00316453	-0.0121643	0.00230069	0.0285503	0.0172664	0.0178666	0.0162366	0.0173041	0.0174021	0.0197136	0.0211586	0.0275635	0.0221575	0.0184758	0.0218378	0.972509
NFE2L1	0.0299954	-0.00152855	0.0207277	-0.00757575	-0.00542784	0.00578578	-0.0149665	0.000937252	0.000700489	0.00248178	-0.026712	-0.00441786	0.0202265	0.0122324	0.0126576	0.0115028	0.0122591	0.0123285	0.013966	0.0149898	0.0195273	0.0156975	0.0130892	0.015471	0.964857
RBPJ	-0.0383735	0.00292511	0.00691902	-0.000523008	0.00913509	0.00192453	-0.0132315	0.00155944	0.0145543	0.0214639	0.00832304	-0.0146764	0.0183373	0.0110898	0.0114753	0.0104284	0.0111141	0.011177	0.0126616	0.0135897	0.0177034	0.0142313	0.0118666	0.014026	0.964482
XBP1	-0.0260769	0.0024546	0.00514775	-0.00599161	0.0262911	0.0182162	-0.0345213	0.00180595	0.0054126	0.0263314	-0.0203655	0.00129576	0.0277188	0.0167635	0.0173462	0.0157636	0.0168001	0.0168953	0.0191394	0.0205423	0.0267607	0.0215122	0.0179377	0.0212017	0.950588
FOXA2	-0.0263474	-0.0298727	0.0046988	0.0268667	-0.00822725	0.00623965	-0.0421566	-0.01547	-0.0170832	0.0473131	0.0413315	0.0127075	0.0413842	0.0250279	0.0258979	0.0235351	0.0250826	0.0252247	0.0285751	0.0306697	0.0399538	0.0321177	0.026781	0.0316543	0.942584
DMAP1_NCOR{1,2}_SMARC	0.0197856	0.0321407	0.0183587	-0.00230049	-0.0121601	-0.0454262	-0.0195634	-0.0456696	0.0143806	0.0329683	0.0241862	-0.0167004	0.0418502	0.0253097	0.0261895	0.0238001	0.0253651	0.0255087	0.0288969	0.031015	0.0404036	0.0324794	0.0270825	0.0320107	0.939474
NR3C1	-0.00831424	0.0199917	0.00154279	0.00275344	0.0221345	-0.0268107	0.0295293	0.0114779	-0.0185865	-0.00973034	0.00374318	-0.027731	0.0282777	0.0171015	0.017696	0.0160815	0.0171389	0.0172359	0.0195253	0.0209565	0.0273003	0.0219459	0.0182993	0.0216292	0.935879
NR4A2	-0.0241928	-0.0141665	0.0568449	0.0174941	-0.00711588	0.0199024	0.00431906	-0.0307091	-0.00262139	-0.0357049	0.00504436	0.0109057	0.0397725	0.0240532	0.0248893	0.0226186	0.0241058	0.0242423	0.0274623	0.0294752	0.0383978	0.0308669	0.025738	0.0304215	0.908859
TGIF1	0.01142	0.0180097	0.00769517	0.00766739	-0.00440089	-0.0290924	-0.0117668	-0.00136001	0.00873866	0.00182726	0.00326121	-0.0119993	0.0217239	0.013138	0.0135947	0.0123544	0.0131667	0.0132412	0.015	0.0160995	0.020973	0.0168596	0.0140582	0.0166163	0.874795
EOMES	-0.0365639	-0.0302358	0.000281012	-0.00236883	-0.00298391	0.0264109	-0.004871	0.0475207	0.0216247	0.00224624	-0.00932946	-0.0117307	0.0372628	0.0225354	0.0233188	0.0211913	0.0225847	0.0227126	0.0257293	0.0276153	0.0359748	0.0289192	0.0241139	0.0285018	0.80771
GATA1..3	0.0148243	0.016797	0.0024727	-0.0192137	-0.0111112	0.0096125	-0.0203807	-0.009654	0.00527931	0.0010216	0.00567685	0.00467541	0.0234746	0.0141967	0.0146902	0.01335	0.0142278	0.0143083	0.0162088	0.0173969	0.0226632	0.0182183	0.0151911	0.0179554	0.769924
