# Supplementary material for: OVCH1 Antisense RNA 1 is differentially expressed between non-frail and frail old adults
Source: GeroScience. 2023 Oct 11;46(2):2063–81. doi: 10.1007/s11357-023-00961-9 (PMC10828349; doi:10.1007/s11357-023-00961-9)
Supplement: Supplementary file 3 — (XLSX 100 kb) [file 11357_2023_961_MOESM3_ESM.xlsx]

## Sheet: EnhancersFrailActivities
TF	RQ0012_001	RQ0012_002	RQ0012_004	RQ0012_006	RQ0012_007	RQ0012_010	RQ0012_011	RQ0012_013	RQ0012_015	RQ0012_017	RQ0012_022	RQ0012_023	RQ0012_001.stddev	RQ0012_002.stddev	RQ0012_004.stddev	RQ0012_006.stddev	RQ0012_007.stddev	RQ0012_010.stddev	RQ0012_011.stddev	RQ0012_013.stddev	RQ0012_015.stddev	RQ0012_017.stddev	RQ0012_022.stddev	RQ0012_023.stddev	zvalue
PITX1..3	0.00514976	-0.00605589	-0.00614462	-0.00243902	-0.0033929	-0.00316684	-0.00821904	0.0124039	0.00540675	0.00418231	-0.000238491	0.00251409	0.00169421	0.00109298	0.00111357	0.00104163	0.00120033	0.00112207	0.00159239	0.00153518	0.00144822	0.00126803	0.00112778	0.00170231	4.19116
SPIB	0.0385374	0.00839836	0.0167972	-0.000703902	-0.00506988	-0.0211713	0.00137396	-0.0172203	-0.0531061	0.0118643	0.0439507	-0.0236504	0.0109138	0.00704078	0.00717347	0.00671004	0.00773236	0.00722821	0.0102579	0.00988938	0.00932922	0.00816847	0.00726498	0.010966	2.98897
ETS1,2	0.0223454	0.00682239	0.0171843	-0.00673324	-0.0159158	-0.00986324	0.00868934	-0.0317679	-0.00601067	0.00831083	0.0343481	-0.0274096	0.00844508	0.00544813	0.0055508	0.0051922	0.00598327	0.00559316	0.00793756	0.00765236	0.00721892	0.00632073	0.00562161	0.00848547	2.86708
RREB1	-0.000934175	-0.00172443	-0.0040892	0.00198136	0.00716881	0.00198623	0.00635693	-0.000934752	-0.00652856	-0.00575079	-0.0123713	0.0148399	0.00313353	0.00202152	0.00205962	0.00192656	0.00222008	0.00207533	0.00294522	0.0028394	0.00267857	0.00234529	0.00208589	0.00314852	2.75788
SPI1	0.0331617	0.00398601	0.00400589	0.00146645	-0.00624554	-0.0161425	-0.00124095	-0.014426	-0.0184164	0.00154034	0.0173995	-0.00508853	0.00669966	0.00432212	0.00440357	0.00411909	0.00474665	0.00443717	0.00629704	0.00607078	0.00572692	0.00501437	0.00445975	0.0067317	2.46957
EVI1	0.0208039	-0.0265758	-0.0168732	-0.0136625	-0.0118208	-0.00648291	0.0283141	0.0175663	-0.0213597	0.00727303	0.00214706	0.0206707	0.00988712	0.00637843	0.00649863	0.0060788	0.00700494	0.00654822	0.00929294	0.00895905	0.00845159	0.00740003	0.00658154	0.0099344	2.27898
TFAP2{A,C}	-0.0280775	0.00152284	0.00745969	0.0134903	0.00662229	-0.00120612	0.00692666	-0.0141407	0.0172515	-0.00727247	0.00491486	-0.00749137	0.00702115	0.00452952	0.00461488	0.00431675	0.00497443	0.0046501	0.00659921	0.0063621	0.00600174	0.00525499	0.00467375	0.00705473	2.01611
FOX{D1,D2}	0.0172714	-0.0386292	0.00113053	-0.0181251	-0.00516035	-0.0149655	0.0298416	-0.0159501	-0.00439729	-0.00373874	0.0724129	-0.0196901	0.0203367	0.0131197	0.013367	0.0125034	0.0144084	0.013469	0.0191146	0.0184278	0.017384	0.015221	0.0135375	0.020434	1.95179
UFEwm	0.000285648	-0.000574466	-0.0013264	-0.0027906	-0.000999717	-0.000308742	-0.00587485	0.00296855	0.00311523	-0.000156139	0.000258909	0.00540258	0.00167405	0.00107997	0.00110033	0.00102924	0.00118605	0.00110872	0.00157345	0.00151691	0.00143099	0.00125295	0.00111436	0.00168206	1.88856
STAT2,4,6	0.0105031	0.0104794	-0.000221798	-0.000958112	-0.00259574	-0.0182699	0.00103814	-0.0208345	-0.00768383	0.013796	0.0350142	-0.0202669	0.0113078	0.00729496	0.00743244	0.00695228	0.0080115	0.00748916	0.0106283	0.0102464	0.00966602	0.00846336	0.00752726	0.0113619	1.85417
HOX{A5,B5}	-0.00730658	0.00100857	-0.00512679	-0.00191164	0.00295492	0.0125479	0.01573	-0.0070982	-0.0128521	-0.00516498	-0.0126036	0.0198225	0.00683616	0.00441018	0.00449329	0.00420301	0.00484337	0.00452758	0.00642534	0.00619447	0.00584361	0.00511653	0.00455061	0.00686886	1.82387
ELK1,4_GABP{A,B1}	0.0278529	0.0209767	0.0371933	-0.00832835	0.0302653	-0.0329425	-0.0223323	-0.0152285	0.000546385	-0.0407197	0.0311371	-0.0284205	0.0203069	0.0131005	0.0133474	0.0124851	0.0143873	0.0134492	0.0190865	0.0184008	0.0173585	0.0151987	0.0135176	0.020404	1.81564
TFAP2B	-0.0166059	0.0156574	0.012785	-0.00292451	-0.0081667	0.00296917	-0.00404298	-0.00249451	0.0116933	-0.000508813	0.00180411	-0.0101655	0.00674129	0.00434898	0.00443094	0.00414468	0.00477615	0.00446475	0.00633617	0.00610851	0.00576251	0.00504553	0.00448746	0.00677353	1.78733
SMAD1..7,9	-0.00250421	0.00726389	-0.00100676	0.00298174	0.00193077	0.00625825	0.00274622	-0.00790817	-0.00314842	-0.00272426	-0.00242778	-0.00146129	0.00321141	0.00207176	0.0021108	0.00197444	0.00227526	0.00212691	0.00301841	0.00290996	0.00274514	0.00240358	0.00213773	0.00322677	1.7582
FEV	0.0335708	-0.0160839	0.0320999	-0.0146299	-0.0100684	-0.006389	0.0178115	-0.00458896	-0.0152735	-0.0074538	0.0437083	-0.0527031	0.0188139	0.0121373	0.012366	0.0115671	0.0133295	0.0124604	0.0176832	0.0170479	0.0160822	0.0140812	0.0125238	0.0189038	1.74006
HNF4A_NR2F1,2	0.011907	0.00113113	0.00850573	0.00710706	0.0001788	0.0150525	-0.000925497	-0.0142274	-0.0183889	0.00456936	-0.00707382	-0.00783587	0.00734088	0.00473578	0.00482503	0.00451332	0.00520095	0.00486185	0.00689972	0.00665181	0.00627504	0.00549429	0.00488658	0.00737599	1.7068
RXR{A,B,G}	-0.0256421	0.00641422	0.0076202	0.00427303	-0.0037579	-6.28304e-05	-0.0156002	0.0372797	0.0265677	-0.0119015	-0.010395	-0.0147954	0.0119311	0.00769704	0.00784209	0.00733547	0.00845307	0.00790194	0.0112141	0.0108111	0.0101988	0.00892983	0.00794213	0.0119881	1.64365
RFX1..5_RFXANK_RFXAP	0.01935	0.00600976	0.0260731	0.00468855	-0.0105647	-0.0220385	-0.00182502	0.026923	-0.0207914	-0.0277889	0.0119276	-0.0119635	0.0144666	0.00933277	0.00950866	0.00889437	0.0102495	0.00958122	0.0135972	0.0131087	0.0123662	0.0108276	0.00962996	0.0145358	1.63847
MZF1	0.00593399	-0.00162631	-0.00396774	0.000425891	0.00033979	0.0047581	0.0060274	-0.000386154	-0.0123031	-0.00515626	-0.00157597	0.00753035	0.00404602	0.00261019	0.00265938	0.00248757	0.00286657	0.00267967	0.00380287	0.00366623	0.00345857	0.00302825	0.0026933	0.00406537	1.57617
EGR1..3	-0.0347953	-0.00744286	0.0217945	-0.0141455	0.0284147	0.0120872	0.00344606	-0.0145659	0.0102889	0.00646258	-0.0218669	0.0103224	0.0151671	0.00978467	0.00996906	0.00932503	0.0107458	0.0100451	0.0142556	0.0137434	0.0129649	0.0113518	0.0100962	0.0152396	1.54509
NFATC1..3	-0.0273868	0.0038748	0.0135248	-0.000537772	0.00740989	-0.0261846	-0.0152167	0.0284873	0.0207605	-0.00337787	0.0186461	-0.0199996	0.0145467	0.00938443	0.00956128	0.00894359	0.0103062	0.00963424	0.0136725	0.0131812	0.0124346	0.0108875	0.00968326	0.0146162	1.52743
NHLH1,2	0.00934014	0.0052978	0.0147972	-0.00141837	0.0182025	0.0151018	-0.0215813	0.00659928	-0.0170593	-0.00811512	-0.00956246	-0.0116021	0.0108518	0.00700076	0.00713269	0.00667189	0.0076884	0.00718712	0.0101996	0.00983316	0.00927619	0.00812203	0.00722368	0.0109037	1.52412
RUNX1..3	0.00232951	-0.00235943	0.00485342	-0.00807161	-0.0107726	-0.00545421	0.00404903	0.00383708	0.0131927	0.0113912	0.0165783	-0.0295733	0.00956193	0.00616864	0.00628489	0.00587887	0.00677455	0.00633285	0.00898729	0.00866438	0.00817361	0.00715664	0.00636507	0.00960766	1.52079
RXRA_VDR{dimer}	0.0268142	0.0186115	-0.00214793	-0.0169883	0.0120642	-0.0286409	0.00812659	-0.0257002	-0.0138864	-0.00351796	0.00300644	0.0222588	0.0151231	0.00975628	0.00994014	0.00929797	0.0107146	0.010016	0.0142142	0.0137035	0.0129273	0.0113189	0.0100669	0.0151954	1.49839
ZBTB6	-0.0138964	0.00380691	-0.00830495	-0.00185887	0.0207667	0.00952546	-0.0135876	0.0140728	-0.014502	0.00586921	-0.0107825	0.00889119	0.00988509	0.00637712	0.0064973	0.00607755	0.0070035	0.00654688	0.00929103	0.0089572	0.00844985	0.0073985	0.00658018	0.00993236	1.4899
NFKB1_REL_RELA	-0.00680356	0.0116328	0.0105961	-0.00401906	0.0134798	-0.00157433	0.000573003	-0.0076192	-0.00500355	0.0027825	0.00942551	-0.02347	0.00847673	0.00546855	0.00557161	0.00521166	0.00600569	0.00561412	0.00796731	0.00768105	0.00724598	0.00634442	0.00564269	0.00851727	1.48714
IRF1,2,7	0.00855357	-0.00663567	-0.00284986	0.00987316	-0.0124377	-0.0131264	0.00566228	0.000114355	-0.0187248	0.0313475	0.00513864	-0.00691499	0.0118378	0.00763688	0.00778081	0.00727814	0.00838701	0.00784018	0.0111264	0.0107267	0.0101191	0.00886004	0.00788007	0.0118945	1.44966
EWSR1-FLI1	0.00220372	3.45936e-05	-0.0038103	-0.000201917	-0.000280059	0.000721188	0.00842899	-0.000199529	-0.00249141	-0.00260178	-0.00393478	0.00213128	0.00271462	0.00175127	0.00178427	0.001669	0.00192329	0.00179789	0.00255148	0.00245981	0.00232048	0.00203176	0.00180704	0.0027276	1.42832
EOMES	-0.00474004	0.014534	0.0289237	0.0187259	-0.042404	-0.00430802	-1.98011e-05	0.00282792	0.0283917	0.0244929	-0.00997614	-0.056448	0.0227774	0.0146943	0.0149712	0.014004	0.0161376	0.0150854	0.0214086	0.0206394	0.0194703	0.0170478	0.0151622	0.0228863	1.42167
ZNF423	0.0110429	0.0159566	0.0114935	-0.000311951	0.00252606	0.00862562	0.00598748	-0.00627434	-0.0232673	-0.00922405	-0.00315685	-0.0133978	0.0100208	0.00646465	0.00658648	0.00616097	0.00709964	0.00663674	0.00941856	0.00908016	0.00856584	0.00750006	0.00667051	0.0100687	1.41236
HIF1A	-0.00173062	0.00155762	0.0410712	0.00334851	0.00412948	-0.0194302	-0.0284029	-0.0384348	0.0264627	-0.0203095	0.00765989	0.0240787	0.0204225	0.0131751	0.0134234	0.0125562	0.0144692	0.0135258	0.0191952	0.0185055	0.0174573	0.0152852	0.0135946	0.0205202	1.41008
ZNF143	-0.0195733	0.0136526	0.00104659	0.0063544	0.0027957	0.00874818	-0.00939363	-0.00146831	0.000774516	-0.0131611	0.00224297	0.00798138	0.00826748	0.00533356	0.00543407	0.00508301	0.00585744	0.00547554	0.00777064	0.00749144	0.00706711	0.00618781	0.00550339	0.00830702	1.40424
CEBPA,B_DDIT3	0.0169461	-0.000688011	0.00970026	-0.00504387	-0.0101351	9.34732e-05	-0.000551443	0.00278585	-0.00856147	-0.0143105	0.0163182	-0.00655356	0.00899934	0.0058057	0.00591511	0.00553298	0.00637596	0.00596025	0.00845851	0.0081546	0.00769271	0.00673557	0.00599057	0.00904238	1.3972
IKZF2	-0.00539021	-0.00528628	-0.0143662	0.0156047	-0.0172212	0.00295876	-0.0189898	0.0142868	-0.000352562	0.0105918	0.0058747	0.0122895	0.0114049	0.00735756	0.00749622	0.00701194	0.00808025	0.00755342	0.0107195	0.0103343	0.00974897	0.00853598	0.00759185	0.0114594	1.36626
SP1	-0.000391562	0.00454238	9.66167e-05	-0.00596967	0.00245409	0.00179893	-0.00931063	0.00226746	0.0079207	-0.000807359	0.00475013	-0.00735107	0.00457065	0.00294864	0.00300421	0.00281013	0.00323827	0.00302713	0.00429597	0.00414162	0.00390703	0.00342091	0.00304253	0.00459251	1.35351
RBPJ	-0.01823	-0.00337571	0.00954491	0.0119959	0.00178977	0.0120095	-0.0261608	0.00206361	0.00317715	0.0136549	0.00385083	-0.01032	0.0108669	0.00701049	0.00714261	0.00668117	0.00769909	0.00719711	0.0102138	0.00984683	0.00928909	0.00813332	0.00723373	0.0109188	1.34197
EP300	0.0141516	0.0117909	-0.00316901	0.00488401	0.00412384	0.006395	-0.00569721	0.00189794	-0.0161364	-0.00492015	-0.00495152	-0.00836902	0.00789211	0.0050914	0.00518734	0.00485223	0.00559149	0.00522693	0.00741782	0.0071513	0.00674623	0.00590686	0.00525352	0.00792985	1.32549
bHLH_family	0.0137878	-0.0261486	-0.0107974	0.0028745	-0.0145618	0.00466503	0.0250008	0.0149138	-0.0057132	-0.0433212	-0.00475932	0.0440597	0.0210272	0.0135651	0.0138208	0.0129279	0.0148976	0.0139262	0.0197635	0.0190534	0.0179742	0.0157378	0.0139971	0.0211277	1.29836
KLF4	0.006003	0.000811998	0.00371529	-0.00596533	-0.0057717	-0.000263166	-0.000437237	-0.00191957	-0.00240008	0.0100251	0.00894445	-0.0127428	0.0061687	0.00397958	0.00405458	0.00379264	0.00437048	0.00408552	0.00579799	0.00558967	0.00527306	0.00461697	0.00410631	0.00619821	1.29316
GLI1..3	-0.00979558	0.00603501	-0.00132763	-0.00522283	-0.00412458	-0.00646499	0.0194121	-0.00833637	-0.00480143	-0.0114241	-0.00329495	0.0293453	0.0101025	0.00651737	0.00664019	0.00621121	0.00715753	0.00669086	0.00949537	0.0091542	0.00863569	0.00756122	0.0067249	0.0101508	1.29127
ZFP161	-0.0253425	-0.00529143	0.00081911	-0.00839654	-0.0139321	0.000566564	0.0106456	-0.00628496	0.0173699	0.0424447	0.019284	-0.0318823	0.0186225	0.0120139	0.0122403	0.0114495	0.0131939	0.0123337	0.0175034	0.0168745	0.0159187	0.013938	0.0123964	0.0187116	1.29103
DBP	-0.00753665	-0.000826086	-0.0168146	0.0175055	0.014715	0.00189854	-0.0441154	0.0297459	-0.00328585	0.0149297	-0.00594184	-0.000274265	0.0170021	0.0109685	0.0111752	0.0104532	0.0120458	0.0112605	0.0159803	0.0154062	0.0145335	0.0127252	0.0113177	0.0170834	1.28594
FOS_FOS{B,L1}_JUN{B,D}	0.037037	0.00692029	-0.00120222	-0.00697683	-0.011717	-0.0166824	-0.00343297	-0.00675697	0.00364797	0.0166787	0.0135888	-0.0311043	0.0150991	0.00974081	0.00992439	0.00928324	0.0106976	0.0100001	0.0141917	0.0136818	0.0129068	0.0113009	0.010051	0.0151713	1.28048
NFE2L2	0.0226923	0.0049305	0.00685083	0.0166813	0.000105385	-0.0246198	0.00862672	-0.027195	-0.00925613	0.00569022	0.0149759	-0.0194821	0.0157719	0.0101749	0.0103666	0.00969691	0.0111743	0.0104457	0.0148241	0.0142915	0.013482	0.0118045	0.0104989	0.0158474	1.27363
MYFfamily	-0.0222303	-0.00461945	0.00509101	0.00545663	0.00799019	0.00689201	0.00444861	-0.0107951	0.00307054	0.00591163	0.00363531	-0.00485112	0.00794162	0.00512333	0.00521989	0.00488266	0.00562657	0.00525972	0.00746435	0.00719616	0.00678855	0.00594391	0.00528648	0.0079796	1.2657
CTCF	0.0110013	-0.00324981	-0.00860777	0.000835258	0.0174614	0.00739483	-0.00505831	0.00489673	-0.0229686	-0.00686359	-0.00439769	0.00955616	0.0104741	0.00675708	0.00688442	0.00643967	0.00742079	0.00693696	0.00984461	0.0094909	0.00895331	0.00783933	0.00697225	0.0105242	1.24793
ELF1,2,4	-0.00832509	0.0139977	0.014409	-0.00890661	-0.00853636	-0.00771786	0.00748128	-0.00750092	-0.0106713	0.00845624	0.0251016	-0.0177877	0.0141927	0.00915605	0.0093286	0.00872594	0.0100554	0.00939979	0.0133398	0.0128605	0.012132	0.0106225	0.00944761	0.0142606	1.23089
NFE2L1	-0.0142253	-0.0240815	0.0190913	-0.0161204	-0.00254788	0.00869051	-0.0177804	0.00772667	0.00367615	0.000353515	0.0292477	0.00596949	0.0177632	0.0114595	0.0116754	0.0109212	0.0125851	0.0117645	0.0166957	0.0160958	0.0151841	0.0132949	0.0118244	0.0178482	1.22986
NFIX	-0.00963164	0.00777634	0.00954525	-0.00274986	0.00632148	0.00320897	-0.00272724	-0.00543373	-0.00858153	0.00850184	-0.00195924	-0.00427064	0.00693619	0.00447471	0.00455904	0.00426451	0.00491423	0.00459383	0.00651935	0.00628511	0.00592911	0.0051914	0.0046172	0.00696936	1.22967
TGIF1	-0.0195189	0.00012165	0.00451887	-0.0053193	0.0184084	-0.00661124	-0.00291004	0.0219719	0.0059032	-0.0134228	0.00529849	-0.00844025	0.0114499	0.0073866	0.0075258	0.00703961	0.00811214	0.00758323	0.0107618	0.0103751	0.00978744	0.00856967	0.00762181	0.0115046	1.22964
MEF2{A,B,C,D}	0.00031682	-0.00297072	-0.0146592	-0.0116551	0.00436109	-0.0111976	0.000364792	0.0252315	0.0103629	-0.00541657	-0.00925467	0.0145167	0.0119386	0.0077019	0.00784705	0.0073401	0.00845841	0.00790693	0.0112212	0.010818	0.0102052	0.00893547	0.00794715	0.0119957	1.22788
EBF1	-0.0104661	0.0103029	0.00474739	-0.00109178	0.0065353	-0.00313299	-0.00550262	0.00113011	-0.00920495	0.00642356	0.00567805	-0.00541885	0.00690364	0.00445371	0.00453764	0.0042445	0.00489117	0.00457227	0.00648876	0.00625562	0.00590129	0.00516704	0.00459553	0.00693666	1.22245
GATA1..3	-0.0155906	0.0224774	-0.0045718	0.0119408	-0.0130438	0.0195112	0.0168143	-0.0144145	0.015873	-0.00730623	-0.0138828	-0.017807	0.016623	0.0107239	0.010926	0.0102201	0.0117772	0.0110094	0.015624	0.0150626	0.0142094	0.0124415	0.0110654	0.0167025	1.20961
NFE2	0.00265822	-0.0268509	-0.0145075	-0.00704361	-0.000236422	-0.0251645	-0.0145431	0.0233841	0.0146868	0.0105009	0.0157823	0.0213338	0.0189518	0.0122263	0.0124567	0.0116519	0.0134272	0.0125517	0.0178129	0.0171728	0.0162001	0.0141845	0.0126156	0.0190424	1.20053
NR3C1	-0.040964	-0.00898366	0.00499677	0.000355329	0.00484871	0.00171719	0.0116715	0.00781633	0.00939041	0.0075806	-0.00647416	0.008045	0.0123133	0.00794359	0.00809329	0.00757044	0.00872384	0.00815505	0.0115733	0.0111574	0.0105255	0.00921587	0.00819654	0.0123721	1.1941
ZNF384	-0.0089136	-0.00727846	0.0146338	-0.0238384	0.0149811	-0.000268948	-0.0185618	-0.00117065	0.0131383	-0.00238705	0.0299207	-0.010255	0.0178095	0.0114893	0.0117059	0.0109496	0.0126179	0.0117952	0.0167392	0.0161378	0.0152237	0.0133295	0.0118552	0.0178947	1.19284
FOXP3	0.00172563	-0.0190083	0.00778467	0.021936	0.000327641	0.00816297	-0.0319488	0.0202316	0.000829904	0.00459331	-0.0156407	0.00100601	0.0165732	0.0106918	0.0108933	0.0101895	0.011742	0.0109764	0.0155772	0.0150175	0.0141669	0.0124042	0.0110322	0.0166524	1.19186
TAL1_TCF{3,4,12}	0.0200061	0.010037	-0.0210089	0.0107428	-0.00446325	-0.00799645	0.000970772	-0.00680873	-0.0194972	0.013942	0.0123097	-0.0082339	0.0143221	0.00923954	0.00941366	0.00880551	0.0101471	0.0094855	0.0134614	0.0129777	0.0122426	0.0107194	0.00953376	0.0143906	1.1905
MYB	-0.00799655	0.00273256	-0.00484071	0.00184087	-0.0368196	0.0120191	0.0151349	-0.00717761	0.0294872	-0.0244329	-0.001405	0.0214578	0.0192593	0.0124246	0.0126588	0.011841	0.013645	0.0127554	0.0181019	0.0174515	0.016463	0.0144146	0.0128203	0.0193514	1.1815
BACH2	0.0204079	-0.00615296	0.00082218	0.00911975	0.0170983	-0.00361367	-0.00260665	-0.0247563	-0.0192287	-0.00279537	0.0121461	-0.00044051	0.0133121	0.00858795	0.00874979	0.00818453	0.00943149	0.00881656	0.0125121	0.0120625	0.0113793	0.00996343	0.00886141	0.0133757	1.1775
NKX2-2,8	0.0299961	0.00434719	-0.00858911	0.00765952	-0.0206944	-0.0128639	-0.0334782	0.0288346	-0.00318582	-0.00271743	-0.000107995	0.0107995	0.0172444	0.0111248	0.0113344	0.0106022	0.0122175	0.0114209	0.0162081	0.0156257	0.0147407	0.0129066	0.011479	0.0173269	1.17486
NKX3-2	-0.032315	-0.00486134	-0.00275424	0.00673043	0.0187862	-0.00701863	0.0045365	0.0113126	-0.0215553	-0.00497491	0.00950424	0.0226094	0.0147924	0.00954291	0.00972276	0.00909463	0.0104803	0.00979695	0.0139034	0.0134038	0.0126446	0.0110714	0.00984679	0.0148631	1.17468
SPZ1	-0.0100227	-0.00319764	0.00926273	-0.00128386	-0.00299188	0.00764007	0.00892917	-0.00997619	0.00517616	0.0201948	-0.00491353	-0.0188171	0.0106602	0.00687714	0.00700674	0.00655408	0.00755264	0.00706021	0.0100195	0.00965953	0.00911239	0.00797861	0.00709613	0.0107111	1.16797
FOX{I1,J2}	0.00926408	-0.00693991	-0.00167102	0.00559767	-0.0165271	-0.0151001	0.010882	0.00591028	-0.00927477	0.0114254	0.0105666	-0.00413312	0.0116996	0.00754772	0.00768996	0.00719316	0.00828909	0.00774864	0.0109965	0.0106014	0.0100009	0.0087566	0.00778806	0.0117556	1.14438
PAX5	-0.00683927	0.00482771	0.0031399	0.00486836	0.00217374	0.00268697	0.0119993	-0.0122777	-0.00804228	-0.00161695	-0.00150512	0.000585356	0.00651304	0.00420172	0.00428091	0.00400435	0.00461443	0.00431357	0.00612163	0.00590168	0.00556739	0.00487469	0.00433552	0.00654419	1.13814
ZBTB16	0.0165986	6.83681e-05	-0.00407887	-0.00738777	-0.0155459	-0.0172218	-6.99955e-06	0.00924253	0.0153003	0.00136783	0.00513533	-0.00347152	0.0118231	0.00762739	0.00777113	0.00726909	0.00837658	0.00783043	0.0111126	0.0107133	0.0101065	0.00884903	0.00787027	0.0118797	1.12294
SNAI1..3	0.00299089	-0.00338572	-0.00883472	0.00051914	-0.00450068	-0.00958824	-0.0125906	0.0147429	0.0217121	-0.0162604	0.00326042	0.0119348	0.0120957	0.00780326	0.00795031	0.0074367	0.00856972	0.00801098	0.0113688	0.0109603	0.0103395	0.00905306	0.00805174	0.0121536	1.11793
MAZ	-0.00182018	-0.00083828	0.00437317	0.000870897	0.00415087	0.00468349	0.00634687	-0.00279504	-0.0086793	-0.00783181	0.0011057	0.000433603	0.00521889	0.00336684	0.00343029	0.00320868	0.00369754	0.00345646	0.00490526	0.00472901	0.00446115	0.00390608	0.00347405	0.00524385	1.11489
RORA	0.0112051	-0.0116923	-0.0153252	-0.00129879	0.00551838	0.00660443	0.0104049	-0.0132658	0.00536275	0.0294614	0.00289004	-0.029865	0.016359	0.0105536	0.0107525	0.0100578	0.0115902	0.0108345	0.0153758	0.0148234	0.0139838	0.0122439	0.0108896	0.0164372	1.11469
LMO2	0.00722253	-0.00627549	0.00158177	0.000711039	0.0086715	0.00405189	0.00471653	0.00298314	-0.0173839	-0.0072932	0.00677044	-0.00575627	0.00836704	0.00539778	0.00549951	0.00514422	0.00592797	0.00554147	0.00786421	0.00758165	0.00715221	0.00626232	0.00556966	0.00840705	1.10295
SOX{8,9,10}	0.0218122	-0.0157757	0.0167408	-0.0185337	0.00140331	-0.00989763	-0.00781408	0.00232116	0.00454314	-0.016803	0.00924922	0.0127543	0.0162688	0.0104954	0.0106932	0.0100024	0.0115263	0.0107748	0.0152911	0.0147417	0.0139067	0.0121764	0.0108296	0.0163466	1.09678
MAFB	-0.0183863	0.00996779	0.0171794	-0.00271124	-0.00419902	0.0126308	-0.0044348	0.00496778	0.00486697	0.00347583	0.00304157	-0.0263988	0.0132986	0.00857924	0.00874092	0.00817623	0.00942192	0.00880762	0.0124994	0.0120503	0.0113677	0.00995333	0.00885243	0.0133622	1.08442
GFI1	0.0143044	0.00173085	0.000623343	-0.0108879	0.00250173	0.00845165	0.0213126	-0.0294238	-0.0249919	0.00575481	0.0170448	-0.00642048	0.0166649	0.010751	0.0109536	0.0102459	0.011807	0.0110372	0.0156634	0.0151007	0.0142453	0.0124729	0.0110933	0.0167446	1.07909
POU3F1..4	-0.0338133	-0.00338534	-0.00253973	0.00833256	0.00288217	-0.0125881	-0.00913505	0.0135103	0.0158496	0.0438536	-0.00720642	-0.0157603	0.0212292	0.0136955	0.0139536	0.0130522	0.0150407	0.0140601	0.0199534	0.0192365	0.0181469	0.015889	0.0141316	0.0213308	1.07107
PPARG	-0.00960278	0.0166521	0.000146225	0.00208093	-0.0120193	0.00495504	-0.019238	0.0129696	-0.00532758	0.00184277	0.00748108	5.98385e-05	0.0118147	0.00762198	0.00776562	0.00726394	0.00837064	0.00782488	0.0111047	0.0107057	0.0100993	0.00884275	0.00786469	0.0118712	1.06749
FOXA2	-0.0333804	-0.00871017	0.0161905	0.00920011	0.0108857	0.0161925	0.00380714	0.00081894	0.00156952	0.00584258	-0.00291307	-0.0195034	0.0159195	0.01027	0.0104636	0.0097876	0.0112788	0.0105434	0.0149628	0.0144251	0.0136081	0.0119149	0.0105971	0.0159956	1.06332
SOX17	0.00435463	-0.0110298	-0.0113004	-0.00505966	0.0113289	0.00842971	0.00758656	0.0242785	-0.00510676	0.0100096	-0.0154018	-0.0180896	0.0148456	0.00957725	0.00975774	0.00912736	0.010518	0.0098322	0.0139534	0.0134521	0.0126901	0.0111112	0.00988222	0.0149166	1.05602
ARNT_ARNT2_BHLHB2_MAX_MYC_USF1	-0.018967	0.0119708	0.0118445	-0.0118257	0.0234122	-0.00634049	-0.00537868	0.00212744	0.00767508	0.0300527	-0.0112999	-0.033271	0.0206868	0.0133456	0.0135971	0.0127186	0.0146564	0.0137008	0.0194436	0.018745	0.0176832	0.015483	0.0137705	0.0207857	1.05338
ZNF148	0.000927958	0.00983865	-0.00445405	0.00301093	0.00390016	-0.000479693	-0.000654347	-0.00537778	-0.0084705	-0.00473461	-0.0058226	0.0123159	0.00750406	0.00484106	0.00493229	0.00461365	0.00531657	0.00496993	0.0070531	0.00679968	0.00641453	0.00561642	0.00499521	0.00753995	1.04282
FOXD3	0.00473218	-0.0218429	0.00662419	-0.0165606	0.0092655	0.00728233	0.0187812	0.00943457	-0.00901177	0.00699575	0.00207525	-0.0177757	0.0159546	0.0102927	0.0104867	0.00980919	0.0113037	0.0105667	0.0149958	0.014457	0.0136381	0.0119412	0.0106204	0.0160309	1.04203
NR1H4	-0.00644801	-0.000464947	0.00352029	-0.000399603	0.00152004	-0.00657652	-0.0041191	-0.0179194	-0.00255651	-0.00420369	0.018521	0.0191264	0.0117497	0.00758	0.00772285	0.00722393	0.00832454	0.00778178	0.0110436	0.0106468	0.0100437	0.00879405	0.00782137	0.0118059	1.0312
ONECUT1,2	0.0357464	-0.000305971	-0.0043463	-0.00796808	0.0169247	-0.0208621	0.00186112	-0.0202165	-0.017061	-0.000146214	0.00849688	0.00787711	0.0181939	0.0117373	0.0119585	0.011186	0.0128902	0.0120498	0.0171005	0.0164861	0.0155523	0.0136172	0.0121111	0.0182809	1.02546
LEF1_TCF7_TCF7L1,2	0.012247	0.00281564	0.00747963	0.00118452	0.00511693	0.0011335	-0.00668478	0.0140736	-0.0200823	-0.00315816	0.00740875	-0.0215344	0.0119543	0.00771201	0.00785735	0.00734974	0.00846952	0.00791731	0.0112359	0.0108322	0.0102186	0.0089472	0.00795758	0.0120115	1.02512
HMX1	-0.000457467	-0.00406006	-0.0249029	-0.00341512	-0.0136783	0.0136165	0.0114707	0.0135726	-0.000297069	0.00532771	-0.00498007	0.00780343	0.0151074	0.00974617	0.00992984	0.00928834	0.0107035	0.0100056	0.0141995	0.0136893	0.0129139	0.0113072	0.0100565	0.0151797	1.01865
POU5F1	-0.0141585	0.00933439	-0.00962367	0.017558	-0.00923957	0.00155094	-0.00410812	-0.00966172	0.0219767	0.00693202	0.00534905	-0.0159095	0.0150574	0.00971391	0.00989697	0.0092576	0.010668	0.0099725	0.0141525	0.013644	0.0128712	0.0112697	0.0100232	0.0151294	1.0163
GTF2I	0.000541109	0.00377534	-0.00381811	-0.000823678	-7.40655e-05	0.00669737	0.0007906	-0.00346201	-0.00192514	-0.00329733	-0.00244628	0.0040422	0.00445377	0.00287324	0.00292739	0.00273827	0.00315546	0.00294973	0.00418612	0.00403571	0.00380712	0.00333343	0.00296473	0.00447507	1.00793
TBX4,5	0.00444068	0.00820049	-0.0128619	7.42592e-06	0.00138106	0.00971218	0.00158076	0.00581159	0.00420234	-0.00287398	-0.0124488	-0.00715183	0.0102851	0.00663517	0.00676022	0.00632349	0.00728691	0.0068118	0.009667	0.00931967	0.00879178	0.00769789	0.00684646	0.0103343	0.998794
POU5F1_SOX2{dimer}	0.0212534	0.00218602	-0.0119485	-0.00644502	-0.00566616	0.0046117	0.0214757	-0.0391849	0.0270498	-0.0139524	-0.0102957	0.0109162	0.0207281	0.0133722	0.0136242	0.0127441	0.0146857	0.0137282	0.0194824	0.0187824	0.0177185	0.015514	0.013798	0.0208272	0.995956
TFAP4	-5.52825e-06	-8.18237e-05	0.00693662	0.00346733	0.0113736	0.00191611	-0.00823077	0.00540657	-0.00656217	-0.00752827	-0.00668721	-4.42035e-06	0.0081158	0.00523571	0.00533438	0.00498976	0.00574998	0.00537508	0.00762807	0.007354	0.00693745	0.00607428	0.00540243	0.00815462	0.995046
KLF12	0.0150745	0.00740946	0.0110766	0.00184201	0.000590693	-0.0059312	0.00812115	-0.00304153	-0.00803895	-0.00307082	-0.0131744	-0.0108575	0.0110634	0.00713725	0.00727176	0.00680198	0.0078383	0.00732725	0.0103985	0.0100249	0.00945705	0.00828039	0.00736452	0.0111163	0.987635
NANOG{mouse}	0.00659498	-0.0104502	0.00472599	-0.00931956	0.0117381	0.0129086	0.00149662	0.0237958	-0.00657705	-0.00466705	-0.0183932	-0.011853	0.015838	0.0102175	0.01041	0.00973751	0.0112211	0.0104895	0.0148862	0.0143513	0.0135384	0.011854	0.0105428	0.0159137	0.987385
PRRX1,2	0.0189892	-0.00907007	-0.008178	-0.00624807	-0.0175537	-0.00158598	0.0269746	0.0110249	0.00990152	-0.0101519	-0.0279008	0.0137984	0.020079	0.0129535	0.0131976	0.012345	0.0142258	0.0132983	0.0188723	0.0181942	0.0171637	0.0150281	0.0133659	0.020175	0.982605
FOSL2	0.0340692	0.0114464	-0.00707961	0.0148466	-0.0218244	0.000543653	-0.0110335	-0.00572523	-0.0115479	-0.00341884	0.00966568	-0.00994205	0.0181568	0.0117134	0.0119341	0.0111631	0.0128639	0.0120252	0.0170656	0.0164524	0.0155205	0.0135894	0.0120864	0.0182436	0.981893
HES1	-0.0199089	0.00892661	-0.00467224	-0.00478064	-0.00529769	-0.000984292	0.00855428	0.0133762	0.00925534	0.0122923	0.00244766	-0.0192087	0.0126034	0.00813079	0.00828402	0.00774885	0.00892943	0.00834724	0.011846	0.0114204	0.0107735	0.00943306	0.0083897	0.0126637	0.978115
PAX4	-0.000503813	-0.0146286	-0.00461936	-0.00268753	-0.00560556	0.000140877	0.00195733	-0.00774645	0.00749672	0.00505762	0.00113376	0.020005	0.0104798	0.0067608	0.00688821	0.00644321	0.00742487	0.00694077	0.00985003	0.00949612	0.00895824	0.00784364	0.00697608	0.0105299	0.971893
TP53	-0.00532656	0.00695136	0.00803234	0.00649646	-0.00306254	0.00978123	-0.00940652	-0.00369048	-0.00557665	-0.00520447	0.00491516	-0.00390932	0.00909187	0.00586539	0.00597593	0.00558986	0.00644151	0.00602153	0.00854548	0.00823844	0.0077718	0.00680482	0.00605216	0.00913535	0.962835
PATZ1	-0.00851251	-0.00335153	0.00159112	0.00127853	-0.000252336	0.00410991	0.00845438	-0.00247234	-0.00130567	-0.00498323	-0.00278109	0.00822478	0.00577438	0.0037252	0.0037954	0.00355021	0.0040911	0.00382436	0.00542736	0.00523236	0.00493599	0.00432184	0.00384382	0.005802	0.958692
NR5A1,2	-0.0160286	-0.00322425	0.00236513	0.00393392	-0.00139992	-0.00130243	-0.000257712	-0.00750001	0.00768963	-0.00765717	-0.000484172	0.0238656	0.0103912	0.00670363	0.00682997	0.00638873	0.00736209	0.00688209	0.00976674	0.00941582	0.00888249	0.00777732	0.0069171	0.0104409	0.947162
ZNF238	-0.00720292	5.01215e-05	0.00818529	-0.015227	0.00481569	0.00785759	-0.00431784	-0.0144494	0.00460425	0.000134088	0.00710483	0.00844531	0.0118246	0.00762837	0.00777213	0.00727002	0.00837766	0.00783144	0.011114	0.0107147	0.0101078	0.00885016	0.00787128	0.0118812	0.944348
BPTF	0.00053354	0.0066342	0.00567616	-0.0130247	0.000919805	-0.00624089	0.00225832	-0.00816463	0.00368305	-0.00151278	-5.34411e-05	0.00929133	0.00925224	0.00596885	0.00608134	0.00568846	0.00655513	0.00612774	0.00869621	0.00838376	0.00790889	0.00692485	0.00615892	0.00929649	0.943786
TFCP2	-0.00871908	0.00698072	0.00605771	0.003905	0.0079359	-0.00255466	-0.00259316	-0.00249908	-0.000224707	0.000981589	-0.00367887	-0.00559137	0.00708993	0.00457389	0.00466009	0.00435903	0.00502315	0.00469565	0.00666385	0.00642442	0.00606053	0.00530646	0.00471954	0.00712383	0.943749
ZEB1	-0.00747597	0.00199949	0.00799337	-0.00473639	0.00390315	-0.00760713	-0.00625027	0.0152445	0.00430882	-0.00916303	0.000866641	0.000916817	0.00941253	0.00607226	0.00618669	0.00578701	0.0066687	0.0062339	0.00884687	0.008529	0.0080459	0.00704482	0.00626561	0.00945754	0.940348
TEAD1	-0.0034504	0.0022416	-0.0108282	-0.00246858	0.00237156	0.0112297	0.005385	0.00690461	-0.00387548	-0.0154293	-0.00744293	0.0153624	0.0119305	0.00769666	0.00784171	0.00733511	0.00845266	0.00790155	0.0112135	0.0108106	0.0101983	0.00892939	0.00794175	0.0119876	0.938807
MYOD1	0.00848078	-0.0024039	0.0110159	0.00505691	-0.000688172	0.00402807	-0.00160728	-0.0200628	-0.00693422	-0.00191689	-0.000273118	0.00530473	0.0100969	0.00651379	0.00663655	0.0062078	0.0071536	0.00668719	0.00949015	0.00914917	0.00863095	0.00755707	0.00672121	0.0101452	0.933395
FOXO1,3,4	-0.0162829	0.00781691	0.00621447	-0.0033683	-0.00175659	-0.00651408	0.0225173	0.0136827	-0.0180805	-0.0204057	0.00749374	0.00868297	0.0165591	0.0106827	0.010884	0.0101809	0.011732	0.0109671	0.015564	0.0150048	0.0141549	0.0123937	0.0110229	0.0166383	0.927118
AR	0.0141441	0.0167197	0.0102064	-0.00710599	0.00542323	-0.0160339	-0.00455873	0.019072	-0.00779616	-0.0140898	0.00053917	-0.0165201	0.0172931	0.0111562	0.0113665	0.0106322	0.012252	0.0114532	0.0162539	0.0156699	0.0147823	0.0129431	0.0115115	0.0173758	0.924353
NR6A1	-0.0149791	0.00519338	0.00290435	0.00155264	0.00144818	0.00400108	-0.00405814	0.0253247	-0.0152227	0.0135072	0.00392067	-0.0235923	0.015254	0.00984074	0.0100262	0.00937847	0.0108073	0.0101027	0.0143373	0.0138222	0.0130392	0.0114169	0.0101541	0.015327	0.924076
GTF2A1,2	0.00669186	-0.00786549	0.00519809	0.0018241	0.00239829	0.00815211	-0.00272025	0.0175714	-0.0247959	-0.000637013	0.00112633	-0.00694348	0.0130451	0.00841573	0.00857433	0.0080204	0.00924235	0.00863976	0.0122611	0.0118206	0.0111511	0.00976363	0.00868371	0.0131075	0.913725
STAT1,3	0.00797034	0.0138004	-0.0130684	-0.00841673	0.000463545	0.00999185	0.00747137	0.00160212	-0.00365554	0.00159125	-0.000233295	-0.017517	0.0132527	0.00854966	0.00871078	0.00814804	0.00938944	0.00877725	0.0124563	0.0120087	0.0113285	0.00991901	0.00882191	0.0133161	0.904706
TLX1..3_NFIC{dimer}	0.0114664	-0.00154449	-0.00523521	-0.0032286	-0.0038491	-0.00570803	0.00350651	-0.00143056	-0.00750769	0.00174444	0.00146361	0.0103228	0.0074945	0.00483489	0.00492601	0.00460777	0.00530979	0.0049636	0.00704411	0.00679102	0.00640636	0.00560927	0.00498885	0.00753034	0.89623
HSF1,2	-0.0032151	0.00746189	0.00689402	0.00510536	0.00282639	0.00456636	-0.00152542	-0.00380688	0.0139978	0.00788364	-0.0229977	-0.0171903	0.0153807	0.00992247	0.0101095	0.00945636	0.0108971	0.0101866	0.0144564	0.013937	0.0131475	0.0115117	0.0102384	0.0154542	0.894661
YY1	-0.00408954	-0.00307753	-0.00246723	0.00838113	-0.00384486	-0.00172176	-0.0118323	0.0077003	0.0114196	0.0121243	-0.0111816	-0.00141046	0.0114825	0.00740764	0.00754724	0.00705966	0.00813524	0.00760483	0.0107924	0.0104047	0.00981532	0.00859408	0.00764352	0.0115374	0.882182
EN1,2	-0.00262465	-0.00447067	-0.00152806	-0.00576118	-0.0122237	-0.00327947	-0.00212744	0.0128716	-0.0218084	0.0114692	0.00152265	0.0279601	0.0158429	0.0102207	0.0104133	0.00974055	0.0112246	0.0104927	0.0148908	0.0143558	0.0135427	0.0118577	0.0105461	0.0159187	0.88189
HAND1,2	-0.015485	0.00816348	-0.000582282	-0.00410895	0.000981636	0.00274273	0.00227371	-0.0077882	0.0105634	0.00882669	0.00393924	-0.0095264	0.010206	0.00658415	0.00670823	0.00627486	0.00723088	0.00675942	0.00959267	0.00924801	0.00872418	0.0076387	0.00679381	0.0102548	0.876765
ZIC1..3	0.00573603	0.00130836	-0.00892743	0.00691712	-0.000456286	0.0154688	-0.0175941	-0.0135534	-0.00542933	0.00787717	-0.00222651	0.0108796	0.0141694	0.00914101	0.00931328	0.00871161	0.0100389	0.00938435	0.0133178	0.0128393	0.0121121	0.0106051	0.00943209	0.0142371	0.851703
ESR1	0.00969224	-0.00297238	-0.00413877	0.00240445	-0.00434076	0.00483446	0.00920593	0.00499527	-0.00230552	0.00283312	-0.00833914	-0.0118689	0.00910872	0.00587626	0.005987	0.00560022	0.00645345	0.00603269	0.00856132	0.00825371	0.0077862	0.00681743	0.00606338	0.00915228	0.841682
ESRRA	-0.0101476	0.00707886	-0.000805813	0.0102437	-0.00259472	-0.0123953	-0.00746495	-0.00024306	0.000694174	0.00750665	0.0081086	1.95064e-05	0.0121299	0.0078253	0.00797277	0.00745771	0.00859393	0.00803361	0.0114009	0.0109913	0.0103687	0.00907864	0.00807448	0.0121879	0.817147
FOXQ1	-0.0390484	-0.00500301	0.00999889	0.00846785	-0.000725118	-0.00772044	-0.0173332	-0.000194547	0.0100705	0.00478053	0.0108848	0.0258221	0.021186	0.0136676	0.0139252	0.0130256	0.0150101	0.0140314	0.0199128	0.0191973	0.0181099	0.0158567	0.0141028	0.0212873	0.816468
TCF4_dimer	0.0206741	-0.000822972	-0.0097779	-0.0116807	-0.00814956	-0.016856	0.00137838	0.00588969	0.0147971	0.00422687	-0.00464985	0.00497091	0.0167965	0.0108359	0.0110401	0.0103268	0.0119002	0.0111243	0.0157871	0.0152199	0.0143578	0.0125714	0.0111809	0.0168769	0.81352
HIC1	0.00499029	0.000750113	0.000204854	0.00118884	0.000909641	0.00316968	-0.0076209	0.00082129	0.00501204	-0.00954023	-0.00178919	0.00190357	0.006544	0.0042217	0.00430126	0.00402338	0.00463637	0.00433408	0.00615073	0.00592974	0.00559386	0.00489787	0.00435613	0.0065753	0.799987
IKZF1	0.00630132	-0.00555879	0.00107035	-0.00618499	0.0115273	-0.0119323	-0.00140581	-0.00403868	0.00121316	-0.00115518	0.00234836	0.00781523	0.0108691	0.0070119	0.00714404	0.00668251	0.00770063	0.00719856	0.0102159	0.00984881	0.00929095	0.00813496	0.00723518	0.010921	0.799679
NKX6-1,2	-0.0114191	-0.00605377	-0.0056267	-0.00984568	-0.0135617	-0.000233219	0.0359993	0.00738235	0.00752296	-0.00119051	-0.00835104	0.0053771	0.0189087	0.0121985	0.0124284	0.0116255	0.0133967	0.0125232	0.0177724	0.0171338	0.0161633	0.0141522	0.0125869	0.0189991	0.795349
NFY{A,B,C}	-0.00170999	-0.00918398	0.00404694	-0.00159757	0.00250109	-0.00303811	0.0100946	-0.00336334	0.0091808	0.00766578	0.00967879	-0.024275	0.0137413	0.00886486	0.00903192	0.00844843	0.0097356	0.00910084	0.0129155	0.0124515	0.0117462	0.0102847	0.00914714	0.013807	0.793926
POU2F1..3	0.00118628	0.00170976	-0.0120954	0.0125411	-0.00846833	0.00273004	0.00425577	-0.00310775	-0.00167617	0.0157266	-0.0180625	0.0052605	0.0169507	0.0109353	0.0111414	0.0104216	0.0120094	0.0112264	0.015932	0.0153596	0.0144896	0.0126868	0.0112835	0.0170317	0.792286
TLX2	-0.015196	0.00672953	-0.0102341	0.00785675	0.0146402	0.00878824	-0.00160315	0.0163647	0.0151023	-0.0160689	-0.00463269	-0.0217469	0.0201443	0.0129956	0.0132405	0.0123851	0.0142721	0.0133416	0.0189337	0.0182534	0.0172195	0.015077	0.0134094	0.0202407	0.78065
CDX1,2,4	-0.00777005	-0.00307145	0.00489934	-0.000786665	0.00102596	-0.00658788	-0.0113206	-0.0057379	0.0152833	0.00577596	0.0059778	0.00231216	0.0112207	0.00723872	0.00737514	0.00689868	0.00794974	0.00743142	0.0105463	0.0101674	0.0095915	0.00839811	0.00746922	0.0112743	0.768206
HMGA1,2	0.00716329	-0.00653954	0.00223001	-0.0116989	0.00991994	-0.00259556	0.00485244	-0.00794098	-0.0102715	0.0184962	0.0142707	-0.017886	0.0189339	0.0122147	0.0124449	0.0116409	0.0134145	0.0125399	0.017796	0.0171566	0.0161848	0.0141711	0.0126037	0.0190244	0.742876
T	0.0114854	-0.0149627	-0.00398794	0.000407102	0.00171482	-0.00539567	-0.00490294	0.00762601	-0.0121265	0.0120606	-0.00375212	0.011834	0.0152634	0.00984678	0.0100324	0.00938423	0.010814	0.0101089	0.0143461	0.0138306	0.0130473	0.0114239	0.0101603	0.0153364	0.734634
POU1F1	0.00699094	-0.00715257	0.0137102	-0.00297231	-0.0070576	0.00714365	-0.0193191	0.00429021	-0.00374381	0.0234099	-0.0132415	-0.00205807	0.0213132	0.0137497	0.0140088	0.0131038	0.0151003	0.0141157	0.0200324	0.0193126	0.0182187	0.0159519	0.0141875	0.0214152	0.702236
GFI1B	-0.00437243	-0.0129812	-0.00580317	-0.00528027	-0.0128443	-0.000369006	-0.00150547	0.0213469	0.000197388	0.00977296	-0.00670706	0.0185457	0.0188488	0.0121598	0.012389	0.0115886	0.0133542	0.0124835	0.0177161	0.0170795	0.0161121	0.0141074	0.012547	0.018939	0.697646
HOXA9_MEIS1	-0.000658596	-0.000593937	0.00447192	-0.000937106	-0.00887229	-0.00261162	0.018654	0.00729439	-0.00969373	-0.00238101	0.0140264	-0.0186984	0.0173159	0.0111709	0.0113815	0.0106462	0.0122682	0.0114683	0.0162753	0.0156905	0.0148018	0.0129601	0.0115266	0.0173987	0.66892
ADNP_IRX_SIX_ZHX	-0.0164412	0.00477661	-0.0092495	0.00106971	0.000799017	-0.00375044	0.0122636	-0.0178367	0.00819591	0.00953241	0.0151052	-0.0044647	0.0188415	0.0121551	0.0123842	0.0115841	0.0133491	0.0124787	0.0177092	0.0170729	0.0161059	0.0141019	0.0125422	0.0189316	0.6689
CRX	0.00773175	-0.000360419	-3.30391e-05	0.0071319	-0.00329217	-0.0106939	-0.009019	0.000599889	-0.00593753	-0.00448666	0.00270247	0.0156567	0.0140283	0.00905002	0.00922057	0.00862489	0.00993895	0.00929094	0.0131853	0.0127115	0.0119915	0.0104995	0.0093382	0.0140954	0.621763
STAT5{A,B}	-0.00416216	-0.00875398	0.00843647	0.00141672	0.00240339	-2.51333e-05	-0.00734693	-0.00402739	-0.0102275	0.0150235	0.00548345	0.00177961	0.0173743	0.0112086	0.0114198	0.0106821	0.0123095	0.011507	0.0163302	0.0157434	0.0148517	0.0130038	0.0115655	0.0174574	0.546263
MTF1	0.000879374	0.00155872	-0.00272607	0.000589479	-0.000237387	-0.00274193	0.00619622	0.00365239	-0.000765794	0.00216645	-0.00298574	-0.00558571	0.00761442	0.00491225	0.00500482	0.0046815	0.00539475	0.00504302	0.00715682	0.00689967	0.00650886	0.00569902	0.00506867	0.00765083	0.482378

## Sheet: Enhancersnon-frailActivities
TF	RQ0012_003	RQ0012_005	RQ0012_008	RQ0012_009	RQ0012_012	RQ0012_014	RQ0012_016	RQ0012_018	RQ0012_019	RQ0012_020	RQ0012_021	RQ0012_024	RQ0012_003.stddev	RQ0012_005.stddev	RQ0012_008.stddev	RQ0012_009.stddev	RQ0012_012.stddev	RQ0012_014.stddev	RQ0012_016.stddev	RQ0012_018.stddev	RQ0012_019.stddev	RQ0012_020.stddev	RQ0012_021.stddev	RQ0012_024.stddev	zvalue
PITX1..3	0.000803497	0.00362211	0.00707011	-0.000411081	0.000962096	0.00553244	-0.0172768	-0.00465904	-0.00160171	0.00761174	-0.00268457	0.00103125	0.00103595	0.000938187	0.00172215	0.00120924	0.00110518	0.00139706	0.00195817	0.00148865	0.00113157	0.00160028	0.0011999	0.00114888	3.73045
RREB1	-0.00444622	-0.00725627	-0.00647286	-0.00552687	-0.00380941	0.00224609	0.0300964	-0.0107219	0.00119534	0.00752136	0.0020969	-0.00492254	0.00191605	0.00173523	0.00318521	0.00223656	0.00204408	0.00258394	0.00362174	0.00275333	0.00209289	0.0029598	0.00221928	0.00212491	3.34912
MZF1	-0.00317512	-0.00760631	-0.00813012	-0.00663974	-0.00455601	0.00521612	0.0364503	-0.00890659	-0.00511786	-0.000890107	0.00380868	-0.000453259	0.00247401	0.00224052	0.00411274	0.00288785	0.00263932	0.00333638	0.0046764	0.00355511	0.00270234	0.00382169	0.00286554	0.00274369	2.89045
SPIB	-0.0131467	-0.0201484	-0.00736253	0.00202858	-0.00916957	-0.0139906	-0.0109911	0.0655754	0.00927088	-0.0343693	0.0196052	0.012698	0.00667345	0.00604365	0.0110938	0.00778975	0.00711937	0.00899964	0.0126142	0.00958964	0.00728937	0.0103087	0.00772957	0.0074009	2.72655
RFX1..5_RFXANK_RFXAP	-0.0150676	-0.0265976	-0.0158675	-0.00460995	-0.0154008	-0.00821982	0.00198512	0.0821248	0.0199441	-0.0245615	0.013049	-0.00677824	0.00884586	0.00801104	0.0147052	0.0103256	0.00943695	0.0119293	0.0167205	0.0127114	0.00966228	0.0136645	0.0102458	0.00981012	2.4113
HOX{A5,B5}	-0.011024	-0.0151098	-0.00314426	-0.00209041	-0.00157135	0.0136703	0.0355288	-0.0137144	0.00412214	-0.000255715	0.00507593	-0.0114872	0.00418009	0.0037856	0.0069489	0.00487932	0.00445941	0.00563716	0.00790125	0.00600672	0.00456589	0.00645714	0.00484162	0.00463575	2.28707
SPI1	-0.00393367	0.00598656	0.000932785	-0.00542511	0.00386181	-0.00846033	-0.00629296	0.0295038	0.00783038	-0.0266554	0.00688321	-0.00423104	0.00409662	0.00371001	0.00681015	0.00478189	0.00437036	0.0055246	0.00774348	0.00588678	0.00447472	0.00632821	0.00474494	0.00454318	2.18924
UFEwm	0.00243594	0.00130741	0.00403525	-0.000399424	0.0016044	0.00201858	-0.00502605	-0.0056218	4.0208e-05	0.00413041	-0.00376954	-0.000755377	0.00102363	0.000927024	0.00170166	0.00119486	0.00109203	0.00138044	0.00193487	0.00147094	0.0011181	0.00158124	0.00118562	0.00113521	2.16822
EP300	-0.00741708	-0.00338522	-0.0114574	0.0119472	-0.00526334	0.0143478	0.0450318	-0.0166828	0.00272695	-0.0118961	-0.00956599	-0.00838591	0.00482577	0.00437034	0.00802226	0.005633	0.00514823	0.0065079	0.00912172	0.00693455	0.00527115	0.00745454	0.00558948	0.0053518	2.11668
ETS1,2	-0.00243472	-0.00130988	-0.012535	0.00327566	0.0177405	-0.0144808	-0.0271226	0.0309804	0.013474	-0.0134873	0.0068981	-0.000998205	0.00516389	0.00467655	0.00858435	0.00602768	0.00550894	0.00696389	0.00976084	0.00742042	0.00564048	0.00797685	0.00598111	0.00572678	2.09166
NFE2L2	-0.00295726	-0.00908717	0.0273566	-0.0189504	-0.0284486	-0.0182872	0.0295725	0.0595481	-0.0178898	-0.0372081	-0.00361007	0.0199614	0.00964403	0.00873388	0.016032	0.0112572	0.0102884	0.0130057	0.0182292	0.0138583	0.0105341	0.0148975	0.0111703	0.0106953	2.04838
EGR1..3	-0.00949003	0.0176177	0.000497267	0.0102012	0.0278342	0.0204054	0.00775692	-0.0633211	-0.0133123	0.0185098	-0.00891322	-0.00778581	0.00927418	0.00839893	0.0154172	0.0108255	0.00989388	0.0125069	0.0175302	0.0133268	0.0101301	0.0143262	0.0107419	0.0102851	1.92228
ELK1,4_GABP{A,B1}	0.0278368	-0.000749632	-0.0540445	-0.0152211	0.0553888	-0.00776875	-0.0473289	0.0377456	0.0166264	-0.0197146	-0.00971048	0.0169405	0.012417	0.0112452	0.0206418	0.0144941	0.0132467	0.0167453	0.0234708	0.017843	0.013563	0.019181	0.0143821	0.0137705	1.90955
CEBPA,B_DDIT3	-0.0096338	-0.00461817	0.00998134	0.004814	-0.0149534	0.0139468	-0.0137953	0.0295664	-0.0100577	-0.0105033	0.00704906	-0.00179584	0.0055028	0.00498348	0.00914775	0.00642329	0.0058705	0.00742094	0.0104015	0.00790744	0.00601068	0.00850039	0.00637366	0.00610264	1.75766
ZFP161	0.00679765	-0.0195294	-0.0430823	0.00811806	0.0148558	0.0278741	-0.0398806	0.0266084	0.0434558	-0.00869938	-0.0197509	0.00323264	0.0113871	0.0103124	0.0189296	0.0132918	0.0121479	0.0153563	0.0215239	0.016363	0.012438	0.01759	0.0131891	0.0126283	1.71081
IKZF1	-0.00681549	0.0107041	0.00472688	-0.0089996	-0.0146414	0.00378786	-0.00640725	0.0247021	-0.0162294	0.0248729	-0.0062738	-0.00942697	0.00664607	0.00601885	0.0110483	0.0077578	0.00709016	0.00896272	0.0125625	0.0095503	0.00725946	0.0102664	0.00769786	0.00737053	1.58914
ZNF143	-0.0149273	-0.00557859	-0.010556	-0.00404923	0.0108614	-0.00143105	0.0246052	-0.0111046	-0.00212069	4.73069e-05	0.0119201	0.00233348	0.00505529	0.0045782	0.00840383	0.00590092	0.00539309	0.00681744	0.00955557	0.00726438	0.00552187	0.0078091	0.00585533	0.00560635	1.57546
TFAP2B	0.000393872	0.00340305	-0.0088418	0.000151982	0.0171907	0.009174	-0.0034546	-0.0118655	-0.00352404	0.00207534	-0.00878791	0.00408496	0.00412208	0.00373306	0.00685247	0.0048116	0.00439752	0.00555893	0.0077916	0.00592336	0.00450252	0.00636753	0.00477443	0.00457141	1.57124
RUNX1..3	-0.00283417	-0.00469264	-0.00958396	0.00558757	0.000128842	-0.0155674	-0.00515332	0.0342504	-0.00603803	-0.00779157	0.0132681	-0.00157375	0.00584681	0.00529502	0.00971962	0.00682484	0.00623749	0.00788485	0.0110517	0.00840177	0.00638643	0.00903178	0.00677211	0.00648415	1.55276
AR	-0.0159747	0.0145074	-0.00442243	0.0313033	-0.0266795	0.0313539	-0.0447029	0.0130015	0.0035211	0.0126214	-0.00352183	-0.0110073	0.0105742	0.00957625	0.0175783	0.012343	0.0112808	0.0142601	0.0199874	0.0151949	0.0115501	0.0163343	0.0122476	0.0117268	1.55157
TFAP4	0.0115091	0.0127821	-0.0168165	0.00425828	0.00646872	-0.00670071	0.00109672	0.0120606	-0.00458775	-0.0133359	-0.00649164	-0.0002431	0.00496255	0.00449421	0.00824965	0.00579266	0.00529415	0.00669236	0.00938026	0.0071311	0.00542056	0.00766584	0.00574791	0.0055035	1.54254
ZNF148	0.000346025	0.00532562	-0.00085645	-0.00529758	0.00713038	-0.0181061	0.00923943	0.0185007	-0.00394101	-0.0056397	0.00358494	-0.0102862	0.00458849	0.00415545	0.00762782	0.00535603	0.00489509	0.00618792	0.00867321	0.00659358	0.00501198	0.00708801	0.00531465	0.00508866	1.53087
EOMES	-0.00984915	0.0225015	-0.0320701	0.00246757	0.039835	0.00215587	0.0439678	-0.0369701	0.0199379	-0.0107384	-0.0421852	0.000947345	0.0139276	0.0126132	0.023153	0.0162574	0.0148583	0.0187824	0.0263262	0.0200138	0.0152131	0.0215145	0.0161318	0.0154458	1.52304
SMAD1..7,9	0.00307114	-0.00153621	-0.00402948	0.000844947	0.00363025	-0.00697143	-0.00500643	0.00649565	0.00207877	-0.00395495	0.00342322	0.00195452	0.00196367	0.00177835	0.00326437	0.00229215	0.00209488	0.00264816	0.00371175	0.00282176	0.00214491	0.00303336	0.00227444	0.00217772	1.51695
NFKB1_REL_RELA	-0.000960111	-0.00287147	-0.00588555	-0.00560122	0.00654031	-0.0103365	-0.00644872	0.0174937	0.0210028	-0.0101394	0.00179384	-0.00458773	0.00518324	0.00469408	0.00861653	0.00605027	0.00552959	0.00698999	0.00979743	0.00744824	0.00566162	0.00800675	0.00600353	0.00574825	1.50994
HIC1	0.01302	-0.00295832	-0.00882028	-0.00303357	0.00239837	0.00307204	-0.00284531	-0.00073544	0.00983687	-0.00891917	-0.00763334	0.00661821	0.00400144	0.00362381	0.00665192	0.00467079	0.00426882	0.00539624	0.00756357	0.00575001	0.00437075	0.00618118	0.0046347	0.00443763	1.48087
STAT2,4,6	0.0109353	0.00422849	0.0147435	-0.018031	-0.00220762	-0.0162799	-0.0159846	0.0294517	-0.00259451	-0.015393	0.00661831	0.00451335	0.00691437	0.00626183	0.0114943	0.00807097	0.00737639	0.00932454	0.0130696	0.00993583	0.00755252	0.0106809	0.00800862	0.00766808	1.47868
FEV	-0.0181186	0.012196	-0.0195393	-0.00435033	0.0221949	-0.0150971	0.00388625	0.0582804	-0.00459627	-0.0303709	0.0085305	-0.0130155	0.0115041	0.0104184	0.0191241	0.0134284	0.0122728	0.0155141	0.0217451	0.0165311	0.0125658	0.0177708	0.0133247	0.0127581	1.47715
EWSR1-FLI1	-0.00165993	-0.00448075	0.000651818	-0.00124347	-0.00265707	0.00561099	0.00641	-0.00275402	-0.000516848	0.000478998	-0.000927382	0.00108766	0.0016599	0.00150325	0.00275939	0.00193756	0.00177082	0.0022385	0.00313757	0.00238525	0.0018131	0.00256411	0.00192259	0.00184084	1.44602
EVI1	-0.00719934	-0.00277647	-0.000375979	-0.0110694	-0.000822943	0.0187584	-0.0188228	-0.00723382	-0.00764068	0.0180377	0.0187159	0.000429416	0.00604565	0.0054751	0.0100502	0.00705694	0.00644962	0.00815301	0.0114276	0.0086875	0.00660363	0.00933894	0.00700242	0.00670466	1.44541
FOXA2	0.00532372	0.00166354	-0.00879452	0.00868994	0.0103423	0.0201333	-0.0282018	-0.0362407	-0.00969096	0.0381741	-0.0127211	0.0113222	0.00973423	0.00881557	0.016182	0.0113625	0.0103847	0.0131273	0.0183997	0.0139879	0.0106326	0.0150368	0.0112747	0.0107953	1.39253
SOX{8,9,10}	-0.0108273	-0.0090475	0.0246675	0.000410112	0.0188098	-0.0178225	0.0342908	0.00487269	-0.00602408	-0.0450369	-0.00625251	0.0119599	0.00994782	0.009009	0.0165371	0.0116118	0.0106125	0.0134154	0.0188035	0.0142949	0.0108659	0.0153668	0.0115221	0.0110322	1.38848
ARNT_ARNT2_BHLHB2_MAX_MYC_USF1	-0.00665613	0.00028984	0.00853623	0.00504383	0.0146322	-0.0309531	-0.00566106	-0.042683	-0.00123491	0.0647237	-0.0147599	0.00872239	0.0126493	0.0114555	0.0210279	0.0147652	0.0134945	0.0170585	0.0239098	0.0181768	0.0138167	0.0195398	0.0146511	0.0140281	1.3838
TBX4,5	-0.00291003	0.00460498	8.79655e-05	0.0118213	-0.00312529	-0.00279941	0.0285287	-0.0109894	-0.0173629	0.00924553	-0.0149674	-0.00213405	0.006289	0.00569548	0.0104547	0.007341	0.00670924	0.00848118	0.0118875	0.00903719	0.00686944	0.00971486	0.00728428	0.00697454	1.37341
GATA1..3	-0.00113039	0.00233196	0.0015296	-0.0114619	-0.0130855	0.0346729	0.0269961	-0.0305307	-0.0221959	0.024981	-0.0103326	-0.00177454	0.0101644	0.00920514	0.0168971	0.0118647	0.0108436	0.0137074	0.0192129	0.0146061	0.0111025	0.0157013	0.011773	0.0112724	1.3705
PATZ1	-0.00405089	-0.00377145	-0.00882797	-0.000432056	0.00361892	0.00434512	0.019292	-0.00809737	0.000265856	0.00671204	-0.00712524	-0.00192892	0.00353085	0.00319763	0.00586961	0.00412147	0.00376678	0.00476161	0.00667405	0.00507377	0.00385672	0.00545423	0.00408963	0.00391573	1.36736
MAFB	-0.0129609	0.00884755	0.00149788	-0.0194944	0.0185478	0.00337007	-0.0240174	0.0184835	-0.00217394	0.0116408	-0.0135448	0.00980394	0.00813164	0.00736422	0.0135179	0.00949186	0.008675	0.0109661	0.0153705	0.011685	0.00888214	0.0125613	0.00941853	0.00901804	1.35378
FOXD3	0.00337012	-0.0138557	-0.00160087	0.00933441	-0.00752571	0.0253818	-0.0470887	0.0283459	-0.00063037	0.0223208	-0.005179	-0.0128727	0.00975569	0.00883501	0.0162177	0.0113876	0.0104076	0.0131563	0.0184403	0.0140188	0.0106561	0.01507	0.0112996	0.0108191	1.35208
ELF1,2,4	-0.0175877	0.000510594	-0.0107276	0.00559137	0.0139851	-0.00425358	0.0223415	0.0257273	0.00417324	-0.0376973	0.00179748	-0.00386039	0.00867836	0.00785934	0.0144267	0.01013	0.00925825	0.0117034	0.0164039	0.0124707	0.00947932	0.0134058	0.0100518	0.00962435	1.34747
TFAP2{A,C}	0.00745403	-0.00480435	0.0117654	-0.000724372	0.00496268	-0.00679587	-0.0126513	0.00458487	0.00829401	-0.0155934	0.00123114	0.00227714	0.00429321	0.00388804	0.00713694	0.00501135	0.00458008	0.00578971	0.00811507	0.00616927	0.00468944	0.00663188	0.00497264	0.00476119	1.34664
MAZ	-0.00303602	-0.00255195	0.00549877	-0.00439563	-0.0062682	-0.00507507	0.0204798	-0.00231007	-0.000289117	-0.0021293	-0.00216016	0.00223696	0.00319118	0.00289002	0.00530496	0.00372499	0.00340442	0.00430354	0.00603201	0.00458568	0.00348571	0.00492954	0.00369621	0.00353904	1.34313
SNAI1..3	-0.00168033	-0.0115068	0.0212546	0.01584	-0.015319	-0.0178945	0.0249579	-0.000756696	-0.00763764	2.052e-05	-0.00879848	0.00152038	0.00739614	0.00669814	0.0122952	0.00863334	0.00789036	0.00997424	0.0139803	0.0106281	0.00807876	0.0114251	0.00856664	0.00820237	1.33917
TLX1..3_NFIC{dimer}	0.00516174	0.00221421	-0.003244	0.00656775	-0.00526005	-0.0041165	-0.0127888	0.00541031	0.0174881	-0.00826472	-0.0019109	-0.00125706	0.00458264	0.00415016	0.0076181	0.00534921	0.00488886	0.00618003	0.00866216	0.00658518	0.00500559	0.00707898	0.00530788	0.00508218	1.33723
STAT1,3	0.00608162	-0.00851649	0.00171237	-0.00758548	-0.0284586	-0.0105737	0.0132042	0.00508285	0.0167215	0.0161284	0.000308599	-0.00410527	0.0081036	0.00733883	0.0134713	0.00945914	0.00864509	0.0109283	0.0153175	0.0116447	0.00885152	0.0125179	0.00938606	0.00898695	1.31383
HSF1,2	-0.00748671	-0.0269508	0.0175106	-0.0141107	0.0119296	0.00477836	0.00380775	0.0140034	0.00356094	-0.00908031	0.0154491	-0.0134113	0.00940479	0.00851722	0.0156343	0.010978	0.0100332	0.0126831	0.017777	0.0135145	0.0102728	0.0145279	0.0108932	0.01043	1.30396
FOS_FOS{B,L1}_JUN{B,D}	-0.0109992	0.00188915	0.0167016	0.0089593	0.0156859	-0.0219415	-0.0209287	0.0228259	0.0166013	-0.0095647	-0.0204323	0.00120321	0.00923261	0.00836129	0.0153481	0.010777	0.00984954	0.0124509	0.0174516	0.0132671	0.0100847	0.014262	0.0106937	0.010239	1.29775
TFCP2	-0.00344155	0.00720549	-0.0029581	-0.00506208	0.00191268	-0.00816178	0.0133499	0.00845057	0.004889	-0.00936947	0.00374254	-0.0105572	0.00433526	0.00392612	0.00720685	0.00506044	0.00462494	0.00584642	0.00819455	0.0062297	0.00473538	0.00669684	0.00502134	0.00480783	1.29686
HAND1,2	0.0112506	0.00592101	0.00825955	-0.0116149	0.000993628	0.00639064	0.00270464	0.00410992	0.0102854	-0.0102667	-0.0131381	-0.0148956	0.00624064	0.00565169	0.0103743	0.00728455	0.00665765	0.00841597	0.0117961	0.0089677	0.00681662	0.00964016	0.00722827	0.00692091	1.28232
EBF1	-0.00285527	-0.00425799	-0.0159137	-0.00305824	-0.00573444	-0.00274224	0.0112332	0.00383529	0.0118957	-0.000609049	0.00311563	0.00509099	0.00422135	0.00382296	0.00701749	0.00492748	0.00450342	0.0056928	0.00797924	0.00606601	0.00461096	0.00652088	0.00488941	0.0046815	1.28173
NANOG{mouse}	-0.0185303	-0.0104141	0.00901505	-0.017149	0.00391383	-0.0280698	0.0363371	0.0148902	0.0125295	-0.00737007	0.00033521	0.00451223	0.00968441	0.00877045	0.0160992	0.0113044	0.0103315	0.0130601	0.0183056	0.0139163	0.0105782	0.0149599	0.011217	0.0107401	1.27008
HES1	-0.0087704	0.0100194	-0.00867296	0.0133424	0.0175841	-0.00667866	-0.0351104	0.00156185	0.00992177	-0.00160447	0.000872388	0.00753499	0.00770659	0.00697929	0.0128113	0.00899572	0.00822155	0.0103929	0.0145671	0.0110742	0.00841786	0.0119047	0.00892622	0.00854666	1.25913
ZBTB16	-0.0102972	0.00428783	0.0103477	0.0156701	0.00216461	0.0199608	-0.0218328	-0.0173485	0.00526964	-0.00843566	-0.00649315	0.00670654	0.00722945	0.00654718	0.0120181	0.00843876	0.00771253	0.00974945	0.0136652	0.0103886	0.00789669	0.0111676	0.00837357	0.00801751	1.24418
ZIC1..3	0.000485236	0.000391155	-0.00852668	-0.0210527	-0.000371152	0.0052383	0.0423702	-0.00728844	-0.00309928	-0.0173934	-0.00966735	0.0189141	0.0086641	0.00784643	0.014403	0.0101134	0.00924304	0.0116842	0.016377	0.0124502	0.00946374	0.0133838	0.0100353	0.00960854	1.24255
NFY{A,B,C}	0.010803	-0.00482303	-0.0181441	0.00942536	0.0138912	-0.000259977	-0.0345369	0.00482154	-0.000121382	-0.011514	0.0108021	0.019656	0.00840236	0.00760939	0.0139679	0.00980787	0.00896381	0.0113312	0.0158822	0.0120741	0.00917784	0.0129794	0.00973209	0.00931827	1.23911
ZNF384	0.00584225	-0.0103934	0.0394999	-0.0173511	0.0073475	-0.00497084	-0.0108636	-0.0189741	-0.00583976	0.0291883	-0.0250413	0.0115562	0.0108899	0.00986219	0.0181032	0.0127115	0.0116176	0.0146859	0.0205843	0.0156486	0.011895	0.0168221	0.0126133	0.012077	1.23809
TEAD1	-0.0042178	-0.0146185	-0.00661576	-0.0059856	-1.12128e-05	0.0253489	0.00670188	-0.00359509	-0.0107463	-0.00324089	0.0136098	0.00337061	0.00729511	0.00660664	0.0121273	0.0085154	0.00778257	0.00983799	0.0137893	0.010483	0.0079684	0.011269	0.00844961	0.00809032	1.21396
PRRX1,2	0.00271523	-0.00680702	-0.0303696	0.0200037	0.00628358	-0.0188368	0.0582653	-0.00915365	0.00950723	-0.0197486	0.00950162	-0.021361	0.0122776	0.0111189	0.0204101	0.0143314	0.013098	0.0165573	0.0232073	0.0176428	0.0134108	0.0189657	0.0142207	0.013616	1.19643
NKX3-2	-0.013057	-0.0113964	0.00530794	0.0137758	0.00665356	-0.0326604	0.0272282	-0.00336518	0.00519535	0.00293684	-0.00642252	0.0058038	0.00904504	0.00819142	0.0150363	0.0105581	0.00964943	0.0121979	0.017097	0.0129976	0.00987984	0.0139722	0.0104765	0.010031	1.19463
FOXQ1	0.00100746	0.00403566	0.0588602	0.00230405	0.0160015	0.0102786	-0.0063756	-0.0184509	-0.00649233	-0.0103574	-0.0316294	-0.0191819	0.0129545	0.011732	0.0215354	0.0151215	0.0138202	0.0174701	0.0244868	0.0186154	0.0141502	0.0200114	0.0150047	0.0143667	1.19232
IRF1,2,7	0.00343157	-0.00422948	0.00424663	-0.00450307	-0.0156527	-0.0119018	-0.0163932	-0.00206973	0.00374803	0.0215357	0.0180848	0.00370331	0.00723845	0.00655533	0.0120331	0.00844927	0.00772213	0.00976159	0.0136822	0.0104015	0.00790651	0.0111815	0.00838399	0.00802749	1.18743
KLF12	0.00157586	-0.00237718	0.0267919	0.00121117	-0.00369364	0.00273645	-0.00960223	-0.0238464	0.0119046	0.00341325	0.000202791	-0.00831654	0.00676489	0.00612645	0.0112458	0.00789649	0.00721692	0.00912295	0.0127871	0.00972103	0.00738924	0.01045	0.00783548	0.0075023	1.18213
MTF1	0.00311323	-0.000683417	-0.00172788	0.00344789	-0.00720181	0.0032301	-0.0128185	0.012834	0.00440494	-0.000340449	-0.0115737	0.00731555	0.00465597	0.00421656	0.00773999	0.0054348	0.00496708	0.00627891	0.00880076	0.00669055	0.00508568	0.00719225	0.00539281	0.0051635	1.17116
PPARG	-0.00575892	-0.0100461	-0.0140463	-0.00228956	0.011659	0.00277234	0.018682	0.00988303	0.0151504	-0.0122436	-0.0112412	-0.00252113	0.00722432	0.00654253	0.0120096	0.00843278	0.00770706	0.00974253	0.0136555	0.0103812	0.00789108	0.0111597	0.00836762	0.00801182	1.16819
TLX2	0.00640704	0.0245747	0.0125532	0.00367263	-0.00962757	0.0159679	-0.045349	0.0126028	-0.025632	-0.00567092	0.000656857	0.00984432	0.0123176	0.0111551	0.0204765	0.014378	0.0131407	0.0166112	0.0232829	0.0177002	0.0134544	0.0190275	0.014267	0.0136603	1.13893
ESR1	-0.00229447	-0.0111764	0.00688733	0.00112837	-0.0016943	-0.0126735	0.0173224	0.00560526	0.00709663	-0.0121502	0.00323117	-0.00128234	0.00556968	0.00504405	0.00925894	0.00650136	0.00594185	0.00751113	0.0105279	0.00800354	0.00608373	0.0086037	0.00645113	0.00617681	1.13423
BACH2	0.00729247	0.00154106	-0.0193388	0.0129321	0.00692129	-0.0163614	-0.0134943	0.0240186	0.000680587	-0.012606	0.0117037	-0.00328921	0.00813989	0.0073717	0.0135316	0.0095015	0.00868381	0.0109772	0.0153861	0.0116969	0.00889116	0.012574	0.00942809	0.00902719	1.128
NFE2	0.00441232	0.0179096	-0.00914169	0.0060948	-0.00717259	-0.0187149	-0.0309883	0.0328699	2.75141e-05	0.0224852	0.00182395	-0.0196058	0.0115884	0.0104948	0.0192643	0.0135269	0.0123627	0.0156278	0.0219045	0.0166523	0.0126579	0.017901	0.0134224	0.0128516	1.12091
GLI1..3	-0.00130086	-0.000819095	0.00569779	0.00647835	0.00738555	-0.0110544	-0.0152823	-0.00689354	0.0109827	0.0173043	-0.0115328	-0.000965605	0.00617734	0.00559436	0.0102691	0.00721066	0.00659012	0.0083306	0.0116765	0.00887674	0.00674747	0.00954238	0.00715495	0.00685071	1.12062
STAT5{A,B}	-0.00854292	0.00361681	-0.0196571	0.0141812	0.00813862	0.0109492	-0.0350842	-0.00231012	-0.0175909	0.034252	0.00679843	0.00524885	0.0106238	0.0096212	0.0176608	0.0124009	0.0113337	0.014327	0.0200813	0.0152662	0.0116043	0.016411	0.0123051	0.0117819	1.10557
FOX{D1,D2}	0.00706539	0.00238781	-0.0203281	-0.0089178	-0.00448763	-0.00150218	-0.00628788	0.0297733	0.0173913	-0.0277039	0.0304747	-0.0178651	0.0124352	0.0112617	0.0206721	0.0145153	0.0132662	0.0167698	0.0235052	0.0178692	0.0135829	0.0192092	0.0144032	0.0137908	1.10139
SP1	-0.00761872	0.000732691	0.000322309	-0.00021546	0.000341482	0.00533457	-0.00225886	0.00233641	-0.00153739	-0.00352322	0.000250253	0.00583594	0.0027948	0.00253104	0.00464603	0.0032623	0.00298155	0.003769	0.00528277	0.00401608	0.00305274	0.00431724	0.0032371	0.00309945	1.10049
FOX{I1,J2}	0.0004877	0.00160794	-0.0235181	0.0115064	0.0161847	0.00365367	-0.0129654	0.0039218	0.0013057	-0.00334661	0.00964949	-0.00848726	0.00715394	0.00647879	0.0118926	0.00835062	0.00763197	0.00964761	0.0135225	0.0102801	0.0078142	0.011051	0.0082861	0.00793376	1.08786
DBP	-0.00791361	-0.00560449	0.01019	-0.0049554	0.0140447	0.0107122	-0.0477059	0.0018932	-0.010911	0.0223751	0.0158398	0.00203538	0.0103962	0.00941509	0.0172825	0.0121353	0.0110909	0.0140201	0.0196511	0.0149392	0.0113557	0.0160594	0.0120415	0.0115295	1.0867
RXR{A,B,G}	-0.00933181	0.0104145	0.00796132	0.00582575	0.00894551	-0.00626362	-0.0193141	0.00363885	-0.00726526	0.01911	-0.00450505	-0.00921602	0.00729547	0.00660696	0.0121278	0.00851582	0.00778295	0.00983847	0.01379	0.0104835	0.00796879	0.0112696	0.00845003	0.00809072	1.08462
TP53	0.00544323	-0.000960617	0.0112063	0.00427227	0.000479524	0.00114569	0.0121729	-0.0193756	0.00406565	-0.0125673	0.00118209	-0.00706412	0.00555938	0.00503472	0.00924181	0.00648933	0.00593086	0.00749724	0.0105084	0.00798874	0.00607248	0.00858779	0.00643919	0.00616539	1.08356
MEF2{A,B,C,D}	0.00716838	-0.00423532	0.00858711	-0.0112124	-0.0077624	0.00849016	-0.00467118	-0.0175385	-0.00977309	0.0128385	0.00578505	0.0123237	0.00730008	0.00661114	0.0121355	0.0085212	0.00778787	0.00984469	0.0137987	0.0104901	0.00797383	0.0112767	0.00845537	0.00809583	1.07384
HMGA1,2	-0.00296211	0.00425208	-0.00196807	-0.0253167	-0.018773	-0.0212257	-0.00676122	0.01557	0.00895996	0.0137561	0.0183663	0.0161023	0.0115775	0.0104848	0.0192461	0.0135141	0.0123511	0.0156131	0.0218838	0.0166366	0.012646	0.0178841	0.0134097	0.0128395	1.05759
POU5F1_SOX2{dimer}	0.00243187	-0.00920762	0.0336832	-0.00773141	-0.0302188	-0.015111	0.0300815	-0.00686464	-0.0145737	0.000460301	0.00129872	0.0157515	0.0126746	0.0114784	0.0210699	0.0147947	0.0135215	0.0170926	0.0239576	0.0182131	0.0138443	0.0195789	0.0146804	0.0140562	1.05578
NKX6-1,2	-0.00862436	0.0211784	-0.0113622	-0.00379208	0.0134595	0.0151965	0.00273659	-0.0175621	-0.0195091	-0.0140826	0.00542901	0.0169323	0.0115621	0.0104709	0.0192205	0.0134961	0.0123346	0.0155923	0.0218547	0.0166145	0.0126292	0.0178604	0.0133918	0.0128224	1.05141
KLF4	-0.00593252	-0.003379	-0.00290853	0.00108543	-0.00641507	0.000824817	0.00105699	0.0117673	-0.000112616	-0.00387299	0.00327695	0.00460926	0.00377196	0.00341598	0.00627044	0.00440292	0.004024	0.00508677	0.0071298	0.00542025	0.00412009	0.00582669	0.0043689	0.00418313	1.05081
LMO2	0.000699773	-0.00536334	-0.0054975	0.00576233	0.00795514	-0.00146292	0.0106468	0.00595412	-0.0104575	-0.00383976	0.00386888	-0.008266	0.00511617	0.00463333	0.00850502	0.00597198	0.00545803	0.00689953	0.00967064	0.00735185	0.00558836	0.00790314	0.00592584	0.00567386	1.04208
GTF2I	-0.00231548	-0.00273662	-0.00017444	0.00470914	0.00173498	0.000366457	0.0106165	-0.00434014	0.000953446	-0.00689543	-0.00122216	-0.00069621	0.00272334	0.00246632	0.00452722	0.00317888	0.00290531	0.00367262	0.00514768	0.00391339	0.00297468	0.00420684	0.00315432	0.0030202	1.04054
GTF2A1,2	-0.00686378	-0.00335721	0.0119673	-0.00788287	0.00936916	0.0124011	0.0252221	-0.0161825	-0.00567551	-0.0150987	-0.00847867	0.00457955	0.00797666	0.00722387	0.0132602	0.00931096	0.00850966	0.0107571	0.0150776	0.0114623	0.00871286	0.0123218	0.00923902	0.00884617	1.03507
POU3F1..4	0.022699	-0.015093	0.00279618	-0.0121894	0.00386439	-0.00135456	-0.0096234	-0.0133475	-0.0170814	0.0453503	-0.000864073	-0.00515651	0.012981	0.0117559	0.0215793	0.0151524	0.0138484	0.0175058	0.0245368	0.0186535	0.0141791	0.0200522	0.0150353	0.014396	1.0335
TAL1_TCF{3,4,12}	0.022062	-0.00286888	-0.00418216	0.00749998	-0.000603499	-0.000920312	-0.00950844	0.0099446	-8.2507e-05	-0.00142285	0.000175622	-0.0200936	0.00875749	0.00793101	0.0145583	0.0102224	0.00934267	0.0118101	0.0165535	0.0125844	0.00956575	0.013528	0.0101434	0.00971211	1.01467
SPZ1	0.00564996	0.00642556	-0.00402678	0.00607461	0.00410946	-0.00517145	-0.0166961	0.00398719	0.0163949	-0.00807812	-0.00203355	-0.00663576	0.00651834	0.00590318	0.010836	0.0076087	0.0069539	0.00879047	0.012321	0.00936675	0.00711994	0.0100691	0.00754992	0.00722888	1.01183
CTCF	0.00558519	0.00470724	0.0106952	-0.0165143	0.0097772	-0.00507162	-0.00551439	-0.00838234	0.00692831	-0.000489825	0.00283084	-0.00455154	0.00640455	0.00580012	0.0106468	0.00747587	0.0068325	0.00863701	0.0121059	0.00920323	0.00699565	0.00989335	0.00741811	0.00710268	1.01148
SOX17	-0.00196839	0.0157214	-0.0053488	0.01027	0.00668984	0.00273806	0.0128795	-0.0169464	-0.00165663	-0.0061884	-0.0215672	0.00537707	0.00907758	0.00822089	0.0150904	0.010596	0.00968415	0.0122418	0.0171586	0.0130443	0.00991539	0.0140225	0.0105142	0.0100671	1.01091
TGIF1	-0.00385611	-0.00692741	-0.0126516	0.00510878	0.00216079	0.00956854	-0.00034665	0.00912381	0.00950853	-0.0197022	-0.00324485	0.0112584	0.00700122	0.00634049	0.0116387	0.00817236	0.00746905	0.00944167	0.0132338	0.0100606	0.00764739	0.0108151	0.00810922	0.0077644	1.00543
TCF4_dimer	-0.0034377	0.00430045	-0.016398	-0.000476952	0.0135053	0.0156454	-0.00237858	-0.0181298	-0.00469106	0.0187445	0.0143534	-0.0210369	0.0102705	0.00930126	0.0170735	0.0119885	0.0109568	0.0138506	0.0194135	0.0147586	0.0112184	0.0158653	0.0118959	0.0113901	1.00029
ESRRA	-1.82908e-06	0.00569278	-0.0174174	-0.00786477	-0.00621453	-0.00715696	0.00703447	0.0181741	0.00370448	-0.0136967	0.0108172	0.00692925	0.00741704	0.00671706	0.0123299	0.00865773	0.00791265	0.0100024	0.0140198	0.0106582	0.00810158	0.0114574	0.00859084	0.00822554	0.989968
RORA	0.0167669	0.0142082	-0.00979536	-0.000997138	0.00965195	-0.00422514	0.0152555	-0.0185905	-0.00841355	-0.0161586	0.00975347	-0.00745579	0.010003	0.00905894	0.0166287	0.0116762	0.0106714	0.0134897	0.0189077	0.0143741	0.0109262	0.015452	0.011586	0.0110934	0.98787
MYFfamily	0.00291577	0.00384054	-0.0071889	-0.00736323	-0.00109402	0.00232843	0.0173355	-0.00503474	-0.00125243	0.00433649	0.00105739	-0.00988079	0.00485604	0.00439775	0.00807259	0.00566833	0.00518052	0.00654873	0.00917894	0.00697805	0.00530422	0.00750131	0.00562454	0.00538538	0.985465
HNF4A_NR2F1,2	-0.00117533	0.0010016	-0.0120589	0.00728609	-0.00172061	0.00460832	0.0123676	0.00549217	0.00111032	-0.00658634	-0.00310638	-0.00721845	0.00448871	0.00406509	0.00746194	0.00523956	0.00478864	0.00605335	0.0084846	0.0064502	0.00490299	0.00693388	0.00519908	0.004978	0.985153
FOXO1,3,4	-0.012554	-0.002001	-0.0216581	0.0211363	-0.0120777	-0.00291795	-0.00863685	-0.000699462	0.000470227	0.0164751	0.00676061	0.0157028	0.0101254	0.0091698	0.0168322	0.0118191	0.010802	0.0136548	0.0191391	0.01455	0.0110599	0.015641	0.0117278	0.0112291	0.972087
ADNP_IRX_SIX_ZHX	-0.00187966	0.00589569	0.0161719	0.0272561	-0.0214951	0.0038443	0.00342843	0.00891649	-0.00826648	-0.0135186	-0.0169502	-0.00340292	0.011521	0.0104337	0.0191522	0.0134481	0.0122908	0.0155369	0.0217771	0.0165554	0.0125843	0.0177969	0.0133442	0.0127768	0.970147
bHLH_family	0.00662062	0.00376975	-0.0423899	0.00137008	0.0082731	0.00673266	-0.00917784	0.00665228	0.00654566	0.0293564	-0.0272537	0.00950096	0.0128574	0.011644	0.0213739	0.0150081	0.0137166	0.0173392	0.0243032	0.0184759	0.0140441	0.0198613	0.0148922	0.014259	0.970113
ZNF423	-0.00185908	-0.00218112	-0.00361613	0.000871474	0.00437818	0.0105986	0.0196879	-0.0024815	0.00391477	-0.019648	-0.00730394	-0.00236113	0.00612738	0.00554911	0.010186	0.00715234	0.00653681	0.00826322	0.011582	0.00880494	0.0066929	0.00946519	0.00709708	0.0067953	0.969584
RXRA_VDR{dimer}	-0.00809398	-0.00852087	0.0284465	-0.00886105	0.00902932	0.0084972	-0.00905431	0.00220769	0.00171709	0.0098393	-0.0169863	-0.00822068	0.00924727	0.00837456	0.0153725	0.0107941	0.00986518	0.0124706	0.0174793	0.0132882	0.0101007	0.0142846	0.0107107	0.0102553	0.964301
NR5A1,2	-0.00229696	0.0114868	-0.0106454	-0.00405742	0.0116711	-0.00412517	-0.0125946	0.0070435	0.0036754	0.00341345	-0.00272034	-0.000850348	0.00635389	0.00575424	0.0105626	0.00741674	0.00677846	0.00856869	0.0120102	0.00913043	0.00694031	0.00981509	0.00735944	0.0070465	0.951945
CRX	-0.0012958	0.0133613	0.00512139	0.00571467	-0.00724658	0.0136117	0.00603475	-0.0223245	-0.0113833	-0.000921935	0.00408891	-0.00476066	0.00857786	0.00776833	0.0142597	0.0100127	0.00915104	0.0115679	0.016214	0.0123262	0.00936954	0.0132505	0.00993537	0.0095129	0.94723
IKZF2	-0.000332102	-0.00402978	0.0145121	0.00677334	-0.00182813	0.00419725	-0.00574588	-0.00558295	-0.0081431	-0.0109223	0.016772	-0.00567045	0.0069737	0.00631556	0.011593	0.00814023	0.00743969	0.00940455	0.0131818	0.0100211	0.00761733	0.0107725	0.00807734	0.00773388	0.933124
T	0.000677597	0.00393964	0.0148513	0.00406294	-0.00790745	-0.00126652	-0.00824193	-0.00761303	-0.0249728	0.0181864	0.00541883	0.00286506	0.00933305	0.00845225	0.0155151	0.0108942	0.00995669	0.0125863	0.0176414	0.0134114	0.0101944	0.0144171	0.0108101	0.0103504	0.930015
PAX5	-0.00170578	0.00538676	-0.00472737	-0.000996323	0.00371087	-0.00830403	0.00778705	-0.00314647	0.0042952	0.00298603	2.64697e-05	-0.00531241	0.00398251	0.00360666	0.00662045	0.00464869	0.00424862	0.00537071	0.00752778	0.0057228	0.00435007	0.00615193	0.00461277	0.00441663	0.919837
NR6A1	0.00678684	0.000705493	-0.0165005	0.0266735	-0.00164902	-0.0101275	-0.00861743	0.0137608	-0.00167363	-0.00151032	-0.00662632	-0.00122186	0.00932732	0.00844706	0.0155056	0.0108876	0.00995058	0.0125786	0.0176306	0.0134032	0.0101882	0.0144083	0.0108034	0.0103441	0.915957
EN1,2	0.0103477	-0.0104514	0.0226994	-0.00257692	-0.00196714	-0.00808359	-0.0271683	-0.000201067	0.00788516	0.015307	-0.0105848	0.00479394	0.00968743	0.00877319	0.0161042	0.0113079	0.0103348	0.0130642	0.0183113	0.0139207	0.0105815	0.0149645	0.0112205	0.0107434	0.908757
NFATC1..3	-0.00497883	0.0104113	-0.0221418	-0.000873124	0.0039188	0.0251154	-7.09263e-05	0.00573027	-0.0034121	-0.0096811	-0.00411881	0.000100811	0.00889482	0.00805538	0.0147866	0.0103827	0.00948918	0.0119953	0.0168131	0.0127817	0.00971576	0.0137402	0.0103025	0.00986441	0.902232
RBPJ	0.00889161	0.0102355	-0.000629656	-0.000300581	0.000191073	0.00608084	-0.0156883	-0.011611	0.00682486	-0.00383843	-0.00402312	0.00386724	0.00664474	0.00601765	0.0110461	0.00775624	0.00708874	0.00896092	0.01256	0.00954838	0.00725801	0.0102644	0.00769632	0.00736906	0.901909
HOXA9_MEIS1	-0.000595376	0.0118102	0.00855768	-0.00613421	-0.00377413	-0.0103486	0.0134121	0.00892109	-0.00828135	0.0170355	-0.00618178	-0.0244211	0.0105881	0.00958887	0.0176015	0.0123593	0.0112956	0.0142789	0.0200138	0.015215	0.0115653	0.0163559	0.0122638	0.0117423	0.894877
POU1F1	0.0168935	0.00474024	-0.0119234	0.0114307	0.0085959	-0.0179946	0.00838823	-0.02529	0.0145869	-0.0211588	-0.00344267	0.0151741	0.0130324	0.0118024	0.0216647	0.0152123	0.0139032	0.0175751	0.0246339	0.0187273	0.0142352	0.0201316	0.0150948	0.014453	0.884511
MYB	-0.000463591	-0.020811	0.00302674	-0.0142019	-0.00939879	-0.00797403	0.0242676	0.0174645	0.0119017	0.00101061	-0.00796764	0.00314584	0.0117764	0.010665	0.0195769	0.0137463	0.0125633	0.0158814	0.0222599	0.0169225	0.0128633	0.0181915	0.0136401	0.0130601	0.87675
BPTF	-0.00341603	0.00419895	0.00815882	-0.00232996	0.00181584	-0.000232199	-0.0173592	-0.00341477	0.000495759	0.00144362	-0.00219043	0.0128296	0.00565744	0.00512352	0.00940482	0.00660379	0.00603547	0.00762948	0.0106938	0.00812965	0.00617959	0.00873926	0.00655277	0.00627414	0.872883
ZNF238	0.000307507	0.0131034	-0.0082341	-0.00160336	0.0128605	-0.00460456	-0.010138	-0.00714037	0.00565059	-0.00161219	-0.000229578	0.00164024	0.00723038	0.00654801	0.0120196	0.00843984	0.00771351	0.0097507	0.0136669	0.0103899	0.0078977	0.011169	0.00837464	0.00801853	0.871413
NR1H4	-0.00370964	0.0028107	0.0148862	4.45414e-06	-0.00991259	-0.00311206	0.0062766	0.000822137	0.00918316	-0.00553064	0.0023459	-0.0140642	0.00718453	0.0065065	0.0119434	0.00838633	0.00766461	0.00968888	0.0135803	0.0103241	0.00784762	0.0110982	0.00832154	0.00796769	0.857095
ONECUT1,2	0.000522323	0.00129898	0.00494681	-0.00987628	0.0247549	-0.00135955	-0.0305349	0.001046	0.00407007	-0.00563784	0.0148702	-0.00410074	0.011125	0.0100751	0.0184939	0.0129859	0.0118683	0.0150028	0.0210285	0.0159864	0.0121517	0.0171852	0.0128856	0.0123377	0.856464
POU5F1	0.00306855	0.000112216	-0.015042	0.00275851	-0.00664212	-0.00576926	0.00788823	0.00626799	-0.00266157	-0.000849111	-0.0120312	0.0228998	0.00920711	0.0083382	0.0153057	0.0107472	0.00982234	0.0124165	0.0174034	0.0132305	0.0100569	0.0142226	0.0106642	0.0102107	0.847654
HMX1	-0.00764625	-0.00485068	0.0273484	0.00727456	0.00857101	-0.0056578	-0.00400053	-0.000527253	-0.00931574	-0.013803	-0.00599739	0.00860469	0.00923769	0.00836589	0.0153566	0.0107829	0.00985496	0.0124577	0.0174612	0.0132744	0.0100903	0.0142698	0.0106996	0.0102447	0.84026
CDX1,2,4	7.04551e-05	0.00197148	0.00170469	-0.00720289	0.0024669	-0.0211524	0.00390739	0.00973127	0.00116254	0.000141609	-0.000723075	0.00792208	0.00686106	0.00621355	0.0114057	0.00800875	0.00731952	0.00925265	0.0129689	0.00985923	0.00749429	0.0105985	0.00794687	0.00760896	0.839311
FOXP3	0.0038533	-0.00921562	-0.00545312	-0.00924943	-0.0202274	-0.00492371	0.0080875	0.0145152	0.000452741	0.00197798	0.0088066	0.0113759	0.010134	0.00917757	0.0168465	0.0118291	0.0108111	0.0136664	0.0191553	0.0145623	0.0110693	0.0156543	0.0117377	0.0112386	0.83048
FOSL2	-0.0162412	-0.0108892	0.00241597	0.00789792	0.0112187	0.0109384	-0.0108103	0.00620797	0.00518108	-0.015474	-0.00429988	0.0138545	0.0111023	0.0100545	0.0184562	0.0129594	0.0118441	0.0149722	0.0209856	0.0159538	0.0121269	0.0171501	0.0128593	0.0123125	0.812597
NKX2-2,8	0.000150518	-0.0127535	-0.010781	-0.000816183	0.00842434	0.00143803	-0.0238491	0.0176371	0.00985	0.0116573	-0.00681912	0.00586158	0.0105444	0.00954927	0.0175288	0.0123082	0.011249	0.0142199	0.0199311	0.0151521	0.0115176	0.0162883	0.0122131	0.0116938	0.781608
NFIX	-0.00391983	-0.00377233	-0.00153029	-0.00331487	-0.00129354	-0.00516838	0.00619948	0.00919985	-0.000631911	-0.000506088	0.00531327	-0.000575365	0.00424125	0.00384099	0.00705058	0.00495071	0.00452466	0.00571964	0.00801686	0.00609461	0.00463269	0.00655162	0.00491246	0.00470358	0.779873
GFI1	-0.000518218	0.00561438	-0.020151	-0.00495245	-0.00543765	0.0125989	0.0115333	0.00847336	-0.00593372	0.00113925	-0.0158772	0.0135111	0.0101901	0.00922839	0.0169398	0.0118946	0.010871	0.0137421	0.0192614	0.014643	0.0111305	0.015741	0.0118027	0.0113009	0.778553
LEF1_TCF7_TCF7L1,2	-0.00525226	-0.000287571	0.00315421	-0.00531055	8.13253e-05	-0.00132288	0.0172805	0.00394315	0.00966277	-0.0178805	-0.00571732	0.00164914	0.00730966	0.00661981	0.0121514	0.00853239	0.00779809	0.00985761	0.0138168	0.0105039	0.00798429	0.0112915	0.00846646	0.00810646	0.772756
POU2F1..3	-0.0100772	0.00767324	0.00435042	0.00122101	0.00494747	0.00696275	-0.00529672	-0.0159783	-0.0124313	0.0180334	-0.00895535	0.00955064	0.0103648	0.00938661	0.0172302	0.0120986	0.0110574	0.0139777	0.0195916	0.014894	0.0113214	0.0160109	0.0120051	0.0114946	0.768164
NFE2L1	-0.00642461	0.00457365	0.0153947	-0.00330751	-0.0057846	-0.00602525	-0.00327963	-0.000244316	-0.0223811	0.0163072	0.00293171	0.00823981	0.0108616	0.00983656	0.0180561	0.0126785	0.0115874	0.0146477	0.0205307	0.015608	0.0118641	0.0167783	0.0125805	0.0120456	0.754477
PAX4	-0.00366708	-0.00373281	0.011565	-0.00519336	-0.00551962	-0.00186325	-0.000329828	-0.00232302	0.0117163	0.00327423	-0.00601131	0.00208477	0.00640807	0.00580331	0.0106527	0.00747998	0.00683626	0.00864176	0.0121126	0.00920829	0.0069995	0.00989879	0.00742219	0.00710659	0.753765
YY1	0.00423172	0.0046925	-0.00583311	0.00189843	-0.00542878	0.00122658	0.000837459	-0.0118894	0.011181	0.000434963	0.0020342	-0.00338551	0.00702116	0.00635855	0.0116718	0.00819563	0.00749032	0.00946856	0.0132715	0.0100893	0.00766917	0.0108459	0.00813231	0.00778651	0.678524
HIF1A	0.0120131	0.0127657	-0.00481229	-0.00640069	-0.0105863	0.00406411	-0.0259491	0.0167734	-0.00247755	0.00153288	0.00264176	0.000435026	0.0124877	0.0113092	0.0207593	0.0145766	0.0133221	0.0168406	0.0236044	0.0179446	0.0136402	0.0192902	0.014464	0.0138489	0.664064
MYOD1	-0.000245034	-0.00357734	0.0164198	5.61834e-05	-0.00269203	-0.00767891	-0.00330482	0.00293817	0.0028728	0.00204199	-0.00670057	-0.000130238	0.00617395	0.00559129	0.0102635	0.0072067	0.0065865	0.00832603	0.0116701	0.00887187	0.00674377	0.00953714	0.00715102	0.00684695	0.663553
ZBTB6	0.00934463	-0.00437615	-0.00138104	-0.00593306	-0.000487667	-0.001038	-0.00224198	-0.00153833	0.00276894	0.00655164	0.00126976	-0.00293874	0.00604441	0.00547397	0.0100481	0.00705549	0.0064483	0.00815133	0.0114252	0.00868571	0.00660227	0.00933702	0.00700098	0.00670328	0.628517
NHLH1,2	0.00290006	-0.00307651	0.00395815	-0.00431435	0.00152672	-0.00741396	0.00555274	0.00186049	-0.00982974	0.00348507	0.00272394	0.0026274	0.00663551	0.00600929	0.0110307	0.00774547	0.0070789	0.00894848	0.0125425	0.00953512	0.00724793	0.0102501	0.00768563	0.00735882	0.582178
GFI1B	0.00506554	-0.00162817	-0.0140856	-0.0072627	-0.00891523	-0.00553583	-0.00397592	0.0190976	0.00135166	0.00619335	0.000166081	0.00952918	0.0115254	0.0104377	0.0191597	0.0134534	0.0122956	0.0155429	0.0217855	0.0165619	0.0125892	0.0178038	0.0133494	0.0127818	0.559275
NR3C1	0.00275199	-0.00175474	0.00273167	-0.000886604	-0.00843406	-0.00204242	-0.00239561	-0.00435567	0.00962841	0.00358886	-0.00364795	0.00481613	0.00752915	0.0068186	0.0125163	0.0087886	0.00803226	0.0101536	0.0142317	0.0108193	0.00822405	0.0116306	0.0087207	0.00834988	0.545025
ZEB1	0.000950193	0.00320217	-0.00498399	0.0071526	-0.00243021	0.00243605	-0.00111785	0.00235841	0.000201681	-0.00241012	-0.00100974	-0.0043492	0.00575545	0.00521228	0.00956775	0.0067182	0.00614003	0.00776165	0.010879	0.00827049	0.00628664	0.00889066	0.00666629	0.00638283	0.475949
