# Supplementary material for: OVCH1 Antisense RNA 1 is differentially expressed between non-frail and frail old adults
Source: GeroScience. 2023 Oct 11;46(2):2063–81. doi: 10.1007/s11357-023-00961-9 (PMC10828349; doi:10.1007/s11357-023-00961-9)
Supplement: Supplementary file 4 — (XLSX 153 kb) [file 11357_2023_961_MOESM4_ESM.xlsx]

## Sheet: PromoterPairwisePearsonCorr
TF	Subject_ID	Frail	non-frail
SP1	RQ0012_003	-0.0477818	0.0123389
UFEwm	RQ0012_003	0.10077	0.0171636
NRF1	RQ0012_003	-0.0175298	-0.00112833
ELK1,4_GABP{A,B1}	RQ0012_003	0.0200032	0.0100646
NKX3-2	RQ0012_003	-0.0857254	-0.105162
ZNF143	RQ0012_003	0.0124622	0.0154315
RREB1	RQ0012_003	-0.0705661	-0.0209813
HIC1	RQ0012_003	-0.0718239	0.0113412
NFY{A,B,C}	RQ0012_003	-0.0516463	0.0116122
TFAP2B	RQ0012_003	-0.0681249	0.0137434
POU2F1..3	RQ0012_003	-0.0957104	0.13708
ELF1,2,4	RQ0012_003	-0.0420481	0.0172543
PAX5	RQ0012_003	-0.0423708	0.0114019
IRF1,2,7	RQ0012_003	-0.0480215	-0.0143458
KLF4	RQ0012_003	-0.0399001	0.0192086
YY1	RQ0012_003	-0.0852135	0.0244005
GATA6	RQ0012_003	0.00108203	0.0686507
EHF	RQ0012_003	-0.0605437	0.0215059
PITX1..3	RQ0012_003	-0.0145931	0.00295985
ETS1,2	RQ0012_003	-0.01734	0.0125345
TFAP2{A,C}	RQ0012_003	0.0101517	0.00302967
ZFP161	RQ0012_003	-0.020932	0.00834798
CTCF	RQ0012_003	-0.0486423	0.0217701
SPI1	RQ0012_003	-0.0469628	0.000819183
NFE2	RQ0012_003	0.00887115	0.034696
PATZ1	RQ0012_003	0.0134026	0.00811101
MTF1	RQ0012_003	0.0342859	0.0052225
STAT2,4,6	RQ0012_003	-0.0489887	-0.0111777
SPZ1	RQ0012_003	-0.0300912	0.0365718
SPIB	RQ0012_003	0.0782259	0.00108227
TFCP2	RQ0012_003	0.199973	0.0109472
MYFfamily	RQ0012_003	-0.0366654	0.0171133
TFAP4	RQ0012_003	0.0337529	0.0252647
NFIX	RQ0012_003	-0.0445298	0.0103438
GFI1	RQ0012_003	0.105173	0.0113565
NFKB1_REL_RELA	RQ0012_003	-0.0254144	-0.0103067
MZF1	RQ0012_003	-0.065905	-0.00158299
CEBPA,B_DDIT3	RQ0012_003	-0.0252787	0.00302132
TFDP1	RQ0012_003	0.0692251	-0.000304735
BACH2	RQ0012_003	-0.0106401	0.0315431
SMAD1..7,9	RQ0012_003	0.0647814	0.0150309
E2F1..5	RQ0012_003	0.13348	0.00487037
ATF5_CREB3	RQ0012_003	-0.0483405	0.0217019
HOX{A5,B5}	RQ0012_003	-0.0524413	-0.000476289
RUNX1..3	RQ0012_003	0.00884099	-0.00578853
HES1	RQ0012_003	-0.0760312	0.00654068
TBX4,5	RQ0012_003	0.0526243	-0.0272668
JUN	RQ0012_003	-0.0193911	0.00901257
POU5F1	RQ0012_003	-0.024613	0.0624808
CREB1	RQ0012_003	-0.0213303	0.0108441
TBP	RQ0012_003	-0.0663896	0.0352257
ZNF148	RQ0012_003	-0.0759226	0.0210242
NHLH1,2	RQ0012_003	0.00343402	0.0143227
EGR1..3	RQ0012_003	-0.023417	0.00386934
ZNF423	RQ0012_003	0.100034	0.0271717
FOS_FOS{B,L1}_JUN{B,D}	RQ0012_003	-0.0446202	-0.00408034
FEV	RQ0012_003	-0.0576932	0.00985857
SRF	RQ0012_003	-0.0284498	0.00856955
PPARG	RQ0012_003	-0.0414739	0.0240264
FOSL2	RQ0012_003	-0.006597	-0.0164075
NFE2L2	RQ0012_003	-0.0988513	0.00677674
NR3C1	RQ0012_003	0.0440408	0.0139194
SREBF1,2	RQ0012_003	0.0827292	0.0360025
MYOD1	RQ0012_003	0.0104666	0.00221398
ESRRA	RQ0012_003	0.00896146	0.0245597
IKZF1	RQ0012_003	-0.000118391	0.0405365
GTF2A1,2	RQ0012_003	0.0260688	0.0250851
EWSR1-FLI1	RQ0012_003	0.0524431	-0.00920005
RFX1..5_RFXANK_RFXAP	RQ0012_003	0.0268475	0.00497217
FOXN1	RQ0012_003	-0.0539361	0.00525334
TEAD1	RQ0012_003	-0.0273163	-0.0111969
ATF4	RQ0012_003	0.0637364	0.0100264
ARNT_ARNT2_BHLHB2_MAX_MYC_USF1	RQ0012_003	-0.0540511	0.0299728
EP300	RQ0012_003	0.0583592	-0.0198836
KLF12	RQ0012_003	-0.0334991	0.0203198
FOXP3	RQ0012_003	-0.040483	0.00515623
HIF1A	RQ0012_003	-0.0258067	0.00859349
bHLH_family	RQ0012_003	-0.0527991	0.00480036
FOX{D1,D2}	RQ0012_003	0.0110964	0.031599
BPTF	RQ0012_003	-0.0365107	-0.0145212
RXR{A,B,G}	RQ0012_003	0.105162	0.0183047
ESR1	RQ0012_003	-0.0246349	0.0178811
IKZF2	RQ0012_003	0.0285222	0.00206266
TAL1_TCF{3,4,12}	RQ0012_003	-0.00179356	0.0178047
STAT5{A,B}	RQ0012_003	-0.00543237	0.0147674
HNF4A_NR2F1,2	RQ0012_003	0.0875732	0.0156668
PAX4	RQ0012_003	0.0564073	-0.0109535
AHR_ARNT_ARNT2	RQ0012_003	0.0459607	-0.0084035
FOX{F1,F2,J1}	RQ0012_003	-0.0721511	0.00517231
MAZ	RQ0012_003	-0.00611418	0.00319328
AR	RQ0012_003	-0.00754693	-0.00539508
EBF1	RQ0012_003	-0.0252273	0.00761704
MEF2{A,B,C,D}	RQ0012_003	-0.0344148	0.0299754
TP53	RQ0012_003	-0.0180102	0.0233455
RBPJ	RQ0012_003	0.0419778	0.00145488
FOXA2	RQ0012_003	0.00961527	-0.0598489
NKX2-2,8	RQ0012_003	-0.000448397	0.010851
SOX{8,9,10}	RQ0012_003	-0.0139031	0.0222446
DBP	RQ0012_003	-0.00805059	0.0232394
EN1,2	RQ0012_003	0.0366892	0.0218024
HAND1,2	RQ0012_003	-0.00548001	0.0166351
GLI1..3	RQ0012_003	0.0180687	0.0046987
DMAP1_NCOR{1,2}_SMARC	RQ0012_003	0.054303	0.00403254
CDX1,2,4	RQ0012_003	-0.00576651	-0.00429225
GATA1..3	RQ0012_003	-0.0555187	0.0191019
FOXO1,3,4	RQ0012_003	-0.0111815	-0.0167623
TLX1..3_NFIC{dimer}	RQ0012_003	0.0113408	0.00605645
ZNF238	RQ0012_003	-0.0129545	0.00296812
EVI1	RQ0012_003	0.00378629	0.00169751
XBP1	RQ0012_003	-0.0098591	0.0167823
MYB	RQ0012_003	0.00724176	0.0222259
NR4A2	RQ0012_003	0.043062	0.0182029
ZBTB6	RQ0012_003	-0.00520092	-0.000529429
STAT1,3	RQ0012_003	-0.0549182	0.005616
TLX2	RQ0012_003	-0.0520933	0.0194215
SNAI1..3	RQ0012_003	-0.00334336	0.00138872
T	RQ0012_003	-0.0299243	0.0373658
ZEB1	RQ0012_003	0.0298626	-0.000667902
PRDM1	RQ0012_003	-0.00424728	-0.00945658
NR5A1,2	RQ0012_003	0.00545387	0.00668581
RORA	RQ0012_003	0.0198635	-0.00328976
HSF1,2	RQ0012_003	0.0483604	0.0378565
NFATC1..3	RQ0012_003	0.0551736	0.0136061
PRRX1,2	RQ0012_003	0.0529121	-0.00187239
NR6A1	RQ0012_003	0.00825065	-0.0161925
NFE2L1	RQ0012_003	0.0262225	0.0364176
LEF1_TCF7_TCF7L1,2	RQ0012_003	-0.0214746	0.0127159
TGIF1	RQ0012_003	-0.0133486	0.00124061
TCF4_dimer	RQ0012_003	-0.0278866	0.0261806
FOX{I1,J2}	RQ0012_003	0.0348919	0.0256662
FOXD3	RQ0012_003	0.0407467	-0.0191679
CRX	RQ0012_003	-0.0432906	0.0331089
ATF6	RQ0012_003	-0.0441116	-0.00302425
ZNF384	RQ0012_003	0.0222791	0.00474028
HOX{A4,D4}	RQ0012_003	-0.00704356	0.0448644
MAFB	RQ0012_003	-0.00844804	0.0081239
SOX17	RQ0012_003	0.0310977	0.00497275
RXRA_VDR{dimer}	RQ0012_003	0.0337119	-0.0069451
HMX1	RQ0012_003	0.00421481	0.0175005
PAX2	RQ0012_003	0.0299954	0.0309595
GFI1B	RQ0012_003	-0.0383735	0.0191419
NR1H4	RQ0012_003	-0.0260769	0.0110054
EOMES	RQ0012_003	-0.0263474	-0.0131102
GTF2I	RQ0012_003	0.0197856	-0.000729243
ZIC1..3	RQ0012_003	-0.00831424	0.027046
SOX2	RQ0012_003	-0.0241928	0.00907282
NANOG{mouse}	RQ0012_003	0.01142	0.0323451
LMO2	RQ0012_003	-0.0365639	0.0180568
PBX1	RQ0012_003	0.0148243	0.0120805
SP1	RQ0012_005	0.0315865	0.0269642
UFEwm	RQ0012_005	-0.0886055	-0.00944712
NRF1	RQ0012_005	0.0622698	0.0369461
ELK1,4_GABP{A,B1}	RQ0012_005	-0.00975138	0.0353698
NKX3-2	RQ0012_005	0.0297373	-0.182777
ZNF143	RQ0012_005	0.0252571	0.0391306
RREB1	RQ0012_005	0.0516849	-0.0235298
HIC1	RQ0012_005	0.0321739	0.0389412
NFY{A,B,C}	RQ0012_005	0.0306181	0.0326082
TFAP2B	RQ0012_005	0.031702	0.026568
POU2F1..3	RQ0012_005	0.0822279	0.00516901
ELF1,2,4	RQ0012_005	0.0266117	0.0279169
PAX5	RQ0012_005	0.0192016	0.0235115
IRF1,2,7	RQ0012_005	0.0322213	-0.0244847
KLF4	RQ0012_005	0.0617042	0.0286149
YY1	RQ0012_005	0.0350372	0.0234651
GATA6	RQ0012_005	0.0385545	0.112468
EHF	RQ0012_005	0.0206696	0.0378878
PITX1..3	RQ0012_005	0.0290055	0.0307315
ETS1,2	RQ0012_005	0.0196352	0.0204154
TFAP2{A,C}	RQ0012_005	-0.0150539	0.027228
ZFP161	RQ0012_005	0.0208832	0.0363088
CTCF	RQ0012_005	0.0286981	0.0386893
SPI1	RQ0012_005	0.0359998	0.00858624
NFE2	RQ0012_005	0.0614309	0.0375283
PATZ1	RQ0012_005	-0.0318133	0.020385
MTF1	RQ0012_005	-0.0756992	0.0191702
STAT2,4,6	RQ0012_005	0.0200356	0.0167712
SPZ1	RQ0012_005	0.0241424	0.015797
SPIB	RQ0012_005	-0.0291247	-0.0184385
TFCP2	RQ0012_005	-0.0500351	0.0244042
MYFfamily	RQ0012_005	0.0154726	0.018365
TFAP4	RQ0012_005	-0.0546392	0.032898
NFIX	RQ0012_005	0.0541411	0.0336345
GFI1	RQ0012_005	-0.0023829	0.0299029
NFKB1_REL_RELA	RQ0012_005	0.0113791	0.029876
MZF1	RQ0012_005	0.0254322	-0.000152326
CEBPA,B_DDIT3	RQ0012_005	0.0418142	0.0254712
TFDP1	RQ0012_005	-0.0475771	0.0171868
BACH2	RQ0012_005	-0.0265441	0.00924451
SMAD1..7,9	RQ0012_005	-0.0689154	0.0161858
E2F1..5	RQ0012_005	-0.0183526	0.00133663
ATF5_CREB3	RQ0012_005	0.0504433	0.0519417
HOX{A5,B5}	RQ0012_005	0.0206848	-0.0148167
RUNX1..3	RQ0012_005	-0.0047207	0.00746863
HES1	RQ0012_005	0.0280502	0.0246654
TBX4,5	RQ0012_005	0.0151468	-0.00804076
JUN	RQ0012_005	0.00759254	0.0230317
POU5F1	RQ0012_005	0.0399457	0.0226238
CREB1	RQ0012_005	0.0165949	0.0299109
TBP	RQ0012_005	0.051512	-0.00155302
ZNF148	RQ0012_005	0.017203	0.0141209
NHLH1,2	RQ0012_005	0.0266144	0.028839
EGR1..3	RQ0012_005	0.0543733	0.0160706
ZNF423	RQ0012_005	-0.111743	0.0224225
FOS_FOS{B,L1}_JUN{B,D}	RQ0012_005	0.0423226	0.0175388
FEV	RQ0012_005	0.0453789	0.0181093
SRF	RQ0012_005	0.00711376	-0.0172599
PPARG	RQ0012_005	0.018075	0.0263568
FOSL2	RQ0012_005	0.0101122	0.025785
NFE2L2	RQ0012_005	0.00529077	-0.0201314
NR3C1	RQ0012_005	0.0803789	0.0138466
SREBF1,2	RQ0012_005	-0.0203168	0.023259
MYOD1	RQ0012_005	-0.000817217	0.015972
ESRRA	RQ0012_005	0.0139509	0.0544194
IKZF1	RQ0012_005	0.0205675	0.0199621
GTF2A1,2	RQ0012_005	-0.00074586	0.0487408
EWSR1-FLI1	RQ0012_005	-0.0258976	-0.0179807
RFX1..5_RFXANK_RFXAP	RQ0012_005	-0.00655586	-0.00793244
FOXN1	RQ0012_005	0.0366501	0.0276868
TEAD1	RQ0012_005	0.0247824	-0.0525036
ATF4	RQ0012_005	-0.0544508	0.0352
ARNT_ARNT2_BHLHB2_MAX_MYC_USF1	RQ0012_005	0.0315398	0.0167817
EP300	RQ0012_005	0.000487848	0.0122954
KLF12	RQ0012_005	0.0129994	-0.0122949
FOXP3	RQ0012_005	0.0472546	0.0459811
HIF1A	RQ0012_005	0.0319471	0.0212706
bHLH_family	RQ0012_005	0.00242475	0.0471856
FOX{D1,D2}	RQ0012_005	0.0151186	-0.00371349
BPTF	RQ0012_005	-0.0389583	-0.00126006
RXR{A,B,G}	RQ0012_005	-0.0326602	0.00560493
ESR1	RQ0012_005	0.00857238	0.0178853
IKZF2	RQ0012_005	-0.0235723	0.0547902
TAL1_TCF{3,4,12}	RQ0012_005	0.000789605	0.0668146
STAT5{A,B}	RQ0012_005	0.0167116	0.0228894
HNF4A_NR2F1,2	RQ0012_005	-0.0135084	0.0119848
PAX4	RQ0012_005	0.0110653	0.00924529
AHR_ARNT_ARNT2	RQ0012_005	-0.0454644	0.00579415
FOX{F1,F2,J1}	RQ0012_005	0.00925972	0.0786425
MAZ	RQ0012_005	-0.00741109	0.00952984
AR	RQ0012_005	0.00872965	0.0262883
EBF1	RQ0012_005	0.0161408	0.0100666
MEF2{A,B,C,D}	RQ0012_005	0.00255325	0.0304599
TP53	RQ0012_005	0.0303173	0.0215359
RBPJ	RQ0012_005	-0.0164291	0.0242097
FOXA2	RQ0012_005	-0.0280643	0.0128726
NKX2-2,8	RQ0012_005	-0.00930687	0.0454315
SOX{8,9,10}	RQ0012_005	0.00576034	-0.0546922
DBP	RQ0012_005	-0.018228	-0.0215087
EN1,2	RQ0012_005	0.00112962	0.000851765
HAND1,2	RQ0012_005	-0.00323712	-0.00112184
GLI1..3	RQ0012_005	0.00552381	0.0215039
DMAP1_NCOR{1,2}_SMARC	RQ0012_005	0.00759368	-0.0245926
CDX1,2,4	RQ0012_005	0.00589992	0.0437604
GATA1..3	RQ0012_005	0.0463731	-0.00853417
FOXO1,3,4	RQ0012_005	0.000637897	0.0203387
TLX1..3_NFIC{dimer}	RQ0012_005	0.0142318	0.0311537
ZNF238	RQ0012_005	0.0236311	-0.00162556
EVI1	RQ0012_005	0.0145906	-0.000983493
XBP1	RQ0012_005	0.0122945	-0.00797601
MYB	RQ0012_005	0.0185996	0.0216591
NR4A2	RQ0012_005	0.0145815	-0.0275448
ZBTB6	RQ0012_005	0.0142192	0.0170952
STAT1,3	RQ0012_005	0.0137107	0.00853111
TLX2	RQ0012_005	0.0140306	0.0289926
SNAI1..3	RQ0012_005	-0.0124146	0.00456582
T	RQ0012_005	0.000504912	0.0358147
ZEB1	RQ0012_005	0.0158847	0.00964184
PRDM1	RQ0012_005	0.00204657	-0.0285691
NR5A1,2	RQ0012_005	0.00696516	0.0136342
RORA	RQ0012_005	-0.0413916	0.0268954
HSF1,2	RQ0012_005	-0.0280624	-0.00393569
NFATC1..3	RQ0012_005	-0.00781832	0.0245045
PRRX1,2	RQ0012_005	0.00129631	0.0188617
NR6A1	RQ0012_005	-0.0055257	-0.000641709
NFE2L1	RQ0012_005	0.0439282	-0.00907173
LEF1_TCF7_TCF7L1,2	RQ0012_005	0.0451954	0.0287394
TGIF1	RQ0012_005	0.0205232	0.0182352
TCF4_dimer	RQ0012_005	0.0119872	0.00131844
FOX{I1,J2}	RQ0012_005	-0.015672	0.0190349
FOXD3	RQ0012_005	-0.0136618	0.00398627
CRX	RQ0012_005	0.00742683	0.00497945
ATF6	RQ0012_005	0.0290618	-0.00877141
ZNF384	RQ0012_005	-0.0236373	0.00688527
HOX{A4,D4}	RQ0012_005	-0.0159912	0.0145037
MAFB	RQ0012_005	0.0140056	0.00959184
SOX17	RQ0012_005	0.010513	-0.00898714
RXRA_VDR{dimer}	RQ0012_005	0.0137261	-0.0021691
HMX1	RQ0012_005	0.0115523	-0.000425301
PAX2	RQ0012_005	-0.00152855	0.0163166
GFI1B	RQ0012_005	0.00292511	0.00289523
NR1H4	RQ0012_005	0.0024546	0.00877943
EOMES	RQ0012_005	-0.0298727	0.0261279
GTF2I	RQ0012_005	0.0321407	-0.000425493
ZIC1..3	RQ0012_005	0.0199917	0.0151696
SOX2	RQ0012_005	-0.0141665	-0.0137373
NANOG{mouse}	RQ0012_005	0.0180097	0.0157051
LMO2	RQ0012_005	-0.0302358	0.0156108
PBX1	RQ0012_005	0.016797	0.0145826
SP1	RQ0012_008	0.0313266	-0.0546566
UFEwm	RQ0012_008	-0.0432184	0.0246868
NRF1	RQ0012_008	-0.0267283	-0.0605811
ELK1,4_GABP{A,B1}	RQ0012_008	0.00105108	-0.0872737
NKX3-2	RQ0012_008	0.0555252	-0.0336602
ZNF143	RQ0012_008	-0.0727501	-0.0671716
RREB1	RQ0012_008	0.059637	0.0116599
HIC1	RQ0012_008	0.0362561	-0.0622693
NFY{A,B,C}	RQ0012_008	0.0242697	-0.0550241
TFAP2B	RQ0012_008	0.036823	-0.0421995
POU2F1..3	RQ0012_008	-0.00324529	-0.0451896
ELF1,2,4	RQ0012_008	0.0174846	-0.0639057
PAX5	RQ0012_008	0.00901636	-0.0538855
IRF1,2,7	RQ0012_008	0.0349503	-0.0205356
KLF4	RQ0012_008	0.049018	-0.0442384
YY1	RQ0012_008	0.0522259	-0.0447865
GATA6	RQ0012_008	0.027603	0.0404498
EHF	RQ0012_008	0.0231838	-0.0745789
PITX1..3	RQ0012_008	0.0445904	0.067833
ETS1,2	RQ0012_008	0.0229468	-0.0641649
TFAP2{A,C}	RQ0012_008	-0.0121532	-0.0330442
ZFP161	RQ0012_008	0.00735306	-0.0526161
CTCF	RQ0012_008	0.038825	-0.0732307
SPI1	RQ0012_008	0.0462754	-0.0141403
NFE2	RQ0012_008	0.034405	-0.0472189
PATZ1	RQ0012_008	-0.0368516	-0.0301141
MTF1	RQ0012_008	-0.0475372	-0.0465389
STAT2,4,6	RQ0012_008	0.0102522	-0.0285645
SPZ1	RQ0012_008	0.0231077	0.00587321
SPIB	RQ0012_008	-0.0486898	-0.0407426
TFCP2	RQ0012_008	-0.0349048	-0.0189284
MYFfamily	RQ0012_008	0.0345318	-0.0169847
TFAP4	RQ0012_008	0.0108423	-0.00182351
NFIX	RQ0012_008	0.0187354	-0.039237
GFI1	RQ0012_008	0.0079232	-0.0313471
NFKB1_REL_RELA	RQ0012_008	0.0169831	-0.0615779
MZF1	RQ0012_008	0.0260046	0.0227299
CEBPA,B_DDIT3	RQ0012_008	0.042571	-0.0550629
TFDP1	RQ0012_008	-0.0341222	-0.0331839
BACH2	RQ0012_008	-0.015977	-0.0178054
SMAD1..7,9	RQ0012_008	-0.0282953	-0.0118909
E2F1..5	RQ0012_008	-0.0537134	-0.0657132
ATF5_CREB3	RQ0012_008	0.0664442	-0.0743492
HOX{A5,B5}	RQ0012_008	0.0397437	0.051531
RUNX1..3	RQ0012_008	-0.00550626	-0.0430539
HES1	RQ0012_008	0.0578469	-0.0581006
TBX4,5	RQ0012_008	0.000389017	0.0479885
JUN	RQ0012_008	0.0151396	-0.0819647
POU5F1	RQ0012_008	0.0342807	-0.0734847
CREB1	RQ0012_008	0.000876859	-0.0550135
TBP	RQ0012_008	0.0281669	-0.0676176
ZNF148	RQ0012_008	0.0221494	-0.0181832
NHLH1,2	RQ0012_008	0.0348479	-0.0320162
EGR1..3	RQ0012_008	0.019148	-0.0332229
ZNF423	RQ0012_008	0.0177131	-0.0362487
FOS_FOS{B,L1}_JUN{B,D}	RQ0012_008	0.0507649	-0.0249408
FEV	RQ0012_008	0.0309974	-0.052206
SRF	RQ0012_008	0.038666	-0.041577
PPARG	RQ0012_008	0.0168452	-0.0107385
FOSL2	RQ0012_008	0.0113902	0.00449501
NFE2L2	RQ0012_008	0.0240585	-0.036909
NR3C1	RQ0012_008	0.0164873	0.0308449
SREBF1,2	RQ0012_008	-0.0409999	-0.0625935
MYOD1	RQ0012_008	0.00325702	0.0307482
ESRRA	RQ0012_008	-0.000987362	-0.0529162
IKZF1	RQ0012_008	0.000927107	-0.0299111
GTF2A1,2	RQ0012_008	0.00668968	0.0146568
EWSR1-FLI1	RQ0012_008	-0.0282425	0.0311861
RFX1..5_RFXANK_RFXAP	RQ0012_008	-0.0200696	-0.0321102
FOXN1	RQ0012_008	0.0282484	-0.0654941
TEAD1	RQ0012_008	0.0388596	-0.00366821
ATF4	RQ0012_008	-0.0342721	-0.0574255
ARNT_ARNT2_BHLHB2_MAX_MYC_USF1	RQ0012_008	0.0305158	-0.0320423
EP300	RQ0012_008	0.00949081	0.00159727
KLF12	RQ0012_008	0.0279217	0.0411094
FOXP3	RQ0012_008	0.0156749	0.069105
HIF1A	RQ0012_008	0.0203944	-0.0485646
bHLH_family	RQ0012_008	0.0201466	-0.0309154
FOX{D1,D2}	RQ0012_008	0.00688622	-0.0317112
BPTF	RQ0012_008	-0.0153539	-0.00689559
RXR{A,B,G}	RQ0012_008	0.0416989	-0.0376627
ESR1	RQ0012_008	0.0195074	-0.00207535
IKZF2	RQ0012_008	0.0217876	-0.00973604
TAL1_TCF{3,4,12}	RQ0012_008	0.0383572	-0.0116971
STAT5{A,B}	RQ0012_008	0.0228741	-0.0474252
HNF4A_NR2F1,2	RQ0012_008	0.025276	0.0236689
PAX4	RQ0012_008	0.0114311	0.0571066
AHR_ARNT_ARNT2	RQ0012_008	-0.0148474	-0.0271031
FOX{F1,F2,J1}	RQ0012_008	0.0366784	0.0388739
MAZ	RQ0012_008	-0.0254342	-0.0145899
AR	RQ0012_008	0.0082458	-0.0366972
EBF1	RQ0012_008	0.0234313	-0.00927662
MEF2{A,B,C,D}	RQ0012_008	0.0257184	-0.0542689
TP53	RQ0012_008	0.0356285	-0.00543456
RBPJ	RQ0012_008	-0.000308815	0.0152864
FOXA2	RQ0012_008	-0.0208151	-0.0207544
NKX2-2,8	RQ0012_008	0.000618692	0.0117469
SOX{8,9,10}	RQ0012_008	0.00991787	-0.0207465
DBP	RQ0012_008	0.0289716	0.0105811
EN1,2	RQ0012_008	-0.00153985	0.0302113
HAND1,2	RQ0012_008	0.00500694	0.0606424
GLI1..3	RQ0012_008	0.0741888	-0.00321686
DMAP1_NCOR{1,2}_SMARC	RQ0012_008	0.00369108	-0.0741157
CDX1,2,4	RQ0012_008	0.0524192	0.00297197
GATA1..3	RQ0012_008	0.037591	0.048321
FOXO1,3,4	RQ0012_008	0.0131781	-0.0183997
TLX1..3_NFIC{dimer}	RQ0012_008	-0.031335	0.0277208
ZNF238	RQ0012_008	0.0385313	0.0337443
EVI1	RQ0012_008	0.01987	0.0313423
XBP1	RQ0012_008	0.000554688	0.0310822
MYB	RQ0012_008	0.00332809	-0.0345981
NR4A2	RQ0012_008	-0.0128794	-0.0129521
ZBTB6	RQ0012_008	0.00906279	0.00980232
STAT1,3	RQ0012_008	0.0384355	-0.00419921
TLX2	RQ0012_008	0.00395253	-0.0203798
SNAI1..3	RQ0012_008	0.0204201	0.0399499
T	RQ0012_008	0.0262487	0.0786454
ZEB1	RQ0012_008	0.0127761	-0.0160963
PRDM1	RQ0012_008	-0.00118788	-0.0475828
NR5A1,2	RQ0012_008	0.00826514	0.0386235
RORA	RQ0012_008	-0.00591306	0.0575936
HSF1,2	RQ0012_008	-0.00370579	0.0324234
NFATC1..3	RQ0012_008	-0.00623171	0.0203142
PRRX1,2	RQ0012_008	0.00631656	-0.0375535
NR6A1	RQ0012_008	0.0164934	0.0641077
NFE2L1	RQ0012_008	-0.0195102	0.00328454
LEF1_TCF7_TCF7L1,2	RQ0012_008	0.0151143	0.0221314
TGIF1	RQ0012_008	-0.0205343	0.012013
TCF4_dimer	RQ0012_008	-0.0320591	-0.0106517
FOX{I1,J2}	RQ0012_008	0.0495169	-3.0902e-05
FOXD3	RQ0012_008	0.00935302	0.0661619
CRX	RQ0012_008	0.0387398	0.0880725
ATF6	RQ0012_008	0.0232259	-0.0152655
ZNF384	RQ0012_008	0.00526564	0.0245006
HOX{A4,D4}	RQ0012_008	0.00636121	0.0801374
MAFB	RQ0012_008	0.0106132	-0.00284283
SOX17	RQ0012_008	0.00374896	-0.0447387
RXRA_VDR{dimer}	RQ0012_008	0.0391796	0.0205607
HMX1	RQ0012_008	-0.0102166	0.0413632
PAX2	RQ0012_008	0.0207277	-0.0319299
GFI1B	RQ0012_008	0.00691902	-0.0318577
NR1H4	RQ0012_008	0.00514775	-0.00434101
EOMES	RQ0012_008	0.0046988	0.000191637
GTF2I	RQ0012_008	0.0183587	0.005828
ZIC1..3	RQ0012_008	0.00154279	0.00174802
SOX2	RQ0012_008	0.0568449	0.00446144
NANOG{mouse}	RQ0012_008	0.00769517	0.0037403
LMO2	RQ0012_008	0.000281012	-0.0139084
PBX1	RQ0012_008	0.0024727	0.0121881
SP1	RQ0012_009	0.0262726	0.00214254
UFEwm	RQ0012_009	-0.0303466	0.00358615
NRF1	RQ0012_009	0.035377	0.00593624
ELK1,4_GABP{A,B1}	RQ0012_009	-0.00989559	0.000756773
NKX3-2	RQ0012_009	0.0394459	-0.0276645
ZNF143	RQ0012_009	-0.0125064	0.00233126
RREB1	RQ0012_009	0.0308385	-0.0215309
HIC1	RQ0012_009	0.0447722	-0.00466474
NFY{A,B,C}	RQ0012_009	0.0197334	0.0106164
TFAP2B	RQ0012_009	0.0326709	0.000602171
POU2F1..3	RQ0012_009	0.218623	0.0547975
ELF1,2,4	RQ0012_009	0.0173662	0.00549395
PAX5	RQ0012_009	0.0187655	0.0034399
IRF1,2,7	RQ0012_009	0.0280873	0.0104168
KLF4	RQ0012_009	0.0294431	0.00113435
YY1	RQ0012_009	0.047645	-0.000507843
GATA6	RQ0012_009	0.0107374	0.0219525
EHF	RQ0012_009	0.0294696	-0.00520249
PITX1..3	RQ0012_009	0.0457675	-0.000480061
ETS1,2	RQ0012_009	0.0104756	0.00638921
TFAP2{A,C}	RQ0012_009	-0.0164764	0.000930995
ZFP161	RQ0012_009	0.0201383	-0.000141644
CTCF	RQ0012_009	0.0231475	-0.00629507
SPI1	RQ0012_009	0.031935	-0.000886595
NFE2	RQ0012_009	0.0170002	-0.0119767
PATZ1	RQ0012_009	-0.0212298	0.00155003
MTF1	RQ0012_009	-0.0265119	-0.00238736
STAT2,4,6	RQ0012_009	0.0238614	-0.0339171
SPZ1	RQ0012_009	0.0161222	-0.00356263
SPIB	RQ0012_009	-0.0231666	0.00498464
TFCP2	RQ0012_009	0.0371531	-0.00334199
MYFfamily	RQ0012_009	0.020452	0.00510244
TFAP4	RQ0012_009	-0.0278208	0.00292508
NFIX	RQ0012_009	0.0981735	-0.0029627
GFI1	RQ0012_009	-0.0224059	0.0118576
NFKB1_REL_RELA	RQ0012_009	0.0187952	0.0156861
MZF1	RQ0012_009	0.00771936	0.00677431
CEBPA,B_DDIT3	RQ0012_009	0.0275034	0.00380541
TFDP1	RQ0012_009	-0.0321442	0.00147723
BACH2	RQ0012_009	-0.0539258	-0.0081603
SMAD1..7,9	RQ0012_009	-0.0452475	-0.00639033
E2F1..5	RQ0012_009	0.0267673	0.028138
ATF5_CREB3	RQ0012_009	0.03926	0.0173069
HOX{A5,B5}	RQ0012_009	0.0347214	-0.00741269
RUNX1..3	RQ0012_009	-0.000424526	0.00451884
HES1	RQ0012_009	0.0467584	-0.00405034
TBX4,5	RQ0012_009	-0.00251802	-0.00976225
JUN	RQ0012_009	0.0254784	0.00578042
POU5F1	RQ0012_009	0.0108084	0.0265836
CREB1	RQ0012_009	0.0224372	-0.00160311
TBP	RQ0012_009	0.0223923	0.0347351
ZNF148	RQ0012_009	0.0565986	-0.00367365
NHLH1,2	RQ0012_009	0.00115822	-0.015738
EGR1..3	RQ0012_009	0.0288409	-0.0100268
ZNF423	RQ0012_009	-0.0295595	0.00390961
FOS_FOS{B,L1}_JUN{B,D}	RQ0012_009	0.00608289	-0.0312535
FEV	RQ0012_009	0.0293128	0.0303172
SRF	RQ0012_009	0.0311713	-0.0361555
PPARG	RQ0012_009	0.0121283	0.0117232
FOSL2	RQ0012_009	0.00612505	-0.0385061
NFE2L2	RQ0012_009	0.00903404	-0.0313944
NR3C1	RQ0012_009	-0.0137282	-0.0137426
SREBF1,2	RQ0012_009	-0.0250079	0.000184675
MYOD1	RQ0012_009	0.00272403	0.00124072
ESRRA	RQ0012_009	0.0289755	-0.0401215
IKZF1	RQ0012_009	0.0176865	-0.0212674
GTF2A1,2	RQ0012_009	-0.00394008	-0.00623621
EWSR1-FLI1	RQ0012_009	-0.0255142	-0.00468785
RFX1..5_RFXANK_RFXAP	RQ0012_009	-0.00982383	0.0217336
FOXN1	RQ0012_009	0.0215821	0.0239328
TEAD1	RQ0012_009	0.0164594	-0.00672
ATF4	RQ0012_009	-0.0116708	0.0206217
ARNT_ARNT2_BHLHB2_MAX_MYC_USF1	RQ0012_009	0.00304122	0.0184691
EP300	RQ0012_009	-0.0272852	-0.0249365
KLF12	RQ0012_009	0.0184869	0.00507483
FOXP3	RQ0012_009	0.0283845	-0.00447254
HIF1A	RQ0012_009	0.0189139	-0.00480771
bHLH_family	RQ0012_009	0.0123881	-0.0190116
FOX{D1,D2}	RQ0012_009	0.0174323	-0.00792334
BPTF	RQ0012_009	-0.0580296	0.0442159
RXR{A,B,G}	RQ0012_009	-0.0137043	-0.00247761
ESR1	RQ0012_009	0.0210135	-0.00408347
IKZF2	RQ0012_009	0.0204723	0.0165821
TAL1_TCF{3,4,12}	RQ0012_009	0.0217971	0.00555297
STAT5{A,B}	RQ0012_009	0.00757082	-0.0295962
HNF4A_NR2F1,2	RQ0012_009	-0.0178281	-0.00420911
PAX4	RQ0012_009	0.0192928	0.00586147
AHR_ARNT_ARNT2	RQ0012_009	-0.0383681	0.00335574
FOX{F1,F2,J1}	RQ0012_009	0.0159863	0.0317705
MAZ	RQ0012_009	0.00184772	-0.00594811
AR	RQ0012_009	0.0200754	0.0102306
EBF1	RQ0012_009	0.0159806	-0.00200997
MEF2{A,B,C,D}	RQ0012_009	0.0117309	0.00769048
TP53	RQ0012_009	-0.00708861	0.00063329
RBPJ	RQ0012_009	-0.00146979	-0.0232621
FOXA2	RQ0012_009	-0.0073513	0.00401301
NKX2-2,8	RQ0012_009	-0.0247587	-0.0234032
SOX{8,9,10}	RQ0012_009	0.00219441	0.0235535
DBP	RQ0012_009	0.00868286	0.0115745
EN1,2	RQ0012_009	0.0149235	0.0107503
HAND1,2	RQ0012_009	-0.0107471	0.0137526
GLI1..3	RQ0012_009	-0.0531499	-0.00152501
DMAP1_NCOR{1,2}_SMARC	RQ0012_009	-0.0472	0.0569092
CDX1,2,4	RQ0012_009	0.00650743	0.0382909
GATA1..3	RQ0012_009	-0.00824767	-0.011314
FOXO1,3,4	RQ0012_009	0.0107626	0.0354448
TLX1..3_NFIC{dimer}	RQ0012_009	0.000685868	-0.0195298
ZNF238	RQ0012_009	0.0109886	-0.00919189
EVI1	RQ0012_009	-0.0147086	0.0252359
XBP1	RQ0012_009	0.0146643	-0.0210415
MYB	RQ0012_009	-0.00312928	0.010758
NR4A2	RQ0012_009	-0.00832438	0.0128829
ZBTB6	RQ0012_009	0.0147115	0.00183875
STAT1,3	RQ0012_009	0.0147152	-0.0393912
TLX2	RQ0012_009	0.0145297	0.0178848
SNAI1..3	RQ0012_009	-0.00343629	0.0105067
T	RQ0012_009	0.014473	-0.000797097
ZEB1	RQ0012_009	-0.0273546	0.00303085
PRDM1	RQ0012_009	0.00297595	0.0141547
NR5A1,2	RQ0012_009	-0.0121353	0.0278956
RORA	RQ0012_009	0.0234891	0.0488
HSF1,2	RQ0012_009	-0.0522402	0.00214976
NFATC1..3	RQ0012_009	-0.0271811	0.0152836
PRRX1,2	RQ0012_009	-0.0275666	0.0183183
NR6A1	RQ0012_009	-0.000861964	-0.0231941
NFE2L1	RQ0012_009	-0.00617623	-0.00780013
LEF1_TCF7_TCF7L1,2	RQ0012_009	0.0148203	0.000895932
TGIF1	RQ0012_009	-0.00165158	-0.00350997
TCF4_dimer	RQ0012_009	-0.0153748	-0.0405055
FOX{I1,J2}	RQ0012_009	0.0049728	-0.000120151
FOXD3	RQ0012_009	-0.000692924	0.0328264
CRX	RQ0012_009	0.00155421	-0.00473489
ATF6	RQ0012_009	0.00975626	0.00596786
ZNF384	RQ0012_009	-0.0363784	0.00227611
HOX{A4,D4}	RQ0012_009	-0.00298387	-0.0188573
MAFB	RQ0012_009	0.0183031	0.00885018
SOX17	RQ0012_009	-0.00339252	0.000478736
RXRA_VDR{dimer}	RQ0012_009	0.0160522	-0.0149034
HMX1	RQ0012_009	0.00589207	-0.0129063
PAX2	RQ0012_009	-0.00757575	-0.0110756
GFI1B	RQ0012_009	-0.000523008	-0.0150557
NR1H4	RQ0012_009	-0.00599161	0.0139267
EOMES	RQ0012_009	0.0268667	0.00067753
GTF2I	RQ0012_009	-0.00230049	0.000932716
ZIC1..3	RQ0012_009	0.00275344	-1.66598e-05
SOX2	RQ0012_009	0.0174941	0.0420875
NANOG{mouse}	RQ0012_009	0.00766739	0.00425297
LMO2	RQ0012_009	-0.00236883	0.0109419
PBX1	RQ0012_009	-0.0192137	-0.00159662
SP1	RQ0012_012	0.0149143	0.0303365
UFEwm	RQ0012_012	-0.0594746	0.000104281
NRF1	RQ0012_012	-0.046347	0.0733814
ELK1,4_GABP{A,B1}	RQ0012_012	0.00169845	0.0893749
NKX3-2	RQ0012_012	0.00551046	0.0149614
ZNF143	RQ0012_012	0.0694669	0.0635729
RREB1	RQ0012_012	0.00755224	-0.0220978
HIC1	RQ0012_012	0.0136528	0.0291503
NFY{A,B,C}	RQ0012_012	0.0266165	0.0594662
TFAP2B	RQ0012_012	0.0128997	0.0133224
POU2F1..3	RQ0012_012	-0.0302907	0.142966
ELF1,2,4	RQ0012_012	0.0214478	0.0626076
PAX5	RQ0012_012	0.0197773	0.00787629
IRF1,2,7	RQ0012_012	-0.00299082	0.0311862
KLF4	RQ0012_012	0.0145327	0.0183085
YY1	RQ0012_012	0.0117398	0.0463569
GATA6	RQ0012_012	0.0239094	-0.153461
EHF	RQ0012_012	0.0177747	0.0895619
PITX1..3	RQ0012_012	-0.00315953	-0.0324654
ETS1,2	RQ0012_012	0.0064933	0.0443156
TFAP2{A,C}	RQ0012_012	-0.0103099	0.00681156
ZFP161	RQ0012_012	0.0151284	0.0317708
CTCF	RQ0012_012	0.0233589	0.0633783
SPI1	RQ0012_012	0.0027699	0.00915898
NFE2	RQ0012_012	0.00838777	-0.0614395
PATZ1	RQ0012_012	-0.00248513	0.00667567
MTF1	RQ0012_012	-0.0601659	0.0166825
STAT2,4,6	RQ0012_012	0.0149973	-0.0219934
SPZ1	RQ0012_012	0.0410562	-0.0107915
SPIB	RQ0012_012	-0.0988795	0.0190753
TFCP2	RQ0012_012	-0.0760652	0.0109002
MYFfamily	RQ0012_012	0.000384383	0.00349403
TFAP4	RQ0012_012	-0.0585803	0.0145975
NFIX	RQ0012_012	-0.0110659	0.0164946
GFI1	RQ0012_012	-0.040466	0.0597258
NFKB1_REL_RELA	RQ0012_012	0.00924278	0.00742997
MZF1	RQ0012_012	0.0158748	-0.0244616
CEBPA,B_DDIT3	RQ0012_012	0.0256011	-0.0531718
TFDP1	RQ0012_012	-0.0707095	0.0242
BACH2	RQ0012_012	-0.0149915	-0.0475888
SMAD1..7,9	RQ0012_012	-0.0636488	0.00243492
E2F1..5	RQ0012_012	-0.0427299	0.0814926
ATF5_CREB3	RQ0012_012	0.0155333	0.0501855
HOX{A5,B5}	RQ0012_012	-0.0247334	-0.0491452
RUNX1..3	RQ0012_012	0.0181235	0.037189
HES1	RQ0012_012	0.0122569	0.021655
TBX4,5	RQ0012_012	-0.0252003	-0.0147512
JUN	RQ0012_012	0.0118943	0.0533147
POU5F1	RQ0012_012	0.0130181	0.0272197
CREB1	RQ0012_012	0.0117263	0.0612226
TBP	RQ0012_012	0.0477948	0.0171507
ZNF148	RQ0012_012	-0.00481601	0.0200401
NHLH1,2	RQ0012_012	-0.00476573	0.0162602
EGR1..3	RQ0012_012	0.00819745	-0.00476664
ZNF423	RQ0012_012	-0.0438528	0.0359412
FOS_FOS{B,L1}_JUN{B,D}	RQ0012_012	-0.00181891	0.0228653
FEV	RQ0012_012	0.0018956	0.0507256
SRF	RQ0012_012	-0.00334619	0.00933996
PPARG	RQ0012_012	0.0180766	0.0260293
FOSL2	RQ0012_012	0.0114995	0.0122024
NFE2L2	RQ0012_012	0.0395081	-0.0216778
NR3C1	RQ0012_012	0.0235941	-0.0579511
SREBF1,2	RQ0012_012	-0.0146019	0.0497384
MYOD1	RQ0012_012	0.00594432	-0.00146362
ESRRA	RQ0012_012	0.00477043	0.000253478
IKZF1	RQ0012_012	-0.00149742	-0.00442803
GTF2A1,2	RQ0012_012	0.0133508	0.00719733
EWSR1-FLI1	RQ0012_012	-0.0315593	-0.003059
RFX1..5_RFXANK_RFXAP	RQ0012_012	0.00354178	0.0241887
FOXN1	RQ0012_012	-0.00260278	0.0254826
TEAD1	RQ0012_012	0.0406477	-0.0447339
ATF4	RQ0012_012	-0.0857084	0.0444934
ARNT_ARNT2_BHLHB2_MAX_MYC_USF1	RQ0012_012	0.00299636	0.0185746
EP300	RQ0012_012	-0.0282381	0.0312319
KLF12	RQ0012_012	0.0364972	0.00147416
FOXP3	RQ0012_012	0.00415403	-0.0149986
HIF1A	RQ0012_012	0.0232975	0.0326837
bHLH_family	RQ0012_012	0.0312028	0.0210662
FOX{D1,D2}	RQ0012_012	0.0213324	-0.0560013
BPTF	RQ0012_012	-0.0334605	-0.0101517
RXR{A,B,G}	RQ0012_012	-0.0283983	0.000563163
ESR1	RQ0012_012	0.0138134	-0.0214262
IKZF2	RQ0012_012	0.00117507	-0.00977431
TAL1_TCF{3,4,12}	RQ0012_012	0.0272655	0.00426663
STAT5{A,B}	RQ0012_012	-0.00160977	0.0387636
HNF4A_NR2F1,2	RQ0012_012	-0.0530237	-0.0060227
PAX4	RQ0012_012	-0.00552368	-0.0270764
AHR_ARNT_ARNT2	RQ0012_012	-0.0437642	0.0270855
FOX{F1,F2,J1}	RQ0012_012	0.0287092	-0.0588207
MAZ	RQ0012_012	-0.00702903	0.000763418
AR	RQ0012_012	0.0177333	0.000438426
EBF1	RQ0012_012	0.00635922	0.0192833
MEF2{A,B,C,D}	RQ0012_012	0.00870171	0.00272268
TP53	RQ0012_012	-0.00270846	0.0112981
RBPJ	RQ0012_012	-0.0249167	0.0195084
FOXA2	RQ0012_012	-0.0592361	0.0266003
NKX2-2,8	RQ0012_012	0.0109946	-0.0183505
SOX{8,9,10}	RQ0012_012	0.00341689	0.0349172
DBP	RQ0012_012	0.00809024	-0.0102529
EN1,2	RQ0012_012	-0.0264078	-0.0364942
HAND1,2	RQ0012_012	0.00222642	0.00213024
GLI1..3	RQ0012_012	-0.00730529	0.0168211
DMAP1_NCOR{1,2}_SMARC	RQ0012_012	0.011787	0.0166065
CDX1,2,4	RQ0012_012	0.0107549	-0.0754258
GATA1..3	RQ0012_012	-0.0183332	-0.0228873
FOXO1,3,4	RQ0012_012	0.00994773	-0.00634105
TLX1..3_NFIC{dimer}	RQ0012_012	-0.00127651	-0.00548836
ZNF238	RQ0012_012	0.0119372	-0.00342357
EVI1	RQ0012_012	0.0137555	-0.0166078
XBP1	RQ0012_012	0.0048182	0.0197417
MYB	RQ0012_012	-0.0257775	0.0245497
NR4A2	RQ0012_012	0.00633914	-0.00226106
ZBTB6	RQ0012_012	0.00186156	0.00283299
STAT1,3	RQ0012_012	-0.00867884	-0.0306242
TLX2	RQ0012_012	0.00444303	-0.0103639
SNAI1..3	RQ0012_012	0.000351427	-0.0233853
T	RQ0012_012	-0.0265321	0.0194933
ZEB1	RQ0012_012	0.0137519	0.0150728
PRDM1	RQ0012_012	0.00632078	0.00141885
NR5A1,2	RQ0012_012	-0.0268726	-0.0398481
RORA	RQ0012_012	-0.0106516	-0.010807
HSF1,2	RQ0012_012	0.00548395	-0.00929464
NFATC1..3	RQ0012_012	0.0141643	-0.0232463
PRRX1,2	RQ0012_012	-0.0116634	0.0299723
NR6A1	RQ0012_012	-0.00311837	-0.026423
NFE2L1	RQ0012_012	0.0133534	0.00313196
LEF1_TCF7_TCF7L1,2	RQ0012_012	0.0104219	0.0197592
TGIF1	RQ0012_012	-0.0306161	-0.0202334
TCF4_dimer	RQ0012_012	-0.0179675	-0.0220776
FOX{I1,J2}	RQ0012_012	0.0073875	-0.0127715
FOXD3	RQ0012_012	0.00601022	-0.0366931
CRX	RQ0012_012	0.0291324	-0.00641139
ATF6	RQ0012_012	0.00573589	0.0282133
ZNF384	RQ0012_012	-0.00102178	-0.0159882
HOX{A4,D4}	RQ0012_012	0.0109594	0.0236926
MAFB	RQ0012_012	-0.0025918	-0.000461073
SOX17	RQ0012_012	-0.0111849	0.0331228
RXRA_VDR{dimer}	RQ0012_012	0.0038846	0.0164859
HMX1	RQ0012_012	-0.00720352	-0.0017049
PAX2	RQ0012_012	-0.00542784	0.0230156
GFI1B	RQ0012_012	0.00913509	0.0563027
NR1H4	RQ0012_012	0.0262911	-0.0151549
EOMES	RQ0012_012	-0.00822725	0.0474203
GTF2I	RQ0012_012	-0.0121601	0.00114131
ZIC1..3	RQ0012_012	0.0221345	-0.00593124
SOX2	RQ0012_012	-0.00711588	0.010794
NANOG{mouse}	RQ0012_012	-0.00440089	-0.00151176
LMO2	RQ0012_012	-0.00298391	-0.0141886
PBX1	RQ0012_012	-0.0111112	0.0386415
SP1	RQ0012_014	0.0291055	-0.00550768
UFEwm	RQ0012_014	-0.0712462	-0.00862186
NRF1	RQ0012_014	-0.0928343	0.00113193
ELK1,4_GABP{A,B1}	RQ0012_014	-0.00627104	-0.00801429
NKX3-2	RQ0012_014	0.0379975	0.0831187
ZNF143	RQ0012_014	0.0596075	-0.00220937
RREB1	RQ0012_014	0.027945	0.0252382
HIC1	RQ0012_014	0.041585	-0.0126979
NFY{A,B,C}	RQ0012_014	0.0348191	-0.0115484
TFAP2B	RQ0012_014	0.0398616	-0.010474
POU2F1..3	RQ0012_014	-0.00333376	-0.0942974
ELF1,2,4	RQ0012_014	0.0304714	-0.0278084
PAX5	RQ0012_014	0.0227962	-0.00816857
IRF1,2,7	RQ0012_014	0.019988	-0.0754048
KLF4	RQ0012_014	0.00648468	-0.0140913
YY1	RQ0012_014	0.0596433	0.00324631
GATA6	RQ0012_014	0.000433126	-0.0305545
EHF	RQ0012_014	0.028067	-0.0178553
PITX1..3	RQ0012_014	0.0440285	-0.0112291
ETS1,2	RQ0012_014	0.0176172	-0.0324904
TFAP2{A,C}	RQ0012_014	0.000411604	-0.0122959
ZFP161	RQ0012_014	0.0216259	0.0023314
CTCF	RQ0012_014	0.0187058	-0.00170603
SPI1	RQ0012_014	0.0342081	-0.023931
NFE2	RQ0012_014	-0.0157595	-0.121792
PATZ1	RQ0012_014	0.0226696	-0.00937471
MTF1	RQ0012_014	-0.0445567	-0.0174624
STAT2,4,6	RQ0012_014	0.0343043	-0.0702616
SPZ1	RQ0012_014	0.0289068	-0.0441145
SPIB	RQ0012_014	-0.0651949	-0.030681
TFCP2	RQ0012_014	-0.013333	-0.0146794
MYFfamily	RQ0012_014	0.00851206	-0.0151599
TFAP4	RQ0012_014	-0.0630606	-0.0253853
NFIX	RQ0012_014	0.0183837	-0.0188442
GFI1	RQ0012_014	-0.0770086	-0.014918
NFKB1_REL_RELA	RQ0012_014	0.0205811	-0.0237956
MZF1	RQ0012_014	0.0323449	0.00425451
CEBPA,B_DDIT3	RQ0012_014	0.0343521	-0.0206508
TFDP1	RQ0012_014	-0.0386848	0.000963398
BACH2	RQ0012_014	0.0176167	-0.0695595
SMAD1..7,9	RQ0012_014	-0.0338303	-0.0413029
E2F1..5	RQ0012_014	0.0284296	-0.0101741
ATF5_CREB3	RQ0012_014	-0.00301556	-0.033414
HOX{A5,B5}	RQ0012_014	0.0159327	0.0255908
RUNX1..3	RQ0012_014	0.0108397	-0.0496386
HES1	RQ0012_014	-0.0100578	-0.00505751
TBX4,5	RQ0012_014	-0.0230306	-0.0248164
JUN	RQ0012_014	0.0120954	-0.0210269
POU5F1	RQ0012_014	-0.00299809	-0.00999181
CREB1	RQ0012_014	0.0146826	-0.0116567
TBP	RQ0012_014	0.0355947	-0.0589246
ZNF148	RQ0012_014	0.0180803	-0.0267849
NHLH1,2	RQ0012_014	-0.0180222	-0.00272876
EGR1..3	RQ0012_014	0.034355	0.00156258
ZNF423	RQ0012_014	-0.0828859	-0.0180547
FOS_FOS{B,L1}_JUN{B,D}	RQ0012_014	0.0183423	-0.019742
FEV	RQ0012_014	0.0464457	-0.0194638
SRF	RQ0012_014	0.013572	-0.0307056
PPARG	RQ0012_014	0.013003	-0.0609545
FOSL2	RQ0012_014	0.0106122	-0.0860521
NFE2L2	RQ0012_014	0.0356777	-0.0449407
NR3C1	RQ0012_014	-0.0010695	-0.0317286
SREBF1,2	RQ0012_014	0.00467947	-0.0190019
MYOD1	RQ0012_014	0.0169881	0.00724037
ESRRA	RQ0012_014	-0.052042	-0.0337046
IKZF1	RQ0012_014	0.0189831	-0.0168035
GTF2A1,2	RQ0012_014	0.011137	-0.00956601
EWSR1-FLI1	RQ0012_014	-0.0311149	0.030198
RFX1..5_RFXANK_RFXAP	RQ0012_014	0.0132308	-0.0176543
FOXN1	RQ0012_014	0.0305242	-0.0147902
TEAD1	RQ0012_014	0.00631559	0.0259827
ATF4	RQ0012_014	-0.0655523	-0.0368244
ARNT_ARNT2_BHLHB2_MAX_MYC_USF1	RQ0012_014	0.0219644	-0.00316735
EP300	RQ0012_014	-0.0217282	-0.0161259
KLF12	RQ0012_014	0.00762553	-0.0268662
FOXP3	RQ0012_014	-0.00422155	-0.0127466
HIF1A	RQ0012_014	0.0267442	-0.00768474
bHLH_family	RQ0012_014	0.00873176	-0.00781953
FOX{D1,D2}	RQ0012_014	0.0228868	-0.0047801
BPTF	RQ0012_014	-0.0227463	0.0267574
RXR{A,B,G}	RQ0012_014	-0.0561712	-0.034125
ESR1	RQ0012_014	0.0140203	-0.0223886
IKZF2	RQ0012_014	0.00119571	0.0249338
TAL1_TCF{3,4,12}	RQ0012_014	0.0122525	-0.0581811
STAT5{A,B}	RQ0012_014	0.00922015	-0.00880836
HNF4A_NR2F1,2	RQ0012_014	-0.0508252	-0.0161184
PAX4	RQ0012_014	0.00491396	0.00969889
AHR_ARNT_ARNT2	RQ0012_014	-0.0120721	0.0368746
FOX{F1,F2,J1}	RQ0012_014	0.0147738	0.00128448
MAZ	RQ0012_014	-0.00388132	-0.00307875
AR	RQ0012_014	0.020786	0.0330419
EBF1	RQ0012_014	0.0240683	-0.0168054
MEF2{A,B,C,D}	RQ0012_014	0.00871884	0.00134059
TP53	RQ0012_014	-0.0295039	-0.0288121
RBPJ	RQ0012_014	-0.0519576	-0.0203944
FOXA2	RQ0012_014	-0.0449749	-0.00969451
NKX2-2,8	RQ0012_014	-0.00972699	0.0101172
SOX{8,9,10}	RQ0012_014	0.0310922	-0.0242626
DBP	RQ0012_014	-0.0127349	-0.0307783
EN1,2	RQ0012_014	-0.0156625	-0.0264992
HAND1,2	RQ0012_014	0.00258613	0.00493465
GLI1..3	RQ0012_014	-0.00854566	-0.0146982
DMAP1_NCOR{1,2}_SMARC	RQ0012_014	-0.0652413	-0.0136181
CDX1,2,4	RQ0012_014	-0.0101464	0.00896656
GATA1..3	RQ0012_014	-0.00819276	-0.0170628
FOXO1,3,4	RQ0012_014	0.0117497	0.00947235
TLX1..3_NFIC{dimer}	RQ0012_014	0.0113276	-0.00883284
ZNF238	RQ0012_014	-0.016621	-0.0290016
EVI1	RQ0012_014	-0.0581152	-0.0375378
XBP1	RQ0012_014	-0.0112563	-0.0110096
MYB	RQ0012_014	0.0198105	-0.0193678
NR4A2	RQ0012_014	-0.0312506	-0.0412421
ZBTB6	RQ0012_014	-0.00453803	-0.00165241
STAT1,3	RQ0012_014	0.00727745	-0.0176231
TLX2	RQ0012_014	0.0190087	-0.00795104
SNAI1..3	RQ0012_014	-0.0333439	0.011792
T	RQ0012_014	0.00532239	-0.053396
ZEB1	RQ0012_014	-0.0283924	-0.025942
PRDM1	RQ0012_014	0.0108285	-0.0628628
NR5A1,2	RQ0012_014	-0.0173348	-0.00967656
RORA	RQ0012_014	-0.0271368	-0.0461752
HSF1,2	RQ0012_014	-0.0667919	0.0137427
NFATC1..3	RQ0012_014	-0.0482038	-0.0111571
PRRX1,2	RQ0012_014	-0.051138	0.0362581
NR6A1	RQ0012_014	-0.0199851	0.0286104
NFE2L1	RQ0012_014	-0.0123135	0.00237614
LEF1_TCF7_TCF7L1,2	RQ0012_014	-0.0150583	-0.0201189
TGIF1	RQ0012_014	-0.00589344	0.0101512
TCF4_dimer	RQ0012_014	0.0157847	-0.00306653
FOX{I1,J2}	RQ0012_014	0.0174825	-0.0209272
FOXD3	RQ0012_014	0.00424056	0.0466707
CRX	RQ0012_014	-0.00454982	-0.00832098
ATF6	RQ0012_014	-0.00138117	-0.039797
ZNF384	RQ0012_014	-0.037943	0.0322368
HOX{A4,D4}	RQ0012_014	0.00261619	0.0293946
MAFB	RQ0012_014	0.0110584	-0.00191141
SOX17	RQ0012_014	-0.015196	-0.0251397
RXRA_VDR{dimer}	RQ0012_014	0.00417575	-0.0330539
HMX1	RQ0012_014	0.0106836	-0.00451081
PAX2	RQ0012_014	0.00578578	-0.0184098
GFI1B	RQ0012_014	0.00192453	-0.022769
NR1H4	RQ0012_014	0.0182162	-0.00566928
EOMES	RQ0012_014	0.00623965	-0.0349911
GTF2I	RQ0012_014	-0.0454262	-0.00487914
ZIC1..3	RQ0012_014	-0.0268107	-0.0214757
SOX2	RQ0012_014	0.0199024	0.012047
NANOG{mouse}	RQ0012_014	-0.0290924	0.0126677
LMO2	RQ0012_014	0.0264109	0.000603411
PBX1	RQ0012_014	0.0096125	-0.0196636
SP1	RQ0012_016	-0.0141337	-0.0331282
UFEwm	RQ0012_016	-0.0519966	-0.0173987
NRF1	RQ0012_016	-0.00499092	-0.0277612
ELK1,4_GABP{A,B1}	RQ0012_016	-0.0143966	-0.0484471
NKX3-2	RQ0012_016	-0.0254359	0.247577
ZNF143	RQ0012_016	0.161716	-0.0335598
RREB1	RQ0012_016	-0.018933	0.0547642
HIC1	RQ0012_016	-0.0364048	-0.03016
NFY{A,B,C}	RQ0012_016	-0.00830323	-0.040339
TFAP2B	RQ0012_016	-0.0205724	-0.0306366
POU2F1..3	RQ0012_016	-0.132895	-0.0347818
ELF1,2,4	RQ0012_016	-0.00519408	-0.0343376
PAX5	RQ0012_016	-0.00889212	-0.0120512
IRF1,2,7	RQ0012_016	-0.00601312	-0.0647798
KLF4	RQ0012_016	-0.0138649	-0.0347905
YY1	RQ0012_016	-0.0270367	-0.0411494
GATA6	RQ0012_016	0.000440825	-0.229735
EHF	RQ0012_016	-0.00810849	-0.0520353
PITX1..3	RQ0012_016	-0.060493	-0.0519248
ETS1,2	RQ0012_016	-0.010131	-0.0465784
TFAP2{A,C}	RQ0012_016	0.00834057	-0.0185779
ZFP161	RQ0012_016	-0.0129903	-0.0185074
CTCF	RQ0012_016	-0.0260812	-0.0279744
SPI1	RQ0012_016	-0.00767342	-0.0145843
NFE2	RQ0012_016	0.0147388	-0.0661383
PATZ1	RQ0012_016	0.0488834	-0.0182149
MTF1	RQ0012_016	-0.0453313	-0.0217606
STAT2,4,6	RQ0012_016	-0.0118237	0.00228683
SPZ1	RQ0012_016	-0.0242058	-0.0509061
SPIB	RQ0012_016	-0.0239822	-0.0141147
TFCP2	RQ0012_016	-0.00752896	-0.0345311
MYFfamily	RQ0012_016	-0.022779	-0.0269497
TFAP4	RQ0012_016	-0.0128642	-0.0565969
NFIX	RQ0012_016	-0.0547671	-0.0279801
GFI1	RQ0012_016	0.0498371	-0.0349602
NFKB1_REL_RELA	RQ0012_016	-0.00338971	0.00788578
MZF1	RQ0012_016	-0.0192751	0.00504913
CEBPA,B_DDIT3	RQ0012_016	0.0136698	-0.07518
TFDP1	RQ0012_016	-0.0594946	-0.00563328
BACH2	RQ0012_016	-0.00772775	-0.0207546
SMAD1..7,9	RQ0012_016	-0.0174957	-0.0408403
E2F1..5	RQ0012_016	0.0451414	0.0128535
ATF5_CREB3	RQ0012_016	-0.00109901	-0.0507258
HOX{A5,B5}	RQ0012_016	-0.0282216	0.0334027
RUNX1..3	RQ0012_016	-0.00401249	-0.0508964
HES1	RQ0012_016	-0.070958	-0.014755
TBX4,5	RQ0012_016	0.0222353	0.0628158
JUN	RQ0012_016	-0.00246648	-0.0597586
POU5F1	RQ0012_016	0.00262221	-0.0515269
CREB1	RQ0012_016	-0.0118424	0.00103949
TBP	RQ0012_016	-0.0127073	-0.0818321
ZNF148	RQ0012_016	-0.0372734	-0.0275533
NHLH1,2	RQ0012_016	-0.0220087	-0.0153461
EGR1..3	RQ0012_016	-0.0173392	-0.00209236
ZNF423	RQ0012_016	-0.0498943	-0.057471
FOS_FOS{B,L1}_JUN{B,D}	RQ0012_016	-0.00305006	-0.0883427
FEV	RQ0012_016	-0.00321493	-0.055653
SRF	RQ0012_016	-0.0222596	-0.0347135
PPARG	RQ0012_016	-0.0235207	-0.0712563
FOSL2	RQ0012_016	-0.00691362	-0.0351954
NFE2L2	RQ0012_016	-0.0288948	-0.0465275
NR3C1	RQ0012_016	-0.0101466	-0.0479793
SREBF1,2	RQ0012_016	0.00850018	-0.0245568
MYOD1	RQ0012_016	-0.00508091	0.0092338
ESRRA	RQ0012_016	-0.038653	-0.0378271
IKZF1	RQ0012_016	-0.0190483	-0.0225699
GTF2A1,2	RQ0012_016	0.0119339	-0.0506965
EWSR1-FLI1	RQ0012_016	-0.005132	0.0109418
RFX1..5_RFXANK_RFXAP	RQ0012_016	0.0161269	-0.0271149
FOXN1	RQ0012_016	-0.0172328	-0.0437894
TEAD1	RQ0012_016	-0.0327779	0.0612008
ATF4	RQ0012_016	-0.0226201	-0.0352007
ARNT_ARNT2_BHLHB2_MAX_MYC_USF1	RQ0012_016	-0.0230755	-0.0123903
EP300	RQ0012_016	0.0249747	0.00412401
KLF12	RQ0012_016	-0.0192849	-0.0207752
FOXP3	RQ0012_016	0.0221902	-0.0686139
HIF1A	RQ0012_016	-0.0170309	-0.00351121
bHLH_family	RQ0012_016	-0.0261658	-0.00113455
FOX{D1,D2}	RQ0012_016	-0.00908106	-0.0221876
BPTF	RQ0012_016	-0.0171574	-0.0701396
RXR{A,B,G}	RQ0012_016	-0.0098078	-0.0107183
ESR1	RQ0012_016	-0.00693659	-0.0232208
IKZF2	RQ0012_016	-0.01366	-0.05201
TAL1_TCF{3,4,12}	RQ0012_016	-0.025208	-0.0292673
STAT5{A,B}	RQ0012_016	-0.0239493	-0.0564281
HNF4A_NR2F1,2	RQ0012_016	0.00766241	-0.0293895
PAX4	RQ0012_016	0.00143662	-0.0581801
AHR_ARNT_ARNT2	RQ0012_016	0.00298929	-0.00504249
FOX{F1,F2,J1}	RQ0012_016	-0.0291411	-0.0719152
MAZ	RQ0012_016	-0.0340589	-0.00347144
AR	RQ0012_016	-0.0143187	-0.0651164
EBF1	RQ0012_016	-0.00808048	-0.00915
MEF2{A,B,C,D}	RQ0012_016	-0.0379551	-0.0499494
TP53	RQ0012_016	0.0178296	-0.0121084
RBPJ	RQ0012_016	-0.0369021	-0.0301541
FOXA2	RQ0012_016	0.0377845	0.0244947
NKX2-2,8	RQ0012_016	-0.029995	-0.0360891
SOX{8,9,10}	RQ0012_016	-0.00775865	0.0181684
DBP	RQ0012_016	-0.0138131	-0.0427892
EN1,2	RQ0012_016	-0.0411868	-0.0540207
HAND1,2	RQ0012_016	-0.0261221	-0.0301182
GLI1..3	RQ0012_016	-0.0477902	-0.0286627
DMAP1_NCOR{1,2}_SMARC	RQ0012_016	0.00811594	-0.0435172
CDX1,2,4	RQ0012_016	-0.0254951	-0.0879618
GATA1..3	RQ0012_016	0.0372394	-0.0396607
FOXO1,3,4	RQ0012_016	-0.0167029	-0.0573473
TLX1..3_NFIC{dimer}	RQ0012_016	-0.0298699	-0.0506659
ZNF238	RQ0012_016	-0.0231583	-0.054389
EVI1	RQ0012_016	-0.0338488	-0.0319958
XBP1	RQ0012_016	-0.0227237	-0.0150755
MYB	RQ0012_016	-0.0330568	-0.0143966
NR4A2	RQ0012_016	-0.0440068	-0.0617473
ZBTB6	RQ0012_016	-0.029804	-0.0287642
STAT1,3	RQ0012_016	-0.00513107	-0.0254648
TLX2	RQ0012_016	-0.00313007	-0.0490252
SNAI1..3	RQ0012_016	-0.0325411	-0.023044
T	RQ0012_016	-0.045572	-0.082043
ZEB1	RQ0012_016	0.00670484	0.0225026
PRDM1	RQ0012_016	-0.00420153	0.00941853
NR5A1,2	RQ0012_016	-0.0334492	-0.0028261
RORA	RQ0012_016	-0.05715	-0.0305058
HSF1,2	RQ0012_016	0.0333224	-0.0527866
NFATC1..3	RQ0012_016	-0.0409709	-0.067374
PRRX1,2	RQ0012_016	-0.0135111	-0.0697259
NR6A1	RQ0012_016	-0.0318352	0.0179156
NFE2L1	RQ0012_016	0.0128762	-0.0312205
LEF1_TCF7_TCF7L1,2	RQ0012_016	0.00391808	-0.0407155
TGIF1	RQ0012_016	0.0286851	-0.0187343
TCF4_dimer	RQ0012_016	-0.00943024	0.0034417
FOX{I1,J2}	RQ0012_016	-0.0334172	-0.0327273
FOXD3	RQ0012_016	-0.0262398	-0.0804641
CRX	RQ0012_016	-0.0233142	-0.0442278
ATF6	RQ0012_016	-0.0323557	-0.012802
ZNF384	RQ0012_016	-0.0290529	-0.0181658
HOX{A4,D4}	RQ0012_016	-0.0250596	-0.0744693
MAFB	RQ0012_016	-0.0251854	-0.0255953
SOX17	RQ0012_016	-0.039922	-0.00737443
RXRA_VDR{dimer}	RQ0012_016	-0.016463	-0.0232643
HMX1	RQ0012_016	-0.0516311	-0.038332
PAX2	RQ0012_016	-0.0149665	-0.0457284
GFI1B	RQ0012_016	-0.0132315	0.00379951
NR1H4	RQ0012_016	-0.0345213	-0.039033
EOMES	RQ0012_016	-0.0421566	-0.0192608
GTF2I	RQ0012_016	-0.0195634	0.000840797
ZIC1..3	RQ0012_016	0.0295293	0.00382765
SOX2	RQ0012_016	0.00431906	-0.0191768
NANOG{mouse}	RQ0012_016	-0.0117668	-0.0222319
LMO2	RQ0012_016	-0.004871	-0.00192219
PBX1	RQ0012_016	-0.0203807	-0.0266661
SP1	RQ0012_018	-0.0343528	-0.0105092
UFEwm	RQ0012_018	0.0283374	0.0082664
NRF1	RQ0012_018	-0.112924	-0.0687852
ELK1,4_GABP{A,B1}	RQ0012_018	0.0159166	-0.0673838
NKX3-2	RQ0012_018	-0.0448642	-0.0193448
ZNF143	RQ0012_018	0.011891	-0.0798795
RREB1	RQ0012_018	-0.0795759	-0.0163974
HIC1	RQ0012_018	-0.0552508	-0.00440414
NFY{A,B,C}	RQ0012_018	-0.0418723	-0.0569673
TFAP2B	RQ0012_018	-0.045507	0.0029826
POU2F1..3	RQ0012_018	-0.0502818	0.0437708
ELF1,2,4	RQ0012_018	-0.0313004	-0.0265804
PAX5	RQ0012_018	-0.022276	-0.000118557
IRF1,2,7	RQ0012_018	-0.0595271	-0.0178502
KLF4	RQ0012_018	-0.0597913	0.00609803
YY1	RQ0012_018	-0.0357047	-0.0501816
GATA6	RQ0012_018	-0.0264797	0.024694
EHF	RQ0012_018	-0.0184301	-0.0388954
PITX1..3	RQ0012_018	-0.0328292	0.00478006
ETS1,2	RQ0012_018	-0.0323298	0.0348288
TFAP2{A,C}	RQ0012_018	0.0234416	0.000245781
ZFP161	RQ0012_018	-0.0213654	-0.0363052
CTCF	RQ0012_018	-0.0412614	-0.062182
SPI1	RQ0012_018	-0.0740521	0.0558011
NFE2	RQ0012_018	-0.0579377	0.200315
PATZ1	RQ0012_018	0.0561046	0.018842
MTF1	RQ0012_018	0.0159865	0.00897523
STAT2,4,6	RQ0012_018	-0.0375119	0.130548
SPZ1	RQ0012_018	-0.0291979	0.0525161
SPIB	RQ0012_018	0.0190729	0.108941
TFCP2	RQ0012_018	-0.0973964	0.0113918
MYFfamily	RQ0012_018	-0.0248055	0.0229433
TFAP4	RQ0012_018	0.00445449	0.00949168
NFIX	RQ0012_018	-0.0204949	0.0122931
GFI1	RQ0012_018	-0.0496647	-0.0688953
NFKB1_REL_RELA	RQ0012_018	-0.022893	-0.00608422
MZF1	RQ0012_018	-0.028342	-0.00552505
CEBPA,B_DDIT3	RQ0012_018	-0.0705963	0.18479
TFDP1	RQ0012_018	0.0343796	-0.0312427
BACH2	RQ0012_018	0.0632445	0.14007
SMAD1..7,9	RQ0012_018	0.063843	0.0485339
E2F1..5	RQ0012_018	-0.0251576	-0.108749
ATF5_CREB3	RQ0012_018	-0.0456113	-0.0213518
HOX{A5,B5}	RQ0012_018	-0.0347668	-0.0175843
RUNX1..3	RQ0012_018	0.0123293	0.0685405
HES1	RQ0012_018	-0.0942972	-0.016827
TBX4,5	RQ0012_018	-0.048942	-0.0615174
JUN	RQ0012_018	-0.0120119	-0.0155015
POU5F1	RQ0012_018	-0.0369973	0.0485137
CREB1	RQ0012_018	-0.00765386	-0.0620516
TBP	RQ0012_018	-0.044724	0.0385411
ZNF148	RQ0012_018	-0.0633921	0.00883201
NHLH1,2	RQ0012_018	-0.0427248	-0.00500149
EGR1..3	RQ0012_018	-0.0639756	0.0086885
ZNF423	RQ0012_018	0.0697952	0.0435712
FOS_FOS{B,L1}_JUN{B,D}	RQ0012_018	-0.0633089	0.118101
FEV	RQ0012_018	-0.0652802	0.0306832
SRF	RQ0012_018	-0.0612768	0.14019
PPARG	RQ0012_018	-0.0125953	0.0649182
FOSL2	RQ0012_018	-0.0138436	0.148974
NFE2L2	RQ0012_018	0.0465526	0.146518
NR3C1	RQ0012_018	-0.0714022	0.102301
SREBF1,2	RQ0012_018	0.0042981	-0.0147
MYOD1	RQ0012_018	0.011303	-0.0208117
ESRRA	RQ0012_018	-0.0600529	0.0848191
IKZF1	RQ0012_018	-0.0184519	0.0552126
GTF2A1,2	RQ0012_018	-0.0148506	-0.00362411
EWSR1-FLI1	RQ0012_018	0.0388177	0.0018775
RFX1..5_RFXANK_RFXAP	RQ0012_018	0.0132836	0.0200902
FOXN1	RQ0012_018	-0.0581606	0.0124816
TEAD1	RQ0012_018	-0.0163229	0.0051982
ATF4	RQ0012_018	0.0556069	-0.0324467
ARNT_ARNT2_BHLHB2_MAX_MYC_USF1	RQ0012_018	-0.0197786	-0.051807
EP300	RQ0012_018	-0.0261372	0.000438474
KLF12	RQ0012_018	-0.0278063	0.0273016
FOXP3	RQ0012_018	-0.0453106	0.0971751
HIF1A	RQ0012_018	-0.016204	-0.0320916
bHLH_family	RQ0012_018	0.015092	-0.0957527
FOX{D1,D2}	RQ0012_018	-0.0260301	0.10227
BPTF	RQ0012_018	-0.0681666	0.0155318
RXR{A,B,G}	RQ0012_018	-0.0120734	0.0471467
ESR1	RQ0012_018	-0.0209963	0.0545329
IKZF2	RQ0012_018	0.0214216	0.0052184
TAL1_TCF{3,4,12}	RQ0012_018	-0.0011255	0.0236174
STAT5{A,B}	RQ0012_018	-0.0235884	-0.0423746
HNF4A_NR2F1,2	RQ0012_018	-0.0311001	0.0201323
PAX4	RQ0012_018	-0.0814722	-0.0224914
AHR_ARNT_ARNT2	RQ0012_018	0.0434137	-0.0637899
FOX{F1,F2,J1}	RQ0012_018	-0.043088	0.0536138
MAZ	RQ0012_018	-0.0182082	-0.0024
AR	RQ0012_018	-0.0100958	0.0562549
EBF1	RQ0012_018	-0.03378	0.000704295
MEF2{A,B,C,D}	RQ0012_018	-0.0179419	0.0251512
TP53	RQ0012_018	-0.0476935	-0.00953794
RBPJ	RQ0012_018	0.0233462	-0.00524497
FOXA2	RQ0012_018	0.0248854	0.095822
NKX2-2,8	RQ0012_018	0.0252032	0.0986376
SOX{8,9,10}	RQ0012_018	-0.00684822	-0.0109779
DBP	RQ0012_018	-0.015644	0.0975378
EN1,2	RQ0012_018	0.00868374	0.0711737
HAND1,2	RQ0012_018	-0.0321032	-0.0136167
GLI1..3	RQ0012_018	-0.0143092	0.0284322
DMAP1_NCOR{1,2}_SMARC	RQ0012_018	0.00965345	0.0726514
CDX1,2,4	RQ0012_018	-0.0542279	0.018463
GATA1..3	RQ0012_018	0.0102573	0.0496085
FOXO1,3,4	RQ0012_018	-0.00209788	0.0495943
TLX1..3_NFIC{dimer}	RQ0012_018	-0.0201228	0.00421996
ZNF238	RQ0012_018	-0.0136289	0.0336268
EVI1	RQ0012_018	0.0180103	0.00483304
XBP1	RQ0012_018	0.00176939	-0.0670905
MYB	RQ0012_018	-0.0110937	0.00759252
NR4A2	RQ0012_018	0.00350306	0.0618112
ZBTB6	RQ0012_018	0.00612022	-0.0198884
STAT1,3	RQ0012_018	-0.0218436	0.0776474
TLX2	RQ0012_018	-0.00607471	0.0174088
SNAI1..3	RQ0012_018	0.0222317	0.000862656
T	RQ0012_018	0.0104206	0.0010432
ZEB1	RQ0012_018	0.0158911	-0.0306859
PRDM1	RQ0012_018	-0.0124369	-0.0326557
NR5A1,2	RQ0012_018	-0.0415559	0.00951819
RORA	RQ0012_018	0.0144455	0.0150303
HSF1,2	RQ0012_018	0.0406142	-0.0105958
NFATC1..3	RQ0012_018	0.0393548	0.0145511
PRRX1,2	RQ0012_018	-0.000815055	-0.0987365
NR6A1	RQ0012_018	0.00513635	0.0371015
NFE2L1	RQ0012_018	-0.00492962	0.029585
LEF1_TCF7_TCF7L1,2	RQ0012_018	-0.0513635	-0.0140974
TGIF1	RQ0012_018	-0.0327656	0.022581
TCF4_dimer	RQ0012_018	0.0146478	-0.00185612
FOX{I1,J2}	RQ0012_018	-0.0067693	0.0596552
FOXD3	RQ0012_018	-0.0303746	0.0177518
CRX	RQ0012_018	0.00180032	-0.0339962
ATF6	RQ0012_018	0.00321046	0.0404686
ZNF384	RQ0012_018	-0.032247	-0.0116174
HOX{A4,D4}	RQ0012_018	0.0156081	-0.00121112
MAFB	RQ0012_018	0.000989765	-0.0143661
SOX17	RQ0012_018	0.000250886	0.00426946
RXRA_VDR{dimer}	RQ0012_018	-0.0312058	0.0509703
HMX1	RQ0012_018	0.03276	-0.0119964
PAX2	RQ0012_018	0.000937252	0.0214796
GFI1B	RQ0012_018	0.00155944	-0.0610344
NR1H4	RQ0012_018	0.00180595	0.0360995
EOMES	RQ0012_018	-0.01547	0.0114016
GTF2I	RQ0012_018	-0.0456696	-0.00475025
ZIC1..3	RQ0012_018	0.0114779	-0.0176607
SOX2	RQ0012_018	-0.0307091	0.0191744
NANOG{mouse}	RQ0012_018	-0.00136001	-0.0330294
LMO2	RQ0012_018	0.0475207	-0.00384047
PBX1	RQ0012_018	-0.009654	-0.0385442
SP1	RQ0012_019	-0.0231134	0.0195538
UFEwm	RQ0012_019	0.139994	-0.00258823
NRF1	RQ0012_019	-0.0607146	-0.00190815
ELK1,4_GABP{A,B1}	RQ0012_019	0.00760169	0.00517509
NKX3-2	RQ0012_019	0.00143905	-0.00611169
ZNF143	RQ0012_019	-0.144492	0.0165609
RREB1	RQ0012_019	-0.00159082	0.00158687
HIC1	RQ0012_019	0.00305514	0.0290625
NFY{A,B,C}	RQ0012_019	-0.00322928	0.0132095
TFAP2B	RQ0012_019	-0.00066999	0.0268693
POU2F1..3	RQ0012_019	0.0956582	0.0117046
ELF1,2,4	RQ0012_019	-0.0147578	0.00390526
PAX5	RQ0012_019	-0.00784421	0.0302944
IRF1,2,7	RQ0012_019	0.000624224	-0.0516569
KLF4	RQ0012_019	-0.0443894	0.012241
YY1	RQ0012_019	-0.0278402	-0.00733063
GATA6	RQ0012_019	-0.0634604	0.0420717
EHF	RQ0012_019	-0.00352782	-0.0141713
PITX1..3	RQ0012_019	-0.012618	-0.00133686
ETS1,2	RQ0012_019	-0.00586552	0.0340644
TFAP2{A,C}	RQ0012_019	-0.0111506	0.0262855
ZFP161	RQ0012_019	-0.00510571	0.00934379
CTCF	RQ0012_019	-0.0271199	0.0106899
SPI1	RQ0012_019	0.00109513	0.0138502
NFE2	RQ0012_019	-0.0723737	0.0481567
PATZ1	RQ0012_019	-0.0502676	0.0247966
MTF1	RQ0012_019	0.134665	0.0378114
STAT2,4,6	RQ0012_019	-0.011075	0.0154266
SPZ1	RQ0012_019	-0.0177727	0.0319233
SPIB	RQ0012_019	0.129143	-0.00135668
TFCP2	RQ0012_019	0.145158	0.0243746
MYFfamily	RQ0012_019	0.0183548	0.0205814
TFAP4	RQ0012_019	0.108431	0.0206575
NFIX	RQ0012_019	0.0100774	0.0248913
GFI1	RQ0012_019	-0.0205865	-0.00819801
NFKB1_REL_RELA	RQ0012_019	-0.00349039	0.0532989
MZF1	RQ0012_019	0.0107303	0.0146455
CEBPA,B_DDIT3	RQ0012_019	-0.0453256	0.0151262
TFDP1	RQ0012_019	0.121203	0.00764532
BACH2	RQ0012_019	0.0171035	0.0570027
SMAD1..7,9	RQ0012_019	0.0895211	0.0300663
E2F1..5	RQ0012_019	-0.0294594	0.000334141
ATF5_CREB3	RQ0012_019	-0.0476746	-0.000789256
HOX{A5,B5}	RQ0012_019	-0.00224353	0.0113673
RUNX1..3	RQ0012_019	-0.0297399	0.0279494
HES1	RQ0012_019	0.0553476	0.0265602
TBX4,5	RQ0012_019	-0.0136106	0.0112107
JUN	RQ0012_019	-0.0131085	0.0225941
POU5F1	RQ0012_019	-0.00868425	0.0155492
CREB1	RQ0012_019	-0.00499027	0.00946791
TBP	RQ0012_019	-0.0334006	0.0482396
ZNF148	RQ0012_019	0.058141	0.0174597
NHLH1,2	RQ0012_019	0.00795479	0.0289649
EGR1..3	RQ0012_019	-0.0264547	0.0225994
ZNF423	RQ0012_019	0.136634	0.0172788
FOS_FOS{B,L1}_JUN{B,D}	RQ0012_019	-0.0456643	0.043369
FEV	RQ0012_019	-0.0237209	0.00451778
SRF	RQ0012_019	0.019028	0.0184998
PPARG	RQ0012_019	-0.0101962	0.0356744
FOSL2	RQ0012_019	-0.0141174	0.0341084
NFE2L2	RQ0012_019	-0.0180909	0.0292469
NR3C1	RQ0012_019	-0.0457281	-0.000438311
SREBF1,2	RQ0012_019	-0.0261856	0.000300838
MYOD1	RQ0012_019	-0.0230313	0.013208
ESRRA	RQ0012_019	0.0536953	0.0240342
IKZF1	RQ0012_019	-0.0228916	0.0245782
GTF2A1,2	RQ0012_019	-0.00749586	0.0243107
EWSR1-FLI1	RQ0012_019	0.069475	-0.00527086
RFX1..5_RFXANK_RFXAP	RQ0012_019	-0.034849	0.0171991
FOXN1	RQ0012_019	0.0299077	-0.015675
TEAD1	RQ0012_019	-0.0291756	0.0147443
ATF4	RQ0012_019	0.132854	0.00512565
ARNT_ARNT2_BHLHB2_MAX_MYC_USF1	RQ0012_019	0.00589654	0.0194603
EP300	RQ0012_019	-0.0115409	0.0124561
KLF12	RQ0012_019	-0.00346316	0.00932026
FOXP3	RQ0012_019	-0.0494461	-0.0140405
HIF1A	RQ0012_019	0.00547187	0.0128285
bHLH_family	RQ0012_019	0.00396533	0.0149651
FOX{D1,D2}	RQ0012_019	-0.019617	0.0170964
BPTF	RQ0012_019	0.194863	-0.0148082
RXR{A,B,G}	RQ0012_019	0.0367712	0.0199072
ESR1	RQ0012_019	0.00122091	0.0230769
IKZF2	RQ0012_019	-0.00946616	-0.06131
TAL1_TCF{3,4,12}	RQ0012_019	-0.0297257	0.0286661
STAT5{A,B}	RQ0012_019	-0.0321821	0.0194348
HNF4A_NR2F1,2	RQ0012_019	0.0207663	-0.00143634
PAX4	RQ0012_019	-0.0567953	-0.0254541
AHR_ARNT_ARNT2	RQ0012_019	0.0601651	-0.0136747
FOX{F1,F2,J1}	RQ0012_019	-0.00660082	-0.0120225
MAZ	RQ0012_019	0.0717203	0.0144011
AR	RQ0012_019	-0.0128575	-0.00327183
EBF1	RQ0012_019	-0.00488351	0.0186707
MEF2{A,B,C,D}	RQ0012_019	0.0281837	0.00986251
TP53	RQ0012_019	-0.0536376	0.0293994
RBPJ	RQ0012_019	0.0792613	0.0200044
FOXA2	RQ0012_019	0.0857748	-0.057194
NKX2-2,8	RQ0012_019	0.0144604	-0.070171
SOX{8,9,10}	RQ0012_019	0.00845113	-0.00276719
DBP	RQ0012_019	-0.0183674	-0.0161194
EN1,2	RQ0012_019	0.00463898	-0.0149697
HAND1,2	RQ0012_019	0.0588581	0.0160122
GLI1..3	RQ0012_019	0.0699608	0.0165323
DMAP1_NCOR{1,2}_SMARC	RQ0012_019	-0.0141755	-0.0529079
CDX1,2,4	RQ0012_019	0.0127237	-0.000183136
GATA1..3	RQ0012_019	-0.0734103	-0.0133041
FOXO1,3,4	RQ0012_019	-0.0259976	0.0111535
TLX1..3_NFIC{dimer}	RQ0012_019	0.0161708	0.00697174
ZNF238	RQ0012_019	0.00394863	0.0347296
EVI1	RQ0012_019	-0.0229982	-0.0451059
XBP1	RQ0012_019	-0.0309763	0.0356053
MYB	RQ0012_019	0.0237691	-0.00663791
NR4A2	RQ0012_019	0.022856	0.0553414
ZBTB6	RQ0012_019	-0.0111973	0.0136344
STAT1,3	RQ0012_019	-0.00113816	0.0420732
TLX2	RQ0012_019	0.00136802	-0.0182443
SNAI1..3	RQ0012_019	-0.0122087	-0.00310074
T	RQ0012_019	0.0533148	-0.0353763
ZEB1	RQ0012_019	-0.019368	0.00278408
PRDM1	RQ0012_019	0.00534805	0.00135669
NR5A1,2	RQ0012_019	0.0361959	-0.00799327
RORA	RQ0012_019	0.0256213	-0.0116835
HSF1,2	RQ0012_019	0.0343632	-0.0148178
NFATC1..3	RQ0012_019	-0.0150617	-0.00592312
PRRX1,2	RQ0012_019	-0.012745	-0.0382324
NR6A1	RQ0012_019	-0.00878335	-0.00250102
NFE2L1	RQ0012_019	-0.0339991	-0.008398
LEF1_TCF7_TCF7L1,2	RQ0012_019	-0.00495711	-0.00234347
TGIF1	RQ0012_019	0.00405747	-0.0294624
TCF4_dimer	RQ0012_019	0.0476849	0.0264797
FOX{I1,J2}	RQ0012_019	0.0310409	-0.0198068
FOXD3	RQ0012_019	0.0106152	-0.00485403
CRX	RQ0012_019	-0.00375736	-0.0168324
ATF6	RQ0012_019	0.0108538	0.0353819
ZNF384	RQ0012_019	0.0639685	-0.0343013
HOX{A4,D4}	RQ0012_019	0.0248479	-0.0111176
MAFB	RQ0012_019	-0.0272991	-0.00930574
SOX17	RQ0012_019	0.017536	0.00465504
RXRA_VDR{dimer}	RQ0012_019	-0.0160395	-0.00744422
HMX1	RQ0012_019	0.0106475	0.0126029
PAX2	RQ0012_019	0.000700489	0.0148272
GFI1B	RQ0012_019	0.0145543	-0.0258552
NR1H4	RQ0012_019	0.0054126	0.00607566
EOMES	RQ0012_019	-0.0170832	0.0116463
GTF2I	RQ0012_019	0.0143806	0.0101599
ZIC1..3	RQ0012_019	-0.0185865	0.00328996
SOX2	RQ0012_019	-0.00262139	-0.0307076
NANOG{mouse}	RQ0012_019	0.00873866	-0.0035411
LMO2	RQ0012_019	0.0216247	0.00792777
PBX1	RQ0012_019	0.00527931	0.00792805
SP1	RQ0012_020	-0.000294704	-0.00876142
UFEwm	RQ0012_020	0.0298886	-0.00803952
NRF1	RQ0012_020	0.373047	0.0228071
ELK1,4_GABP{A,B1}	RQ0012_020	-0.00275791	0.0230405
NKX3-2	RQ0012_020	-0.00354775	-0.00415702
ZNF143	RQ0012_020	-0.122022	0.0210618
RREB1	RQ0012_020	-0.00129147	0.0466568
HIC1	RQ0012_020	0.00458774	-0.0137368
NFY{A,B,C}	RQ0012_020	-0.00888413	0.00225873
TFAP2B	RQ0012_020	0.00603513	-0.0100931
POU2F1..3	RQ0012_020	-0.0902024	-0.00364625
ELF1,2,4	RQ0012_020	-0.0143342	0.00948186
PAX5	RQ0012_020	0.00260681	-0.0025509
IRF1,2,7	RQ0012_020	-0.00119392	0.133781
KLF4	RQ0012_020	0.0198608	-0.00723484
YY1	RQ0012_020	-0.0176162	0.0269058
GATA6	RQ0012_020	-0.00609794	-0.042787
EHF	RQ0012_020	-0.00992671	0.0172945
PITX1..3	RQ0012_020	-0.0245831	0.0193766
ETS1,2	RQ0012_020	0.00164384	-0.0505427
TFAP2{A,C}	RQ0012_020	0.0069262	-0.0121536
ZFP161	RQ0012_020	-0.0117998	0.00117701
CTCF	RQ0012_020	-0.0013582	0.0128244
SPI1	RQ0012_020	0.00482008	-0.0536561
NFE2	RQ0012_020	-0.00307134	-0.105355
PATZ1	RQ0012_020	0.00945713	-0.0176242
MTF1	RQ0012_020	0.0520706	-0.0155492
STAT2,4,6	RQ0012_020	0.00243796	-0.0142323
SPZ1	RQ0012_020	-0.0089795	-0.052231
SPIB	RQ0012_020	0.00374209	-0.0466317
TFCP2	RQ0012_020	-0.0473056	0.00081037
MYFfamily	RQ0012_020	-0.00387761	-0.0354252
TFAP4	RQ0012_020	0.00399855	-0.0117593
NFIX	RQ0012_020	-0.0424209	-0.0147215
GFI1	RQ0012_020	-0.0136798	0.00770969
NFKB1_REL_RELA	RQ0012_020	-0.0112447	-0.030439
MZF1	RQ0012_020	0.00347076	-0.0146935
CEBPA,B_DDIT3	RQ0012_020	-0.0168825	-0.09118
TFDP1	RQ0012_020	0.0606569	-0.00215135
BACH2	RQ0012_020	0.0413086	-0.121616
SMAD1..7,9	RQ0012_020	0.0411392	-0.0324278
E2F1..5	RQ0012_020	-0.0106085	0.0415511
ATF5_CREB3	RQ0012_020	-0.00465577	-0.0481126
HOX{A5,B5}	RQ0012_020	0.00596148	-0.00170765
RUNX1..3	RQ0012_020	0.0062011	-0.0236322
HES1	RQ0012_020	0.00889723	0.0120898
TBX4,5	RQ0012_020	0.0442853	0.0630276
JUN	RQ0012_020	-0.0133435	-0.0297144
POU5F1	RQ0012_020	-0.0213989	-0.0212774
CREB1	RQ0012_020	-0.00156656	-0.0095746
TBP	RQ0012_020	-0.00350697	-0.0209162
ZNF148	RQ0012_020	0.012007	-0.00249011
NHLH1,2	RQ0012_020	0.010324	-0.0104343
EGR1..3	RQ0012_020	-0.0137036	-0.0111328
ZNF423	RQ0012_020	-0.0147536	-0.0324033
FOS_FOS{B,L1}_JUN{B,D}	RQ0012_020	0.0114071	-0.0680007
FEV	RQ0012_020	0.00596983	-0.0606083
SRF	RQ0012_020	0.0152777	-0.0744078
PPARG	RQ0012_020	0.00512837	-0.0384084
FOSL2	RQ0012_020	-0.00603522	-0.0342305
NFE2L2	RQ0012_020	-0.00482083	-0.0260516
NR3C1	RQ0012_020	-0.0213765	-0.0588638
SREBF1,2	RQ0012_020	1.36937e-05	-0.0348187
MYOD1	RQ0012_020	0.00272962	0.0163564
ESRRA	RQ0012_020	-0.051174	-0.0104852
IKZF1	RQ0012_020	0.0140356	-0.0283928
GTF2A1,2	RQ0012_020	-0.0200561	-0.0492271
EWSR1-FLI1	RQ0012_020	-0.0170624	-0.0200665
RFX1..5_RFXANK_RFXAP	RQ0012_020	0.00697072	0.000261895
FOXN1	RQ0012_020	-0.0144204	-0.0239439
TEAD1	RQ0012_020	-0.0172545	-0.0129531
ATF4	RQ0012_020	0.0373871	0.017842
ARNT_ARNT2_BHLHB2_MAX_MYC_USF1	RQ0012_020	0.00726404	-0.0141679
EP300	RQ0012_020	-0.013328	0.0131629
KLF12	RQ0012_020	-0.0177987	-0.00686841
FOXP3	RQ0012_020	0.0542032	-0.117117
HIF1A	RQ0012_020	-0.0316559	-0.00169178
bHLH_family	RQ0012_020	0.00864732	0.0496198
FOX{D1,D2}	RQ0012_020	0.000620389	-0.0462371
BPTF	RQ0012_020	-0.0121878	0.000505434
RXR{A,B,G}	RQ0012_020	0.0272171	-0.0290324
ESR1	RQ0012_020	-0.00458989	-0.00710966
IKZF2	RQ0012_020	-0.0185252	0.00736809
TAL1_TCF{3,4,12}	RQ0012_020	-0.0369047	-0.0882678
STAT5{A,B}	RQ0012_020	0.0196377	0.0237256
HNF4A_NR2F1,2	RQ0012_020	0.0509835	0.0172743
PAX4	RQ0012_020	-0.0167197	0.0571601
AHR_ARNT_ARNT2	RQ0012_020	0.00272869	0.0245818
FOX{F1,F2,J1}	RQ0012_020	0.0354732	-0.100165
MAZ	RQ0012_020	0.0231301	-0.00398229
AR	RQ0012_020	-0.0208081	0.0550899
EBF1	RQ0012_020	0.0121106	-0.00931328
MEF2{A,B,C,D}	RQ0012_020	-0.00953356	-0.0414966
TP53	RQ0012_020	0.0172955	-0.0059839
RBPJ	RQ0012_020	-0.0117826	0.00293012
FOXA2	RQ0012_020	0.0230896	-0.040544
NKX2-2,8	RQ0012_020	0.00907799	-0.0465148
SOX{8,9,10}	RQ0012_020	-0.0163456	-0.026312
DBP	RQ0012_020	0.0347903	-0.00398885
EN1,2	RQ0012_020	0.0083294	-0.0103602
HAND1,2	RQ0012_020	-0.0489289	-0.0141703
GLI1..3	RQ0012_020	-0.0713887	-0.0234507
DMAP1_NCOR{1,2}_SMARC	RQ0012_020	0.0401492	0.0200188
CDX1,2,4	RQ0012_020	-0.000976856	0.0719712
GATA1..3	RQ0012_020	-0.00786077	-0.014249
FOXO1,3,4	RQ0012_020	0.0112232	-0.0794386
TLX1..3_NFIC{dimer}	RQ0012_020	0.105216	0.0125975
ZNF238	RQ0012_020	0.00268976	-0.0158932
EVI1	RQ0012_020	0.0333712	0.0256927
XBP1	RQ0012_020	0.0209161	0.0262787
MYB	RQ0012_020	0.00223522	-0.00400806
NR4A2	RQ0012_020	0.0243733	-0.0199589
ZBTB6	RQ0012_020	0.0127252	0.00379451
STAT1,3	RQ0012_020	0.00854293	-0.0335085
TLX2	RQ0012_020	0.0169663	0.00626961
SNAI1..3	RQ0012_020	0.0326739	-0.00292982
T	RQ0012_020	0.00565545	-0.0162077
ZEB1	RQ0012_020	0.0437306	0.0197746
PRDM1	RQ0012_020	-0.00288673	0.0688705
NR5A1,2	RQ0012_020	0.0192458	-0.0103217
RORA	RQ0012_020	0.036046	-0.00732128
HSF1,2	RQ0012_020	0.00403317	0.0115539
NFATC1..3	RQ0012_020	0.00210436	0.0069418
PRRX1,2	RQ0012_020	0.0291613	0.0711024
NR6A1	RQ0012_020	0.00799706	0.00299685
NFE2L1	RQ0012_020	0.0323717	-0.0202493
LEF1_TCF7_TCF7L1,2	RQ0012_020	0.0170188	-0.0157429
TGIF1	RQ0012_020	0.0029466	-0.0202496
TCF4_dimer	RQ0012_020	0.0541367	0.0268047
FOX{I1,J2}	RQ0012_020	-0.0204289	-0.0513693
FOXD3	RQ0012_020	0.00676439	-0.0354292
CRX	RQ0012_020	-0.00235236	-0.00680023
ATF6	RQ0012_020	0.00458118	-0.0254785
ZNF384	RQ0012_020	0.0289519	0.0439852
HOX{A4,D4}	RQ0012_020	0.016129	-0.0273597
MAFB	RQ0012_020	0.00690585	0.00385133
SOX17	RQ0012_020	0.027988	0.00171064
RXRA_VDR{dimer}	RQ0012_020	-0.0229387	0.0126252
HMX1	RQ0012_020	0.00316453	0.00527551
PAX2	RQ0012_020	0.00248178	-0.0130132
GFI1B	RQ0012_020	0.0214639	0.0233662
NR1H4	RQ0012_020	0.0263314	0.0098991
EOMES	RQ0012_020	0.0473131	0.00714186
GTF2I	RQ0012_020	0.0329683	-0.0091606
ZIC1..3	RQ0012_020	-0.00973034	0.00871655
SOX2	RQ0012_020	-0.0357049	-0.0138208
NANOG{mouse}	RQ0012_020	0.00182726	-0.0148972
LMO2	RQ0012_020	0.00224624	-0.0124277
PBX1	RQ0012_020	0.0010216	-0.00152904
SP1	RQ0012_021	0.00612053	0.000166994
UFEwm	RQ0012_021	0.056378	-0.00601062
NRF1	RQ0012_021	-0.00285587	-0.0141726
ELK1,4_GABP{A,B1}	RQ0012_021	-0.0103073	-0.0103675
NKX3-2	RQ0012_021	0.0194142	0.0634012
ZNF143	RQ0012_021	-0.118474	-0.0160957
RREB1	RQ0012_021	0.0174309	-0.0138903
HIC1	RQ0012_021	0.00621809	0.00249307
NFY{A,B,C}	RQ0012_021	0.00602366	0.00371247
TFAP2B	RQ0012_021	0.00307687	-0.000403055
POU2F1..3	RQ0012_021	-0.0290558	-0.132092
ELF1,2,4	RQ0012_021	-0.00359472	-0.00812802
PAX5	RQ0012_021	0.00172585	-0.00802878
IRF1,2,7	RQ0012_021	0.0337635	0.020068
KLF4	RQ0012_021	0.0213531	-0.000340013
YY1	RQ0012_021	-0.000499683	-0.00760078
GATA6	RQ0012_021	0.021504	0.0872595
EHF	RQ0012_021	-0.000844057	-0.0237211
PITX1..3	RQ0012_021	0.0094639	-0.013951
ETS1,2	RQ0012_021	0.00810386	0.0170056
TFAP2{A,C}	RQ0012_021	-0.00743468	-0.00390968
ZFP161	RQ0012_021	0.000789076	-0.00598967
CTCF	RQ0012_021	0.014622	-0.00968375
SPI1	RQ0012_021	0.0427019	0.0179369
NFE2	RQ0012_021	0.0318101	0.0599107
PATZ1	RQ0012_021	-0.0321343	-0.00768469
MTF1	RQ0012_021	0.0369999	-0.00510644
STAT2,4,6	RQ0012_021	-0.00192266	0.00881041
SPZ1	RQ0012_021	-0.00888327	0.00573595
SPIB	RQ0012_021	0.0741006	0.0156683
TFCP2	RQ0012_021	-0.0238227	-0.0124443
MYFfamily	RQ0012_021	-0.00137429	0.000316154
TFAP4	RQ0012_021	0.0694881	-0.00157173
NFIX	RQ0012_021	0.00781406	-0.0121547
GFI1	RQ0012_021	0.12055	-0.0062465
NFKB1_REL_RELA	RQ0012_021	0.00175875	-0.00897331
MZF1	RQ0012_021	-0.00172474	-0.00917745
CEBPA,B_DDIT3	RQ0012_021	0.0501824	0.0266699
TFDP1	RQ0012_021	0.013971	0.00951795
BACH2	RQ0012_021	-0.0359231	0.0260229
SMAD1..7,9	RQ0012_021	0.0123952	0.0100137
E2F1..5	RQ0012_021	0.074036	-0.0224626
ATF5_CREB3	RQ0012_021	0.0325626	0.0379688
HOX{A5,B5}	RQ0012_021	0.0322875	-0.00899413
RUNX1..3	RQ0012_021	-0.00503939	0.0206748
HES1	RQ0012_021	0.0532301	-0.0130006
TBX4,5	RQ0012_021	0.0348998	-0.00556733
JUN	RQ0012_021	0.0025634	0.0445604
POU5F1	RQ0012_021	0.0250493	-0.0374938
CREB1	RQ0012_021	-0.00968172	7.52301e-05
TBP	RQ0012_021	0.00653171	0.0340971
ZNF148	RQ0012_021	0.00785188	0.00217694
NHLH1,2	RQ0012_021	0.0511307	-0.0126344
EGR1..3	RQ0012_021	0.0411802	-0.000316447
ZNF423	RQ0012_021	0.0222812	-0.000437154
FOS_FOS{B,L1}_JUN{B,D}	RQ0012_021	0.0426664	0.0319287
FEV	RQ0012_021	0.00935375	0.015077
SRF	RQ0012_021	0.0147053	0.0436518
PPARG	RQ0012_021	0.00320287	-0.015122
FOSL2	RQ0012_021	0.00781518	0.0146278
NFE2L2	RQ0012_021	-0.0151922	0.0283664
NR3C1	RQ0012_021	0.044866	0.0435503
SREBF1,2	RQ0012_021	-0.0318445	0.0063364
MYOD1	RQ0012_021	-0.00471953	-0.0427904
ESRRA	RQ0012_021	0.0277681	0.00954089
IKZF1	RQ0012_021	0.00223781	-0.0203277
GTF2A1,2	RQ0012_021	-0.0089559	0.00189903
EWSR1-FLI1	RQ0012_021	-0.007911	-0.00787258
RFX1..5_RFXANK_RFXAP	RQ0012_021	-0.0179657	-0.0148591
FOXN1	RQ0012_021	0.0274124	0.0240391
TEAD1	RQ0012_021	0.00733651	0.0273672
ATF4	RQ0012_021	0.0193233	-0.00284711
ARNT_ARNT2_BHLHB2_MAX_MYC_USF1	RQ0012_021	-0.00782092	-0.0382843
EP300	RQ0012_021	0.0832789	-0.00310869
KLF12	RQ0012_021	0.0214742	-0.00254981
FOXP3	RQ0012_021	0.0405635	-0.0198489
HIF1A	RQ0012_021	-0.0233712	-0.000986304
bHLH_family	RQ0012_021	-0.0143311	-0.0129262
FOX{D1,D2}	RQ0012_021	-0.007904	0.0253708
BPTF	RQ0012_021	0.0689141	0.0332277
RXR{A,B,G}	RQ0012_021	0.0390256	0.00460543
ESR1	RQ0012_021	-0.0132631	-0.0188902
IKZF2	RQ0012_021	-0.0280745	0.00586577
TAL1_TCF{3,4,12}	RQ0012_021	-0.0128957	0.0115692
STAT5{A,B}	RQ0012_021	0.00108466	0.0073597
HNF4A_NR2F1,2	RQ0012_021	0.0767	-0.02679
PAX4	RQ0012_021	0.0579825	0.00182008
AHR_ARNT_ARNT2	RQ0012_021	0.00322185	-0.00482133
FOX{F1,F2,J1}	RQ0012_021	-0.00523314	0.0336294
MAZ	RQ0012_021	0.00371405	0.00480569
AR	RQ0012_021	-0.0052891	-0.00708977
EBF1	RQ0012_021	0.00622035	-0.0119352
MEF2{A,B,C,D}	RQ0012_021	-0.00213456	-0.012344
TP53	RQ0012_021	-0.000331353	-0.0196297
RBPJ	RQ0012_021	0.0117372	0.004636
FOXA2	RQ0012_021	0.0263898	0.0390807
NKX2-2,8	RQ0012_021	0.000755091	0.0374808
SOX{8,9,10}	RQ0012_021	0.00115591	0.0319228
DBP	RQ0012_021	0.0405602	0.00426731
EN1,2	RQ0012_021	0.0312541	0.025328
HAND1,2	RQ0012_021	0.0903007	-0.0275587
GLI1..3	RQ0012_021	0.0439176	-0.025113
DMAP1_NCOR{1,2}_SMARC	RQ0012_021	0.0375978	0.0158977
CDX1,2,4	RQ0012_021	0.00942319	0.0018719
GATA1..3	RQ0012_021	0.0560369	0.0094998
FOXO1,3,4	RQ0012_021	-0.00198967	-0.00812477
TLX1..3_NFIC{dimer}	RQ0012_021	-0.000729961	-0.00458988
ZNF238	RQ0012_021	0.0147481	0.0158414
EVI1	RQ0012_021	0.0446147	0.0193502
XBP1	RQ0012_021	-0.0133542	-0.0215756
MYB	RQ0012_021	0.0375997	-0.0110862
NR4A2	RQ0012_021	-0.00953778	-0.0256098
ZBTB6	RQ0012_021	-0.0153756	-0.0038331
STAT1,3	RQ0012_021	-0.00155563	0.0266631
TLX2	RQ0012_021	0.0402355	0.0164657
SNAI1..3	RQ0012_021	0.00433853	-0.0143668
T	RQ0012_021	-0.00261528	0.0153629
ZEB1	RQ0012_021	0.0114785	-0.0168088
PRDM1	RQ0012_021	0.00215954	0.0439436
NR5A1,2	RQ0012_021	0.0375526	-0.00784179
RORA	RQ0012_021	0.00771187	0.0143855
HSF1,2	RQ0012_021	-0.00471975	0.00510201
NFATC1..3	RQ0012_021	0.00315778	0.0282882
PRRX1,2	RQ0012_021	0.0289358	0.0265557
NR6A1	RQ0012_021	0.00312749	-0.0424494
NFE2L1	RQ0012_021	-0.000341389	-0.000544727
LEF1_TCF7_TCF7L1,2	RQ0012_021	0.00749426	-0.0144409
TGIF1	RQ0012_021	0.0676002	0.0223887
TCF4_dimer	RQ0012_021	0.039219	-0.00291319
FOX{I1,J2}	RQ0012_021	-0.00904678	0.0193427
FOXD3	RQ0012_021	-0.00176456	-0.00317747
CRX	RQ0012_021	0.00838648	-0.00965647
ATF6	RQ0012_021	-0.00297779	0.00911166
ZNF384	RQ0012_021	0.0576207	-0.0126771
HOX{A4,D4}	RQ0012_021	-0.0303729	-0.0341181
MAFB	RQ0012_021	0.00526069	0.00811076
SOX17	RQ0012_021	0.00893081	0.0221604
RXRA_VDR{dimer}	RQ0012_021	-0.0105518	-0.0129252
HMX1	RQ0012_021	-0.0121643	0.00868265
PAX2	RQ0012_021	-0.026712	0.0154337
GFI1B	RQ0012_021	0.00832304	0.0107529
NR1H4	RQ0012_021	-0.0203655	-0.00105657
EOMES	RQ0012_021	0.0413315	-0.000574572
GTF2I	RQ0012_021	0.0241862	0.00247249
ZIC1..3	RQ0012_021	0.00374318	-0.00336483
SOX2	RQ0012_021	0.00504436	-0.0229749
NANOG{mouse}	RQ0012_021	0.00326121	-0.00976048
LMO2	RQ0012_021	-0.00932946	-0.00266173
PBX1	RQ0012_021	0.00567685	-0.0120169
SP1	RQ0012_024	-0.0196498	0.0210601
UFEwm	RQ0012_024	-0.0104796	-0.00170116
NRF1	RQ0012_024	-0.10577	0.0341337
ELK1,4_GABP{A,B1}	RQ0012_024	0.00710877	0.0577048
NKX3-2	RQ0012_024	-0.0294965	-0.0301816
ZNF143	RQ0012_024	0.129843	0.0408269
RREB1	RQ0012_024	-0.0231313	-0.0214785
HIC1	RQ0012_024	-0.0188215	0.0169447
NFY{A,B,C}	RQ0012_024	-0.0281453	0.0303951
TFAP2B	RQ0012_024	-0.0281948	0.00971845
POU2F1..3	RQ0012_024	0.0385054	-0.0854807
ELF1,2,4	RQ0012_024	-0.00215238	0.0341003
PAX5	RQ0012_024	-0.0125064	0.00827953
IRF1,2,7	RQ0012_024	-0.0318881	0.0736059
KLF4	RQ0012_024	-0.044451	0.0150896
YY1	RQ0012_024	-0.0123803	0.0271822
GATA6	RQ0012_024	-0.0282262	0.0589916
EHF	RQ0012_024	-0.0177838	0.0602096
PITX1..3	RQ0012_024	-0.0245799	-0.0142938
ETS1,2	RQ0012_024	-0.0212495	0.0242229
TFAP2{A,C}	RQ0012_024	0.0233071	0.0154497
ZFP161	RQ0012_024	-0.0137245	0.0242801
CTCF	RQ0012_024	-0.0028944	0.0337199
SPI1	RQ0012_024	-0.0711169	0.00104571
NFE2	RQ0012_024	-0.0275017	0.0333143
PATZ1	RQ0012_024	0.0242645	0.00265227
MTF1	RQ0012_024	0.025794	0.0209431
STAT2,4,6	RQ0012_024	0.00543325	0.00630399
SPZ1	RQ0012_024	-0.0142049	0.0131884
SPIB	RQ0012_024	-0.0152465	0.00221399
TFCP2	RQ0012_024	-0.0318921	0.00109668
MYFfamily	RQ0012_024	-0.00820597	0.00660392
TFAP4	RQ0012_024	-0.0140024	-0.00869779
NFIX	RQ0012_024	-0.0340466	0.018243
GFI1	RQ0012_024	-0.0572882	0.0440127
NFKB1_REL_RELA	RQ0012_024	-0.0123077	0.027
MZF1	RQ0012_024	-0.00633008	0.00213959
CEBPA,B_DDIT3	RQ0012_024	-0.0776108	0.0363615
TFDP1	RQ0012_024	-0.0167029	0.0115252
BACH2	RQ0012_024	0.0264561	0.0216017
SMAD1..7,9	RQ0012_024	-0.0142469	0.0105865
E2F1..5	RQ0012_024	-0.127832	0.0365227
ATF5_CREB3	RQ0012_024	-0.0538467	0.049638
HOX{A5,B5}	RQ0012_024	-0.00692479	-0.0217549
RUNX1..3	RQ0012_024	-0.00689135	0.00666832
HES1	RQ0012_024	-0.0110432	0.02028
TBX4,5	RQ0012_024	-0.0562789	-0.0333205
JUN	RQ0012_024	-0.0144422	0.0496721
POU5F1	RQ0012_024	-0.031033	-0.00919608
CREB1	RQ0012_024	-0.00925268	0.0273392
TBP	RQ0012_024	-0.0312642	0.0228542
ZNF148	RQ0012_024	-0.0106272	-0.00496866
NHLH1,2	RQ0012_024	-0.0479427	0.00551255
EGR1..3	RQ0012_024	-0.0412047	0.00876747
ZNF423	RQ0012_024	-0.0137678	-0.00568013
FOS_FOS{B,L1}_JUN{B,D}	RQ0012_024	-0.013124	0.0025574
FEV	RQ0012_024	-0.0194449	0.0286426
SRF	RQ0012_024	-0.0242017	0.0145682
PPARG	RQ0012_024	0.00132691	0.00775137
FOSL2	RQ0012_024	-0.0100476	-0.0298013
NFE2L2	RQ0012_024	0.00572823	0.0167244
NR3C1	RQ0012_024	-0.0459159	0.0062413
SREBF1,2	RQ0012_024	0.058736	0.039849
MYOD1	RQ0012_024	-0.0197638	-0.0311478
ESRRA	RQ0012_024	0.0647876	-0.0225722
IKZF1	RQ0012_024	-0.0124299	0.00341087
GTF2A1,2	RQ0012_024	-0.0131358	-0.00253972
EWSR1-FLI1	RQ0012_024	0.0116979	-0.0060659
RFX1..5_RFXANK_RFXAP	RQ0012_024	0.00926268	0.0112253
FOXN1	RQ0012_024	-0.0279721	0.0448163
TEAD1	RQ0012_024	-0.0115539	-0.00271746
ATF4	RQ0012_024	-0.0346335	0.0314354
ARNT_ARNT2_BHLHB2_MAX_MYC_USF1	RQ0012_024	0.00150802	0.0486007
EP300	RQ0012_024	-0.0483339	-0.0112513
KLF12	RQ0012_024	-0.0231528	-0.0352455
FOXP3	RQ0012_024	-0.0729637	0.0344202
HIF1A	RQ0012_024	-0.0127002	0.0239617
bHLH_family	RQ0012_024	-0.00930266	0.0299229
FOX{D1,D2}	RQ0012_024	-0.032741	-0.00378209
BPTF	RQ0012_024	0.038794	-0.00246185
RXR{A,B,G}	RQ0012_024	-0.0970591	0.0178839
ESR1	RQ0012_024	-0.00772709	-0.0141819
IKZF2	RQ0012_024	-0.0012762	0.0160093
TAL1_TCF{3,4,12}	RQ0012_024	0.00719115	0.0291217
STAT5{A,B}	RQ0012_024	0.00966287	0.0576919
HNF4A_NR2F1,2	RQ0012_024	-0.102676	-0.00476115
PAX4	RQ0012_024	-0.00201874	0.00326318
AHR_ARNT_ARNT2	RQ0012_024	-0.00396317	0.0251431
FOX{F1,F2,J1}	RQ0012_024	0.0153336	-6.36115e-05
MAZ	RQ0012_024	0.00172473	0.000777152
AR	RQ0012_024	-0.00465403	-0.0637739
EBF1	RQ0012_024	-0.0323399	0.00214857
MEF2{A,B,C,D}	RQ0012_024	0.0163731	0.0508561
TP53	RQ0012_024	0.0579027	-0.00470553
RBPJ	RQ0012_024	-0.0125558	-0.00897446
FOXA2	RQ0012_024	-0.0470978	-0.0148475
NKX2-2,8	RQ0012_024	0.0131259	-0.0197364
SOX{8,9,10}	RQ0012_024	-0.0171331	0.00895193
DBP	RQ0012_024	-0.0342571	-0.0217629
EN1,2	RQ0012_024	-0.0208517	-0.0177735
HAND1,2	RQ0012_024	-0.03236	-0.0275215
GLI1..3	RQ0012_024	-0.00917071	0.0086783
DMAP1_NCOR{1,2}_SMARC	RQ0012_024	-0.0462745	0.0226354
CDX1,2,4	RQ0012_024	-0.00111561	-0.0184331
GATA1..3	RQ0012_024	-0.0159342	0.000481021
FOXO1,3,4	RQ0012_024	0.000470263	0.0604101
TLX1..3_NFIC{dimer}	RQ0012_024	-0.0756382	0.000386654
ZNF238	RQ0012_024	-0.040112	-0.00738548
EVI1	RQ0012_024	-0.0183277	0.0240792
XBP1	RQ0012_024	0.0331524	0.0142785
MYB	RQ0012_024	-0.0395267	0.00330947
NR4A2	RQ0012_024	-0.00871599	0.0430777
ZBTB6	RQ0012_024	0.00741536	0.00566941
STAT1,3	RQ0012_024	0.0105837	-0.00971968
TLX2	RQ0012_024	-0.0532362	-0.000478948
SNAI1..3	RQ0012_024	0.0172722	-0.00223917
T	RQ0012_024	-0.0112963	9.47708e-05
ZEB1	RQ0012_024	-0.0749652	0.0173943
PRDM1	RQ0012_024	-0.00471908	0.041964
NR5A1,2	RQ0012_024	0.0176694	-0.0178498
RORA	RQ0012_024	0.0150657	-0.0529224
HSF1,2	RQ0012_024	-0.0106572	-0.0113979
NFATC1..3	RQ0012_024	0.0315128	-0.0157889
PRRX1,2	RQ0012_024	-0.00118291	0.0450523
NR6A1	RQ0012_024	0.0291047	-0.0393302
NFE2L1	RQ0012_024	-0.0514819	0.00248907
LEF1_TCF7_TCF7L1,2	RQ0012_024	-0.0211296	0.0232173
TGIF1	RQ0012_024	-0.0190029	0.00557995
TCF4_dimer	RQ0012_024	-0.0807419	-0.00315447
FOX{I1,J2}	RQ0012_024	-0.0599583	0.0140543
FOXD3	RQ0012_024	-0.00499645	0.0123886
CRX	RQ0012_024	-0.00977558	0.00481949
ATF6	RQ0012_024	-0.00559899	-0.0140046
ZNF384	RQ0012_024	-0.0178055	-0.0218744
HOX{A4,D4}	RQ0012_024	0.00492942	-0.0254596
MAFB	RQ0012_024	-0.00361228	0.0159545
SOX17	RQ0012_024	-0.0303699	0.0148702
RXRA_VDR{dimer}	RQ0012_024	-0.0135314	6.30968e-05
HMX1	RQ0012_024	0.00230069	-0.0155491
PAX2	RQ0012_024	-0.00441786	-0.00187539
GFI1B	RQ0012_024	-0.0146764	0.0403135
NR1H4	RQ0012_024	0.00129576	-0.0205311
EOMES	RQ0012_024	0.0127075	-0.0366705
GTF2I	RQ0012_024	-0.0167004	-0.0014305
ZIC1..3	RQ0012_024	-0.027731	-0.0113487
SOX2	RQ0012_024	0.0109057	0.00278021
NANOG{mouse}	RQ0012_024	-0.0119993	0.0162606
LMO2	RQ0012_024	-0.0117307	-0.00419165
PBX1	RQ0012_024	0.00467541	0.0145957

## Sheet: EnhancerPairwisePearsonCorr
TF	Subject_ID	Frail	Robust
PITX1..3	RQ0012_003	0.00514976	0.000803497
RREB1	RQ0012_003	0.0385374	-0.00444622
MZF1	RQ0012_003	0.0223454	-0.00317512
SPIB	RQ0012_003	-0.000934175	-0.0131467
RFX1..5_RFXANK_RFXAP	RQ0012_003	0.0331617	-0.0150676
HOX{A5,B5}	RQ0012_003	0.0208039	-0.011024
SPI1	RQ0012_003	-0.0280775	-0.00393367
UFEwm	RQ0012_003	0.0172714	0.00243594
EP300	RQ0012_003	0.000285648	-0.00741708
ETS1,2	RQ0012_003	0.0105031	-0.00243472
NFE2L2	RQ0012_003	-0.00730658	-0.00295726
EGR1..3	RQ0012_003	0.0278529	-0.00949003
ELK1,4_GABP{A,B1}	RQ0012_003	-0.0166059	0.0278368
CEBPA,B_DDIT3	RQ0012_003	-0.00250421	-0.0096338
ZFP161	RQ0012_003	0.0335708	0.00679765
IKZF1	RQ0012_003	0.011907	-0.00681549
ZNF143	RQ0012_003	-0.0256421	-0.0149273
TFAP2B	RQ0012_003	0.01935	0.000393872
RUNX1..3	RQ0012_003	0.00593399	-0.00283417
AR	RQ0012_003	-0.0347953	-0.0159747
TFAP4	RQ0012_003	-0.0273868	0.0115091
ZNF148	RQ0012_003	0.00934014	0.000346025
EOMES	RQ0012_003	0.00232951	-0.00984915
SMAD1..7,9	RQ0012_003	0.0268142	0.00307114
NFKB1_REL_RELA	RQ0012_003	-0.0138964	-0.000960111
HIC1	RQ0012_003	-0.00680356	0.01302
STAT2,4,6	RQ0012_003	0.00855357	0.0109353
FEV	RQ0012_003	0.00220372	-0.0181186
EWSR1-FLI1	RQ0012_003	-0.00474004	-0.00165993
EVI1	RQ0012_003	0.0110429	-0.00719934
FOXA2	RQ0012_003	-0.00173062	0.00532372
SOX{8,9,10}	RQ0012_003	-0.0195733	-0.0108273
ARNT_ARNT2_BHLHB2_MAX_MYC_USF1	RQ0012_003	0.0169461	-0.00665613
TBX4,5	RQ0012_003	-0.00539021	-0.00291003
GATA1..3	RQ0012_003	-0.000391562	-0.00113039
PATZ1	RQ0012_003	-0.01823	-0.00405089
MAFB	RQ0012_003	0.0141516	-0.0129609
FOXD3	RQ0012_003	0.0137878	0.00337012
ELF1,2,4	RQ0012_003	0.006003	-0.0175877
TFAP2{A,C}	RQ0012_003	-0.00979558	0.00745403
MAZ	RQ0012_003	-0.0253425	-0.00303602
SNAI1..3	RQ0012_003	-0.00753665	-0.00168033
TLX1..3_NFIC{dimer}	RQ0012_003	0.037037	0.00516174
STAT1,3	RQ0012_003	0.0226923	0.00608162
HSF1,2	RQ0012_003	-0.0222303	-0.00748671
FOS_FOS{B,L1}_JUN{B,D}	RQ0012_003	0.0110013	-0.0109992
TFCP2	RQ0012_003	-0.00832509	-0.00344155
HAND1,2	RQ0012_003	-0.0142253	0.0112506
EBF1	RQ0012_003	-0.00963164	-0.00285527
NANOG{mouse}	RQ0012_003	-0.0195189	-0.0185303
HES1	RQ0012_003	0.00031682	-0.0087704
ZBTB16	RQ0012_003	-0.0104661	-0.0102972
ZIC1..3	RQ0012_003	-0.0155906	0.000485236
NFY{A,B,C}	RQ0012_003	0.00265822	0.010803
ZNF384	RQ0012_003	-0.040964	0.00584225
TEAD1	RQ0012_003	-0.0089136	-0.0042178
PRRX1,2	RQ0012_003	0.00172563	0.00271523
NKX3-2	RQ0012_003	0.0200061	-0.013057
FOXQ1	RQ0012_003	-0.00799655	0.00100746
IRF1,2,7	RQ0012_003	0.0204079	0.00343157
KLF12	RQ0012_003	0.0299961	0.00157586
MTF1	RQ0012_003	-0.032315	0.00311323
PPARG	RQ0012_003	-0.0100227	-0.00575892
TLX2	RQ0012_003	0.00926408	0.00640704
ESR1	RQ0012_003	-0.00683927	-0.00229447
BACH2	RQ0012_003	0.0165986	0.00729247
NFE2	RQ0012_003	0.00299089	0.00441232
GLI1..3	RQ0012_003	-0.00182018	-0.00130086
STAT5{A,B}	RQ0012_003	0.0112051	-0.00854292
FOX{D1,D2}	RQ0012_003	0.00722253	0.00706539
SP1	RQ0012_003	0.0218122	-0.00761872
FOX{I1,J2}	RQ0012_003	-0.0183863	0.0004877
DBP	RQ0012_003	0.0143044	-0.00791361
RXR{A,B,G}	RQ0012_003	-0.0338133	-0.00933181
TP53	RQ0012_003	-0.00960278	0.00544323
MEF2{A,B,C,D}	RQ0012_003	-0.0333804	0.00716838
HMGA1,2	RQ0012_003	0.00435463	-0.00296211
POU5F1_SOX2{dimer}	RQ0012_003	-0.018967	0.00243187
NKX6-1,2	RQ0012_003	0.000927958	-0.00862436
KLF4	RQ0012_003	0.00473218	-0.00593252
LMO2	RQ0012_003	-0.00644801	0.000699773
GTF2I	RQ0012_003	0.0357464	-0.00231548
GTF2A1,2	RQ0012_003	0.012247	-0.00686378
POU3F1..4	RQ0012_003	-0.000457467	0.022699
TAL1_TCF{3,4,12}	RQ0012_003	-0.0141585	0.022062
SPZ1	RQ0012_003	0.000541109	0.00564996
CTCF	RQ0012_003	0.00444068	0.00558519
SOX17	RQ0012_003	0.0212534	-0.00196839
TGIF1	RQ0012_003	-5.52825e-06	-0.00385611
TCF4_dimer	RQ0012_003	0.0150745	-0.0034377
ESRRA	RQ0012_003	0.00659498	-1.82908e-06
RORA	RQ0012_003	0.0189892	0.0167669
MYFfamily	RQ0012_003	0.0340692	0.00291577
HNF4A_NR2F1,2	RQ0012_003	-0.0199089	-0.00117533
FOXO1,3,4	RQ0012_003	-0.000503813	-0.012554
ADNP_IRX_SIX_ZHX	RQ0012_003	-0.00532656	-0.00187966
bHLH_family	RQ0012_003	-0.00851251	0.00662062
ZNF423	RQ0012_003	-0.0160286	-0.00185908
RXRA_VDR{dimer}	RQ0012_003	-0.00720292	-0.00809398
NR5A1,2	RQ0012_003	0.00053354	-0.00229696
CRX	RQ0012_003	-0.00871908	-0.0012958
IKZF2	RQ0012_003	-0.00747597	-0.000332102
T	RQ0012_003	-0.0034504	0.000677597
PAX5	RQ0012_003	0.00848078	-0.00170578
NR6A1	RQ0012_003	-0.0162829	0.00678684
EN1,2	RQ0012_003	0.0141441	0.0103477
NFATC1..3	RQ0012_003	-0.0149791	-0.00497883
RBPJ	RQ0012_003	0.00669186	0.00889161
HOXA9_MEIS1	RQ0012_003	0.00797034	-0.000595376
POU1F1	RQ0012_003	0.0114664	0.0168935
MYB	RQ0012_003	-0.0032151	-0.000463591
BPTF	RQ0012_003	-0.00408954	-0.00341603
ZNF238	RQ0012_003	-0.00262465	0.000307507
NR1H4	RQ0012_003	-0.015485	-0.00370964
ONECUT1,2	RQ0012_003	0.00573603	0.000522323
POU5F1	RQ0012_003	0.00969224	0.00306855
HMX1	RQ0012_003	-0.0101476	-0.00764625
CDX1,2,4	RQ0012_003	-0.0390484	7.04551e-05
FOXP3	RQ0012_003	0.0206741	0.0038533
FOSL2	RQ0012_003	0.00499029	-0.0162412
NKX2-2,8	RQ0012_003	0.00630132	0.000150518
NFIX	RQ0012_003	-0.0114191	-0.00391983
GFI1	RQ0012_003	-0.00170999	-0.000518218
LEF1_TCF7_TCF7L1,2	RQ0012_003	0.00118628	-0.00525226
POU2F1..3	RQ0012_003	-0.015196	-0.0100772
NFE2L1	RQ0012_003	-0.00777005	-0.00642461
PAX4	RQ0012_003	0.00716329	-0.00366708
YY1	RQ0012_003	0.0114854	0.00423172
HIF1A	RQ0012_003	0.00699094	0.0120131
MYOD1	RQ0012_003	-0.00437243	-0.000245034
ZBTB6	RQ0012_003	-0.000658596	0.00934463
NHLH1,2	RQ0012_003	-0.0164412	0.00290006
GFI1B	RQ0012_003	0.00773175	0.00506554
NR3C1	RQ0012_003	-0.00416216	0.00275199
ZEB1	RQ0012_003	0.000879374	0.000950193
PITX1..3	RQ0012_005	-0.00605589	0.00362211
RREB1	RQ0012_005	0.00839836	-0.00725627
MZF1	RQ0012_005	0.00682239	-0.00760631
SPIB	RQ0012_005	-0.00172443	-0.0201484
RFX1..5_RFXANK_RFXAP	RQ0012_005	0.00398601	-0.0265976
HOX{A5,B5}	RQ0012_005	-0.0265758	-0.0151098
SPI1	RQ0012_005	0.00152284	0.00598656
UFEwm	RQ0012_005	-0.0386292	0.00130741
EP300	RQ0012_005	-0.000574466	-0.00338522
ETS1,2	RQ0012_005	0.0104794	-0.00130988
NFE2L2	RQ0012_005	0.00100857	-0.00908717
EGR1..3	RQ0012_005	0.0209767	0.0176177
ELK1,4_GABP{A,B1}	RQ0012_005	0.0156574	-0.000749632
CEBPA,B_DDIT3	RQ0012_005	0.00726389	-0.00461817
ZFP161	RQ0012_005	-0.0160839	-0.0195294
IKZF1	RQ0012_005	0.00113113	0.0107041
ZNF143	RQ0012_005	0.00641422	-0.00557859
TFAP2B	RQ0012_005	0.00600976	0.00340305
RUNX1..3	RQ0012_005	-0.00162631	-0.00469264
AR	RQ0012_005	-0.00744286	0.0145074
TFAP4	RQ0012_005	0.0038748	0.0127821
ZNF148	RQ0012_005	0.0052978	0.00532562
EOMES	RQ0012_005	-0.00235943	0.0225015
SMAD1..7,9	RQ0012_005	0.0186115	-0.00153621
NFKB1_REL_RELA	RQ0012_005	0.00380691	-0.00287147
HIC1	RQ0012_005	0.0116328	-0.00295832
STAT2,4,6	RQ0012_005	-0.00663567	0.00422849
FEV	RQ0012_005	3.45936e-05	0.012196
EWSR1-FLI1	RQ0012_005	0.014534	-0.00448075
EVI1	RQ0012_005	0.0159566	-0.00277647
FOXA2	RQ0012_005	0.00155762	0.00166354
SOX{8,9,10}	RQ0012_005	0.0136526	-0.0090475
ARNT_ARNT2_BHLHB2_MAX_MYC_USF1	RQ0012_005	-0.000688011	0.00028984
TBX4,5	RQ0012_005	-0.00528628	0.00460498
GATA1..3	RQ0012_005	0.00454238	0.00233196
PATZ1	RQ0012_005	-0.00337571	-0.00377145
MAFB	RQ0012_005	0.0117909	0.00884755
FOXD3	RQ0012_005	-0.0261486	-0.0138557
ELF1,2,4	RQ0012_005	0.000811998	0.000510594
TFAP2{A,C}	RQ0012_005	0.00603501	-0.00480435
MAZ	RQ0012_005	-0.00529143	-0.00255195
SNAI1..3	RQ0012_005	-0.000826086	-0.0115068
TLX1..3_NFIC{dimer}	RQ0012_005	0.00692029	0.00221421
STAT1,3	RQ0012_005	0.0049305	-0.00851649
HSF1,2	RQ0012_005	-0.00461945	-0.0269508
FOS_FOS{B,L1}_JUN{B,D}	RQ0012_005	-0.00324981	0.00188915
TFCP2	RQ0012_005	0.0139977	0.00720549
HAND1,2	RQ0012_005	-0.0240815	0.00592101
EBF1	RQ0012_005	0.00777634	-0.00425799
NANOG{mouse}	RQ0012_005	0.00012165	-0.0104141
HES1	RQ0012_005	-0.00297072	0.0100194
ZBTB16	RQ0012_005	0.0103029	0.00428783
ZIC1..3	RQ0012_005	0.0224774	0.000391155
NFY{A,B,C}	RQ0012_005	-0.0268509	-0.00482303
ZNF384	RQ0012_005	-0.00898366	-0.0103934
TEAD1	RQ0012_005	-0.00727846	-0.0146185
PRRX1,2	RQ0012_005	-0.0190083	-0.00680702
NKX3-2	RQ0012_005	0.010037	-0.0113964
FOXQ1	RQ0012_005	0.00273256	0.00403566
IRF1,2,7	RQ0012_005	-0.00615296	-0.00422948
KLF12	RQ0012_005	0.00434719	-0.00237718
MTF1	RQ0012_005	-0.00486134	-0.000683417
PPARG	RQ0012_005	-0.00319764	-0.0100461
TLX2	RQ0012_005	-0.00693991	0.0245747
ESR1	RQ0012_005	0.00482771	-0.0111764
BACH2	RQ0012_005	6.83681e-05	0.00154106
NFE2	RQ0012_005	-0.00338572	0.0179096
GLI1..3	RQ0012_005	-0.00083828	-0.000819095
STAT5{A,B}	RQ0012_005	-0.0116923	0.00361681
FOX{D1,D2}	RQ0012_005	-0.00627549	0.00238781
SP1	RQ0012_005	-0.0157757	0.000732691
FOX{I1,J2}	RQ0012_005	0.00996779	0.00160794
DBP	RQ0012_005	0.00173085	-0.00560449
RXR{A,B,G}	RQ0012_005	-0.00338534	0.0104145
TP53	RQ0012_005	0.0166521	-0.000960617
MEF2{A,B,C,D}	RQ0012_005	-0.00871017	-0.00423532
HMGA1,2	RQ0012_005	-0.0110298	0.00425208
POU5F1_SOX2{dimer}	RQ0012_005	0.0119708	-0.00920762
NKX6-1,2	RQ0012_005	0.00983865	0.0211784
KLF4	RQ0012_005	-0.0218429	-0.003379
LMO2	RQ0012_005	-0.000464947	-0.00536334
GTF2I	RQ0012_005	-0.000305971	-0.00273662
GTF2A1,2	RQ0012_005	0.00281564	-0.00335721
POU3F1..4	RQ0012_005	-0.00406006	-0.015093
TAL1_TCF{3,4,12}	RQ0012_005	0.00933439	-0.00286888
SPZ1	RQ0012_005	0.00377534	0.00642556
CTCF	RQ0012_005	0.00820049	0.00470724
SOX17	RQ0012_005	0.00218602	0.0157214
TGIF1	RQ0012_005	-8.18237e-05	-0.00692741
TCF4_dimer	RQ0012_005	0.00740946	0.00430045
ESRRA	RQ0012_005	-0.0104502	0.00569278
RORA	RQ0012_005	-0.00907007	0.0142082
MYFfamily	RQ0012_005	0.0114464	0.00384054
HNF4A_NR2F1,2	RQ0012_005	0.00892661	0.0010016
FOXO1,3,4	RQ0012_005	-0.0146286	-0.002001
ADNP_IRX_SIX_ZHX	RQ0012_005	0.00695136	0.00589569
bHLH_family	RQ0012_005	-0.00335153	0.00376975
ZNF423	RQ0012_005	-0.00322425	-0.00218112
RXRA_VDR{dimer}	RQ0012_005	5.01215e-05	-0.00852087
NR5A1,2	RQ0012_005	0.0066342	0.0114868
CRX	RQ0012_005	0.00698072	0.0133613
IKZF2	RQ0012_005	0.00199949	-0.00402978
T	RQ0012_005	0.0022416	0.00393964
PAX5	RQ0012_005	-0.0024039	0.00538676
NR6A1	RQ0012_005	0.00781691	0.000705493
EN1,2	RQ0012_005	0.0167197	-0.0104514
NFATC1..3	RQ0012_005	0.00519338	0.0104113
RBPJ	RQ0012_005	-0.00786549	0.0102355
HOXA9_MEIS1	RQ0012_005	0.0138004	0.0118102
POU1F1	RQ0012_005	-0.00154449	0.00474024
MYB	RQ0012_005	0.00746189	-0.020811
BPTF	RQ0012_005	-0.00307753	0.00419895
ZNF238	RQ0012_005	-0.00447067	0.0131034
NR1H4	RQ0012_005	0.00816348	0.0028107
ONECUT1,2	RQ0012_005	0.00130836	0.00129898
POU5F1	RQ0012_005	-0.00297238	0.000112216
HMX1	RQ0012_005	0.00707886	-0.00485068
CDX1,2,4	RQ0012_005	-0.00500301	0.00197148
FOXP3	RQ0012_005	-0.000822972	-0.00921562
FOSL2	RQ0012_005	0.000750113	-0.0108892
NKX2-2,8	RQ0012_005	-0.00555879	-0.0127535
NFIX	RQ0012_005	-0.00605377	-0.00377233
GFI1	RQ0012_005	-0.00918398	0.00561438
LEF1_TCF7_TCF7L1,2	RQ0012_005	0.00170976	-0.000287571
POU2F1..3	RQ0012_005	0.00672953	0.00767324
NFE2L1	RQ0012_005	-0.00307145	0.00457365
PAX4	RQ0012_005	-0.00653954	-0.00373281
YY1	RQ0012_005	-0.0149627	0.0046925
HIF1A	RQ0012_005	-0.00715257	0.0127657
MYOD1	RQ0012_005	-0.0129812	-0.00357734
ZBTB6	RQ0012_005	-0.000593937	-0.00437615
NHLH1,2	RQ0012_005	0.00477661	-0.00307651
GFI1B	RQ0012_005	-0.000360419	-0.00162817
NR3C1	RQ0012_005	-0.00875398	-0.00175474
ZEB1	RQ0012_005	0.00155872	0.00320217
PITX1..3	RQ0012_008	-0.00614462	0.00707011
RREB1	RQ0012_008	0.0167972	-0.00647286
MZF1	RQ0012_008	0.0171843	-0.00813012
SPIB	RQ0012_008	-0.0040892	-0.00736253
RFX1..5_RFXANK_RFXAP	RQ0012_008	0.00400589	-0.0158675
HOX{A5,B5}	RQ0012_008	-0.0168732	-0.00314426
SPI1	RQ0012_008	0.00745969	0.000932785
UFEwm	RQ0012_008	0.00113053	0.00403525
EP300	RQ0012_008	-0.0013264	-0.0114574
ETS1,2	RQ0012_008	-0.000221798	-0.012535
NFE2L2	RQ0012_008	-0.00512679	0.0273566
EGR1..3	RQ0012_008	0.0371933	0.000497267
ELK1,4_GABP{A,B1}	RQ0012_008	0.012785	-0.0540445
CEBPA,B_DDIT3	RQ0012_008	-0.00100676	0.00998134
ZFP161	RQ0012_008	0.0320999	-0.0430823
IKZF1	RQ0012_008	0.00850573	0.00472688
ZNF143	RQ0012_008	0.0076202	-0.010556
TFAP2B	RQ0012_008	0.0260731	-0.0088418
RUNX1..3	RQ0012_008	-0.00396774	-0.00958396
AR	RQ0012_008	0.0217945	-0.00442243
TFAP4	RQ0012_008	0.0135248	-0.0168165
ZNF148	RQ0012_008	0.0147972	-0.00085645
EOMES	RQ0012_008	0.00485342	-0.0320701
SMAD1..7,9	RQ0012_008	-0.00214793	-0.00402948
NFKB1_REL_RELA	RQ0012_008	-0.00830495	-0.00588555
HIC1	RQ0012_008	0.0105961	-0.00882028
STAT2,4,6	RQ0012_008	-0.00284986	0.0147435
FEV	RQ0012_008	-0.0038103	-0.0195393
EWSR1-FLI1	RQ0012_008	0.0289237	0.000651818
EVI1	RQ0012_008	0.0114935	-0.000375979
FOXA2	RQ0012_008	0.0410712	-0.00879452
SOX{8,9,10}	RQ0012_008	0.00104659	0.0246675
ARNT_ARNT2_BHLHB2_MAX_MYC_USF1	RQ0012_008	0.00970026	0.00853623
TBX4,5	RQ0012_008	-0.0143662	8.79655e-05
GATA1..3	RQ0012_008	9.66167e-05	0.0015296
PATZ1	RQ0012_008	0.00954491	-0.00882797
MAFB	RQ0012_008	-0.00316901	0.00149788
FOXD3	RQ0012_008	-0.0107974	-0.00160087
ELF1,2,4	RQ0012_008	0.00371529	-0.0107276
TFAP2{A,C}	RQ0012_008	-0.00132763	0.0117654
MAZ	RQ0012_008	0.00081911	0.00549877
SNAI1..3	RQ0012_008	-0.0168146	0.0212546
TLX1..3_NFIC{dimer}	RQ0012_008	-0.00120222	-0.003244
STAT1,3	RQ0012_008	0.00685083	0.00171237
HSF1,2	RQ0012_008	0.00509101	0.0175106
FOS_FOS{B,L1}_JUN{B,D}	RQ0012_008	-0.00860777	0.0167016
TFCP2	RQ0012_008	0.014409	-0.0029581
HAND1,2	RQ0012_008	0.0190913	0.00825955
EBF1	RQ0012_008	0.00954525	-0.0159137
NANOG{mouse}	RQ0012_008	0.00451887	0.00901505
HES1	RQ0012_008	-0.0146592	-0.00867296
ZBTB16	RQ0012_008	0.00474739	0.0103477
ZIC1..3	RQ0012_008	-0.0045718	-0.00852668
NFY{A,B,C}	RQ0012_008	-0.0145075	-0.0181441
ZNF384	RQ0012_008	0.00499677	0.0394999
TEAD1	RQ0012_008	0.0146338	-0.00661576
PRRX1,2	RQ0012_008	0.00778467	-0.0303696
NKX3-2	RQ0012_008	-0.0210089	0.00530794
FOXQ1	RQ0012_008	-0.00484071	0.0588602
IRF1,2,7	RQ0012_008	0.00082218	0.00424663
KLF12	RQ0012_008	-0.00858911	0.0267919
MTF1	RQ0012_008	-0.00275424	-0.00172788
PPARG	RQ0012_008	0.00926273	-0.0140463
TLX2	RQ0012_008	-0.00167102	0.0125532
ESR1	RQ0012_008	0.0031399	0.00688733
BACH2	RQ0012_008	-0.00407887	-0.0193388
NFE2	RQ0012_008	-0.00883472	-0.00914169
GLI1..3	RQ0012_008	0.00437317	0.00569779
STAT5{A,B}	RQ0012_008	-0.0153252	-0.0196571
FOX{D1,D2}	RQ0012_008	0.00158177	-0.0203281
SP1	RQ0012_008	0.0167408	0.000322309
FOX{I1,J2}	RQ0012_008	0.0171794	-0.0235181
DBP	RQ0012_008	0.000623343	0.01019
RXR{A,B,G}	RQ0012_008	-0.00253973	0.00796132
TP53	RQ0012_008	0.000146225	0.0112063
MEF2{A,B,C,D}	RQ0012_008	0.0161905	0.00858711
HMGA1,2	RQ0012_008	-0.0113004	-0.00196807
POU5F1_SOX2{dimer}	RQ0012_008	0.0118445	0.0336832
NKX6-1,2	RQ0012_008	-0.00445405	-0.0113622
KLF4	RQ0012_008	0.00662419	-0.00290853
LMO2	RQ0012_008	0.00352029	-0.0054975
GTF2I	RQ0012_008	-0.0043463	-0.00017444
GTF2A1,2	RQ0012_008	0.00747963	0.0119673
POU3F1..4	RQ0012_008	-0.0249029	0.00279618
TAL1_TCF{3,4,12}	RQ0012_008	-0.00962367	-0.00418216
SPZ1	RQ0012_008	-0.00381811	-0.00402678
CTCF	RQ0012_008	-0.0128619	0.0106952
SOX17	RQ0012_008	-0.0119485	-0.0053488
TGIF1	RQ0012_008	0.00693662	-0.0126516
TCF4_dimer	RQ0012_008	0.0110766	-0.016398
ESRRA	RQ0012_008	0.00472599	-0.0174174
RORA	RQ0012_008	-0.008178	-0.00979536
MYFfamily	RQ0012_008	-0.00707961	-0.0071889
HNF4A_NR2F1,2	RQ0012_008	-0.00467224	-0.0120589
FOXO1,3,4	RQ0012_008	-0.00461936	-0.0216581
ADNP_IRX_SIX_ZHX	RQ0012_008	0.00803234	0.0161719
bHLH_family	RQ0012_008	0.00159112	-0.0423899
ZNF423	RQ0012_008	0.00236513	-0.00361613
RXRA_VDR{dimer}	RQ0012_008	0.00818529	0.0284465
NR5A1,2	RQ0012_008	0.00567616	-0.0106454
CRX	RQ0012_008	0.00605771	0.00512139
IKZF2	RQ0012_008	0.00799337	0.0145121
T	RQ0012_008	-0.0108282	0.0148513
PAX5	RQ0012_008	0.0110159	-0.00472737
NR6A1	RQ0012_008	0.00621447	-0.0165005
EN1,2	RQ0012_008	0.0102064	0.0226994
NFATC1..3	RQ0012_008	0.00290435	-0.0221418
RBPJ	RQ0012_008	0.00519809	-0.000629656
HOXA9_MEIS1	RQ0012_008	-0.0130684	0.00855768
POU1F1	RQ0012_008	-0.00523521	-0.0119234
MYB	RQ0012_008	0.00689402	0.00302674
BPTF	RQ0012_008	-0.00246723	0.00815882
ZNF238	RQ0012_008	-0.00152806	-0.0082341
NR1H4	RQ0012_008	-0.000582282	0.0148862
ONECUT1,2	RQ0012_008	-0.00892743	0.00494681
POU5F1	RQ0012_008	-0.00413877	-0.015042
HMX1	RQ0012_008	-0.000805813	0.0273484
CDX1,2,4	RQ0012_008	0.00999889	0.00170469
FOXP3	RQ0012_008	-0.0097779	-0.00545312
FOSL2	RQ0012_008	0.000204854	0.00241597
NKX2-2,8	RQ0012_008	0.00107035	-0.010781
NFIX	RQ0012_008	-0.0056267	-0.00153029
GFI1	RQ0012_008	0.00404694	-0.020151
LEF1_TCF7_TCF7L1,2	RQ0012_008	-0.0120954	0.00315421
POU2F1..3	RQ0012_008	-0.0102341	0.00435042
NFE2L1	RQ0012_008	0.00489934	0.0153947
PAX4	RQ0012_008	0.00223001	0.011565
YY1	RQ0012_008	-0.00398794	-0.00583311
HIF1A	RQ0012_008	0.0137102	-0.00481229
MYOD1	RQ0012_008	-0.00580317	0.0164198
ZBTB6	RQ0012_008	0.00447192	-0.00138104
NHLH1,2	RQ0012_008	-0.0092495	0.00395815
GFI1B	RQ0012_008	-3.30391e-05	-0.0140856
NR3C1	RQ0012_008	0.00843647	0.00273167
ZEB1	RQ0012_008	-0.00272607	-0.00498399
PITX1..3	RQ0012_009	-0.00243902	-0.000411081
RREB1	RQ0012_009	-0.000703902	-0.00552687
MZF1	RQ0012_009	-0.00673324	-0.00663974
SPIB	RQ0012_009	0.00198136	0.00202858
RFX1..5_RFXANK_RFXAP	RQ0012_009	0.00146645	-0.00460995
HOX{A5,B5}	RQ0012_009	-0.0136625	-0.00209041
SPI1	RQ0012_009	0.0134903	-0.00542511
UFEwm	RQ0012_009	-0.0181251	-0.000399424
EP300	RQ0012_009	-0.0027906	0.0119472
ETS1,2	RQ0012_009	-0.000958112	0.00327566
NFE2L2	RQ0012_009	-0.00191164	-0.0189504
EGR1..3	RQ0012_009	-0.00832835	0.0102012
ELK1,4_GABP{A,B1}	RQ0012_009	-0.00292451	-0.0152211
CEBPA,B_DDIT3	RQ0012_009	0.00298174	0.004814
ZFP161	RQ0012_009	-0.0146299	0.00811806
IKZF1	RQ0012_009	0.00710706	-0.0089996
ZNF143	RQ0012_009	0.00427303	-0.00404923
TFAP2B	RQ0012_009	0.00468855	0.000151982
RUNX1..3	RQ0012_009	0.000425891	0.00558757
AR	RQ0012_009	-0.0141455	0.0313033
TFAP4	RQ0012_009	-0.000537772	0.00425828
ZNF148	RQ0012_009	-0.00141837	-0.00529758
EOMES	RQ0012_009	-0.00807161	0.00246757
SMAD1..7,9	RQ0012_009	-0.0169883	0.000844947
NFKB1_REL_RELA	RQ0012_009	-0.00185887	-0.00560122
HIC1	RQ0012_009	-0.00401906	-0.00303357
STAT2,4,6	RQ0012_009	0.00987316	-0.018031
FEV	RQ0012_009	-0.000201917	-0.00435033
EWSR1-FLI1	RQ0012_009	0.0187259	-0.00124347
EVI1	RQ0012_009	-0.000311951	-0.0110694
FOXA2	RQ0012_009	0.00334851	0.00868994
SOX{8,9,10}	RQ0012_009	0.0063544	0.000410112
ARNT_ARNT2_BHLHB2_MAX_MYC_USF1	RQ0012_009	-0.00504387	0.00504383
TBX4,5	RQ0012_009	0.0156047	0.0118213
GATA1..3	RQ0012_009	-0.00596967	-0.0114619
PATZ1	RQ0012_009	0.0119959	-0.000432056
MAFB	RQ0012_009	0.00488401	-0.0194944
FOXD3	RQ0012_009	0.0028745	0.00933441
ELF1,2,4	RQ0012_009	-0.00596533	0.00559137
TFAP2{A,C}	RQ0012_009	-0.00522283	-0.000724372
MAZ	RQ0012_009	-0.00839654	-0.00439563
SNAI1..3	RQ0012_009	0.0175055	0.01584
TLX1..3_NFIC{dimer}	RQ0012_009	-0.00697683	0.00656775
STAT1,3	RQ0012_009	0.0166813	-0.00758548
HSF1,2	RQ0012_009	0.00545663	-0.0141107
FOS_FOS{B,L1}_JUN{B,D}	RQ0012_009	0.000835258	0.0089593
TFCP2	RQ0012_009	-0.00890661	-0.00506208
HAND1,2	RQ0012_009	-0.0161204	-0.0116149
EBF1	RQ0012_009	-0.00274986	-0.00305824
NANOG{mouse}	RQ0012_009	-0.0053193	-0.017149
HES1	RQ0012_009	-0.0116551	0.0133424
ZBTB16	RQ0012_009	-0.00109178	0.0156701
ZIC1..3	RQ0012_009	0.0119408	-0.0210527
NFY{A,B,C}	RQ0012_009	-0.00704361	0.00942536
ZNF384	RQ0012_009	0.000355329	-0.0173511
TEAD1	RQ0012_009	-0.0238384	-0.0059856
PRRX1,2	RQ0012_009	0.021936	0.0200037
NKX3-2	RQ0012_009	0.0107428	0.0137758
FOXQ1	RQ0012_009	0.00184087	0.00230405
IRF1,2,7	RQ0012_009	0.00911975	-0.00450307
KLF12	RQ0012_009	0.00765952	0.00121117
MTF1	RQ0012_009	0.00673043	0.00344789
PPARG	RQ0012_009	-0.00128386	-0.00228956
TLX2	RQ0012_009	0.00559767	0.00367263
ESR1	RQ0012_009	0.00486836	0.00112837
BACH2	RQ0012_009	-0.00738777	0.0129321
NFE2	RQ0012_009	0.00051914	0.0060948
GLI1..3	RQ0012_009	0.000870897	0.00647835
STAT5{A,B}	RQ0012_009	-0.00129879	0.0141812
FOX{D1,D2}	RQ0012_009	0.000711039	-0.0089178
SP1	RQ0012_009	-0.0185337	-0.00021546
FOX{I1,J2}	RQ0012_009	-0.00271124	0.0115064
DBP	RQ0012_009	-0.0108879	-0.0049554
RXR{A,B,G}	RQ0012_009	0.00833256	0.00582575
TP53	RQ0012_009	0.00208093	0.00427227
MEF2{A,B,C,D}	RQ0012_009	0.00920011	-0.0112124
HMGA1,2	RQ0012_009	-0.00505966	-0.0253167
POU5F1_SOX2{dimer}	RQ0012_009	-0.0118257	-0.00773141
NKX6-1,2	RQ0012_009	0.00301093	-0.00379208
KLF4	RQ0012_009	-0.0165606	0.00108543
LMO2	RQ0012_009	-0.000399603	0.00576233
GTF2I	RQ0012_009	-0.00796808	0.00470914
GTF2A1,2	RQ0012_009	0.00118452	-0.00788287
POU3F1..4	RQ0012_009	-0.00341512	-0.0121894
TAL1_TCF{3,4,12}	RQ0012_009	0.017558	0.00749998
SPZ1	RQ0012_009	-0.000823678	0.00607461
CTCF	RQ0012_009	7.42592e-06	-0.0165143
SOX17	RQ0012_009	-0.00644502	0.01027
TGIF1	RQ0012_009	0.00346733	0.00510878
TCF4_dimer	RQ0012_009	0.00184201	-0.000476952
ESRRA	RQ0012_009	-0.00931956	-0.00786477
RORA	RQ0012_009	-0.00624807	-0.000997138
MYFfamily	RQ0012_009	0.0148466	-0.00736323
HNF4A_NR2F1,2	RQ0012_009	-0.00478064	0.00728609
FOXO1,3,4	RQ0012_009	-0.00268753	0.0211363
ADNP_IRX_SIX_ZHX	RQ0012_009	0.00649646	0.0272561
bHLH_family	RQ0012_009	0.00127853	0.00137008
ZNF423	RQ0012_009	0.00393392	0.000871474
RXRA_VDR{dimer}	RQ0012_009	-0.015227	-0.00886105
NR5A1,2	RQ0012_009	-0.0130247	-0.00405742
CRX	RQ0012_009	0.003905	0.00571467
IKZF2	RQ0012_009	-0.00473639	0.00677334
T	RQ0012_009	-0.00246858	0.00406294
PAX5	RQ0012_009	0.00505691	-0.000996323
NR6A1	RQ0012_009	-0.0033683	0.0266735
EN1,2	RQ0012_009	-0.00710599	-0.00257692
NFATC1..3	RQ0012_009	0.00155264	-0.000873124
RBPJ	RQ0012_009	0.0018241	-0.000300581
HOXA9_MEIS1	RQ0012_009	-0.00841673	-0.00613421
POU1F1	RQ0012_009	-0.0032286	0.0114307
MYB	RQ0012_009	0.00510536	-0.0142019
BPTF	RQ0012_009	0.00838113	-0.00232996
ZNF238	RQ0012_009	-0.00576118	-0.00160336
NR1H4	RQ0012_009	-0.00410895	4.45414e-06
ONECUT1,2	RQ0012_009	0.00691712	-0.00987628
POU5F1	RQ0012_009	0.00240445	0.00275851
HMX1	RQ0012_009	0.0102437	0.00727456
CDX1,2,4	RQ0012_009	0.00846785	-0.00720289
FOXP3	RQ0012_009	-0.0116807	-0.00924943
FOSL2	RQ0012_009	0.00118884	0.00789792
NKX2-2,8	RQ0012_009	-0.00618499	-0.000816183
NFIX	RQ0012_009	-0.00984568	-0.00331487
GFI1	RQ0012_009	-0.00159757	-0.00495245
LEF1_TCF7_TCF7L1,2	RQ0012_009	0.0125411	-0.00531055
POU2F1..3	RQ0012_009	0.00785675	0.00122101
NFE2L1	RQ0012_009	-0.000786665	-0.00330751
PAX4	RQ0012_009	-0.0116989	-0.00519336
YY1	RQ0012_009	0.000407102	0.00189843
HIF1A	RQ0012_009	-0.00297231	-0.00640069
MYOD1	RQ0012_009	-0.00528027	5.61834e-05
ZBTB6	RQ0012_009	-0.000937106	-0.00593306
NHLH1,2	RQ0012_009	0.00106971	-0.00431435
GFI1B	RQ0012_009	0.0071319	-0.0072627
NR3C1	RQ0012_009	0.00141672	-0.000886604
ZEB1	RQ0012_009	0.000589479	0.0071526
PITX1..3	RQ0012_012	-0.0033929	0.000962096
RREB1	RQ0012_012	-0.00506988	-0.00380941
MZF1	RQ0012_012	-0.0159158	-0.00455601
SPIB	RQ0012_012	0.00716881	-0.00916957
RFX1..5_RFXANK_RFXAP	RQ0012_012	-0.00624554	-0.0154008
HOX{A5,B5}	RQ0012_012	-0.0118208	-0.00157135
SPI1	RQ0012_012	0.00662229	0.00386181
UFEwm	RQ0012_012	-0.00516035	0.0016044
EP300	RQ0012_012	-0.000999717	-0.00526334
ETS1,2	RQ0012_012	-0.00259574	0.0177405
NFE2L2	RQ0012_012	0.00295492	-0.0284486
EGR1..3	RQ0012_012	0.0302653	0.0278342
ELK1,4_GABP{A,B1}	RQ0012_012	-0.0081667	0.0553888
CEBPA,B_DDIT3	RQ0012_012	0.00193077	-0.0149534
ZFP161	RQ0012_012	-0.0100684	0.0148558
IKZF1	RQ0012_012	0.0001788	-0.0146414
ZNF143	RQ0012_012	-0.0037579	0.0108614
TFAP2B	RQ0012_012	-0.0105647	0.0171907
RUNX1..3	RQ0012_012	0.00033979	0.000128842
AR	RQ0012_012	0.0284147	-0.0266795
TFAP4	RQ0012_012	0.00740989	0.00646872
ZNF148	RQ0012_012	0.0182025	0.00713038
EOMES	RQ0012_012	-0.0107726	0.039835
SMAD1..7,9	RQ0012_012	0.0120642	0.00363025
NFKB1_REL_RELA	RQ0012_012	0.0207667	0.00654031
HIC1	RQ0012_012	0.0134798	0.00239837
STAT2,4,6	RQ0012_012	-0.0124377	-0.00220762
FEV	RQ0012_012	-0.000280059	0.0221949
EWSR1-FLI1	RQ0012_012	-0.042404	-0.00265707
EVI1	RQ0012_012	0.00252606	-0.000822943
FOXA2	RQ0012_012	0.00412948	0.0103423
SOX{8,9,10}	RQ0012_012	0.0027957	0.0188098
ARNT_ARNT2_BHLHB2_MAX_MYC_USF1	RQ0012_012	-0.0101351	0.0146322
TBX4,5	RQ0012_012	-0.0172212	-0.00312529
GATA1..3	RQ0012_012	0.00245409	-0.0130855
PATZ1	RQ0012_012	0.00178977	0.00361892
MAFB	RQ0012_012	0.00412384	0.0185478
FOXD3	RQ0012_012	-0.0145618	-0.00752571
ELF1,2,4	RQ0012_012	-0.0057717	0.0139851
TFAP2{A,C}	RQ0012_012	-0.00412458	0.00496268
MAZ	RQ0012_012	-0.0139321	-0.0062682
SNAI1..3	RQ0012_012	0.014715	-0.015319
TLX1..3_NFIC{dimer}	RQ0012_012	-0.011717	-0.00526005
STAT1,3	RQ0012_012	0.000105385	-0.0284586
HSF1,2	RQ0012_012	0.00799019	0.0119296
FOS_FOS{B,L1}_JUN{B,D}	RQ0012_012	0.0174614	0.0156859
TFCP2	RQ0012_012	-0.00853636	0.00191268
HAND1,2	RQ0012_012	-0.00254788	0.000993628
EBF1	RQ0012_012	0.00632148	-0.00573444
NANOG{mouse}	RQ0012_012	0.0184084	0.00391383
HES1	RQ0012_012	0.00436109	0.0175841
ZBTB16	RQ0012_012	0.0065353	0.00216461
ZIC1..3	RQ0012_012	-0.0130438	-0.000371152
NFY{A,B,C}	RQ0012_012	-0.000236422	0.0138912
ZNF384	RQ0012_012	0.00484871	0.0073475
TEAD1	RQ0012_012	0.0149811	-1.12128e-05
PRRX1,2	RQ0012_012	0.000327641	0.00628358
NKX3-2	RQ0012_012	-0.00446325	0.00665356
FOXQ1	RQ0012_012	-0.0368196	0.0160015
IRF1,2,7	RQ0012_012	0.0170983	-0.0156527
KLF12	RQ0012_012	-0.0206944	-0.00369364
MTF1	RQ0012_012	0.0187862	-0.00720181
PPARG	RQ0012_012	-0.00299188	0.011659
TLX2	RQ0012_012	-0.0165271	-0.00962757
ESR1	RQ0012_012	0.00217374	-0.0016943
BACH2	RQ0012_012	-0.0155459	0.00692129
NFE2	RQ0012_012	-0.00450068	-0.00717259
GLI1..3	RQ0012_012	0.00415087	0.00738555
STAT5{A,B}	RQ0012_012	0.00551838	0.00813862
FOX{D1,D2}	RQ0012_012	0.0086715	-0.00448763
SP1	RQ0012_012	0.00140331	0.000341482
FOX{I1,J2}	RQ0012_012	-0.00419902	0.0161847
DBP	RQ0012_012	0.00250173	0.0140447
RXR{A,B,G}	RQ0012_012	0.00288217	0.00894551
TP53	RQ0012_012	-0.0120193	0.000479524
MEF2{A,B,C,D}	RQ0012_012	0.0108857	-0.0077624
HMGA1,2	RQ0012_012	0.0113289	-0.018773
POU5F1_SOX2{dimer}	RQ0012_012	0.0234122	-0.0302188
NKX6-1,2	RQ0012_012	0.00390016	0.0134595
KLF4	RQ0012_012	0.0092655	-0.00641507
LMO2	RQ0012_012	0.00152004	0.00795514
GTF2I	RQ0012_012	0.0169247	0.00173498
GTF2A1,2	RQ0012_012	0.00511693	0.00936916
POU3F1..4	RQ0012_012	-0.0136783	0.00386439
TAL1_TCF{3,4,12}	RQ0012_012	-0.00923957	-0.000603499
SPZ1	RQ0012_012	-7.40655e-05	0.00410946
CTCF	RQ0012_012	0.00138106	0.0097772
SOX17	RQ0012_012	-0.00566616	0.00668984
TGIF1	RQ0012_012	0.0113736	0.00216079
TCF4_dimer	RQ0012_012	0.000590693	0.0135053
ESRRA	RQ0012_012	0.0117381	-0.00621453
RORA	RQ0012_012	-0.0175537	0.00965195
MYFfamily	RQ0012_012	-0.0218244	-0.00109402
HNF4A_NR2F1,2	RQ0012_012	-0.00529769	-0.00172061
FOXO1,3,4	RQ0012_012	-0.00560556	-0.0120777
ADNP_IRX_SIX_ZHX	RQ0012_012	-0.00306254	-0.0214951
bHLH_family	RQ0012_012	-0.000252336	0.0082731
ZNF423	RQ0012_012	-0.00139992	0.00437818
RXRA_VDR{dimer}	RQ0012_012	0.00481569	0.00902932
NR5A1,2	RQ0012_012	0.000919805	0.0116711
CRX	RQ0012_012	0.0079359	-0.00724658
IKZF2	RQ0012_012	0.00390315	-0.00182813
T	RQ0012_012	0.00237156	-0.00790745
PAX5	RQ0012_012	-0.000688172	0.00371087
NR6A1	RQ0012_012	-0.00175659	-0.00164902
EN1,2	RQ0012_012	0.00542323	-0.00196714
NFATC1..3	RQ0012_012	0.00144818	0.0039188
RBPJ	RQ0012_012	0.00239829	0.000191073
HOXA9_MEIS1	RQ0012_012	0.000463545	-0.00377413
POU1F1	RQ0012_012	-0.0038491	0.0085959
MYB	RQ0012_012	0.00282639	-0.00939879
BPTF	RQ0012_012	-0.00384486	0.00181584
ZNF238	RQ0012_012	-0.0122237	0.0128605
NR1H4	RQ0012_012	0.000981636	-0.00991259
ONECUT1,2	RQ0012_012	-0.000456286	0.0247549
POU5F1	RQ0012_012	-0.00434076	-0.00664212
HMX1	RQ0012_012	-0.00259472	0.00857101
CDX1,2,4	RQ0012_012	-0.000725118	0.0024669
FOXP3	RQ0012_012	-0.00814956	-0.0202274
FOSL2	RQ0012_012	0.000909641	0.0112187
NKX2-2,8	RQ0012_012	0.0115273	0.00842434
NFIX	RQ0012_012	-0.0135617	-0.00129354
GFI1	RQ0012_012	0.00250109	-0.00543765
LEF1_TCF7_TCF7L1,2	RQ0012_012	-0.00846833	8.13253e-05
POU2F1..3	RQ0012_012	0.0146402	0.00494747
NFE2L1	RQ0012_012	0.00102596	-0.0057846
PAX4	RQ0012_012	0.00991994	-0.00551962
YY1	RQ0012_012	0.00171482	-0.00542878
HIF1A	RQ0012_012	-0.0070576	-0.0105863
MYOD1	RQ0012_012	-0.0128443	-0.00269203
ZBTB6	RQ0012_012	-0.00887229	-0.000487667
NHLH1,2	RQ0012_012	0.000799017	0.00152672
GFI1B	RQ0012_012	-0.00329217	-0.00891523
NR3C1	RQ0012_012	0.00240339	-0.00843406
ZEB1	RQ0012_012	-0.000237387	-0.00243021
PITX1..3	RQ0012_014	-0.00316684	0.00553244
RREB1	RQ0012_014	-0.0211713	0.00224609
MZF1	RQ0012_014	-0.00986324	0.00521612
SPIB	RQ0012_014	0.00198623	-0.0139906
RFX1..5_RFXANK_RFXAP	RQ0012_014	-0.0161425	-0.00821982
HOX{A5,B5}	RQ0012_014	-0.00648291	0.0136703
SPI1	RQ0012_014	-0.00120612	-0.00846033
UFEwm	RQ0012_014	-0.0149655	0.00201858
EP300	RQ0012_014	-0.000308742	0.0143478
ETS1,2	RQ0012_014	-0.0182699	-0.0144808
NFE2L2	RQ0012_014	0.0125479	-0.0182872
EGR1..3	RQ0012_014	-0.0329425	0.0204054
ELK1,4_GABP{A,B1}	RQ0012_014	0.00296917	-0.00776875
CEBPA,B_DDIT3	RQ0012_014	0.00625825	0.0139468
ZFP161	RQ0012_014	-0.006389	0.0278741
IKZF1	RQ0012_014	0.0150525	0.00378786
ZNF143	RQ0012_014	-6.28304e-05	-0.00143105
TFAP2B	RQ0012_014	-0.0220385	0.009174
RUNX1..3	RQ0012_014	0.0047581	-0.0155674
AR	RQ0012_014	0.0120872	0.0313539
TFAP4	RQ0012_014	-0.0261846	-0.00670071
ZNF148	RQ0012_014	0.0151018	-0.0181061
EOMES	RQ0012_014	-0.00545421	0.00215587
SMAD1..7,9	RQ0012_014	-0.0286409	-0.00697143
NFKB1_REL_RELA	RQ0012_014	0.00952546	-0.0103365
HIC1	RQ0012_014	-0.00157433	0.00307204
STAT2,4,6	RQ0012_014	-0.0131264	-0.0162799
FEV	RQ0012_014	0.000721188	-0.0150971
EWSR1-FLI1	RQ0012_014	-0.00430802	0.00561099
EVI1	RQ0012_014	0.00862562	0.0187584
FOXA2	RQ0012_014	-0.0194302	0.0201333
SOX{8,9,10}	RQ0012_014	0.00874818	-0.0178225
ARNT_ARNT2_BHLHB2_MAX_MYC_USF1	RQ0012_014	9.34732e-05	-0.0309531
TBX4,5	RQ0012_014	0.00295876	-0.00279941
GATA1..3	RQ0012_014	0.00179893	0.0346729
PATZ1	RQ0012_014	0.0120095	0.00434512
MAFB	RQ0012_014	0.006395	0.00337007
FOXD3	RQ0012_014	0.00466503	0.0253818
ELF1,2,4	RQ0012_014	-0.000263166	-0.00425358
TFAP2{A,C}	RQ0012_014	-0.00646499	-0.00679587
MAZ	RQ0012_014	0.000566564	-0.00507507
SNAI1..3	RQ0012_014	0.00189854	-0.0178945
TLX1..3_NFIC{dimer}	RQ0012_014	-0.0166824	-0.0041165
STAT1,3	RQ0012_014	-0.0246198	-0.0105737
HSF1,2	RQ0012_014	0.00689201	0.00477836
FOS_FOS{B,L1}_JUN{B,D}	RQ0012_014	0.00739483	-0.0219415
TFCP2	RQ0012_014	-0.00771786	-0.00816178
HAND1,2	RQ0012_014	0.00869051	0.00639064
EBF1	RQ0012_014	0.00320897	-0.00274224
NANOG{mouse}	RQ0012_014	-0.00661124	-0.0280698
HES1	RQ0012_014	-0.0111976	-0.00667866
ZBTB16	RQ0012_014	-0.00313299	0.0199608
ZIC1..3	RQ0012_014	0.0195112	0.0052383
NFY{A,B,C}	RQ0012_014	-0.0251645	-0.000259977
ZNF384	RQ0012_014	0.00171719	-0.00497084
TEAD1	RQ0012_014	-0.000268948	0.0253489
PRRX1,2	RQ0012_014	0.00816297	-0.0188368
NKX3-2	RQ0012_014	-0.00799645	-0.0326604
FOXQ1	RQ0012_014	0.0120191	0.0102786
IRF1,2,7	RQ0012_014	-0.00361367	-0.0119018
KLF12	RQ0012_014	-0.0128639	0.00273645
MTF1	RQ0012_014	-0.00701863	0.0032301
PPARG	RQ0012_014	0.00764007	0.00277234
TLX2	RQ0012_014	-0.0151001	0.0159679
ESR1	RQ0012_014	0.00268697	-0.0126735
BACH2	RQ0012_014	-0.0172218	-0.0163614
NFE2	RQ0012_014	-0.00958824	-0.0187149
GLI1..3	RQ0012_014	0.00468349	-0.0110544
STAT5{A,B}	RQ0012_014	0.00660443	0.0109492
FOX{D1,D2}	RQ0012_014	0.00405189	-0.00150218
SP1	RQ0012_014	-0.00989763	0.00533457
FOX{I1,J2}	RQ0012_014	0.0126308	0.00365367
DBP	RQ0012_014	0.00845165	0.0107122
RXR{A,B,G}	RQ0012_014	-0.0125881	-0.00626362
TP53	RQ0012_014	0.00495504	0.00114569
MEF2{A,B,C,D}	RQ0012_014	0.0161925	0.00849016
HMGA1,2	RQ0012_014	0.00842971	-0.0212257
POU5F1_SOX2{dimer}	RQ0012_014	-0.00634049	-0.015111
NKX6-1,2	RQ0012_014	-0.000479693	0.0151965
KLF4	RQ0012_014	0.00728233	0.000824817
LMO2	RQ0012_014	-0.00657652	-0.00146292
GTF2I	RQ0012_014	-0.0208621	0.000366457
GTF2A1,2	RQ0012_014	0.0011335	0.0124011
POU3F1..4	RQ0012_014	0.0136165	-0.00135456
TAL1_TCF{3,4,12}	RQ0012_014	0.00155094	-0.000920312
SPZ1	RQ0012_014	0.00669737	-0.00517145
CTCF	RQ0012_014	0.00971218	-0.00507162
SOX17	RQ0012_014	0.0046117	0.00273806
TGIF1	RQ0012_014	0.00191611	0.00956854
TCF4_dimer	RQ0012_014	-0.0059312	0.0156454
ESRRA	RQ0012_014	0.0129086	-0.00715696
RORA	RQ0012_014	-0.00158598	-0.00422514
MYFfamily	RQ0012_014	0.000543653	0.00232843
HNF4A_NR2F1,2	RQ0012_014	-0.000984292	0.00460832
FOXO1,3,4	RQ0012_014	0.000140877	-0.00291795
ADNP_IRX_SIX_ZHX	RQ0012_014	0.00978123	0.0038443
bHLH_family	RQ0012_014	0.00410991	0.00673266
ZNF423	RQ0012_014	-0.00130243	0.0105986
RXRA_VDR{dimer}	RQ0012_014	0.00785759	0.0084972
NR5A1,2	RQ0012_014	-0.00624089	-0.00412517
CRX	RQ0012_014	-0.00255466	0.0136117
IKZF2	RQ0012_014	-0.00760713	0.00419725
T	RQ0012_014	0.0112297	-0.00126652
PAX5	RQ0012_014	0.00402807	-0.00830403
NR6A1	RQ0012_014	-0.00651408	-0.0101275
EN1,2	RQ0012_014	-0.0160339	-0.00808359
NFATC1..3	RQ0012_014	0.00400108	0.0251154
RBPJ	RQ0012_014	0.00815211	0.00608084
HOXA9_MEIS1	RQ0012_014	0.00999185	-0.0103486
POU1F1	RQ0012_014	-0.00570803	-0.0179946
MYB	RQ0012_014	0.00456636	-0.00797403
BPTF	RQ0012_014	-0.00172176	-0.000232199
ZNF238	RQ0012_014	-0.00327947	-0.00460456
NR1H4	RQ0012_014	0.00274273	-0.00311206
ONECUT1,2	RQ0012_014	0.0154688	-0.00135955
POU5F1	RQ0012_014	0.00483446	-0.00576926
HMX1	RQ0012_014	-0.0123953	-0.0056578
CDX1,2,4	RQ0012_014	-0.00772044	-0.0211524
FOXP3	RQ0012_014	-0.016856	-0.00492371
FOSL2	RQ0012_014	0.00316968	0.0109384
NKX2-2,8	RQ0012_014	-0.0119323	0.00143803
NFIX	RQ0012_014	-0.000233219	-0.00516838
GFI1	RQ0012_014	-0.00303811	0.0125989
LEF1_TCF7_TCF7L1,2	RQ0012_014	0.00273004	-0.00132288
POU2F1..3	RQ0012_014	0.00878824	0.00696275
NFE2L1	RQ0012_014	-0.00658788	-0.00602525
PAX4	RQ0012_014	-0.00259556	-0.00186325
YY1	RQ0012_014	-0.00539567	0.00122658
HIF1A	RQ0012_014	0.00714365	0.00406411
MYOD1	RQ0012_014	-0.000369006	-0.00767891
ZBTB6	RQ0012_014	-0.00261162	-0.001038
NHLH1,2	RQ0012_014	-0.00375044	-0.00741396
GFI1B	RQ0012_014	-0.0106939	-0.00553583
NR3C1	RQ0012_014	-2.51333e-05	-0.00204242
ZEB1	RQ0012_014	-0.00274193	0.00243605
PITX1..3	RQ0012_016	-0.00821904	-0.0172768
RREB1	RQ0012_016	0.00137396	0.0300964
MZF1	RQ0012_016	0.00868934	0.0364503
SPIB	RQ0012_016	0.00635693	-0.0109911
RFX1..5_RFXANK_RFXAP	RQ0012_016	-0.00124095	0.00198512
HOX{A5,B5}	RQ0012_016	0.0283141	0.0355288
SPI1	RQ0012_016	0.00692666	-0.00629296
UFEwm	RQ0012_016	0.0298416	-0.00502605
EP300	RQ0012_016	-0.00587485	0.0450318
ETS1,2	RQ0012_016	0.00103814	-0.0271226
NFE2L2	RQ0012_016	0.01573	0.0295725
EGR1..3	RQ0012_016	-0.0223323	0.00775692
ELK1,4_GABP{A,B1}	RQ0012_016	-0.00404298	-0.0473289
CEBPA,B_DDIT3	RQ0012_016	0.00274622	-0.0137953
ZFP161	RQ0012_016	0.0178115	-0.0398806
IKZF1	RQ0012_016	-0.000925497	-0.00640725
ZNF143	RQ0012_016	-0.0156002	0.0246052
TFAP2B	RQ0012_016	-0.00182502	-0.0034546
RUNX1..3	RQ0012_016	0.0060274	-0.00515332
AR	RQ0012_016	0.00344606	-0.0447029
TFAP4	RQ0012_016	-0.0152167	0.00109672
ZNF148	RQ0012_016	-0.0215813	0.00923943
EOMES	RQ0012_016	0.00404903	0.0439678
SMAD1..7,9	RQ0012_016	0.00812659	-0.00500643
NFKB1_REL_RELA	RQ0012_016	-0.0135876	-0.00644872
HIC1	RQ0012_016	0.000573003	-0.00284531
STAT2,4,6	RQ0012_016	0.00566228	-0.0159846
FEV	RQ0012_016	0.00842899	0.00388625
EWSR1-FLI1	RQ0012_016	-1.98011e-05	0.00641
EVI1	RQ0012_016	0.00598748	-0.0188228
FOXA2	RQ0012_016	-0.0284029	-0.0282018
SOX{8,9,10}	RQ0012_016	-0.00939363	0.0342908
ARNT_ARNT2_BHLHB2_MAX_MYC_USF1	RQ0012_016	-0.000551443	-0.00566106
TBX4,5	RQ0012_016	-0.0189898	0.0285287
GATA1..3	RQ0012_016	-0.00931063	0.0269961
PATZ1	RQ0012_016	-0.0261608	0.019292
MAFB	RQ0012_016	-0.00569721	-0.0240174
FOXD3	RQ0012_016	0.0250008	-0.0470887
ELF1,2,4	RQ0012_016	-0.000437237	0.0223415
TFAP2{A,C}	RQ0012_016	0.0194121	-0.0126513
MAZ	RQ0012_016	0.0106456	0.0204798
SNAI1..3	RQ0012_016	-0.0441154	0.0249579
TLX1..3_NFIC{dimer}	RQ0012_016	-0.00343297	-0.0127888
STAT1,3	RQ0012_016	0.00862672	0.0132042
HSF1,2	RQ0012_016	0.00444861	0.00380775
FOS_FOS{B,L1}_JUN{B,D}	RQ0012_016	-0.00505831	-0.0209287
TFCP2	RQ0012_016	0.00748128	0.0133499
HAND1,2	RQ0012_016	-0.0177804	0.00270464
EBF1	RQ0012_016	-0.00272724	0.0112332
NANOG{mouse}	RQ0012_016	-0.00291004	0.0363371
HES1	RQ0012_016	0.000364792	-0.0351104
ZBTB16	RQ0012_016	-0.00550262	-0.0218328
ZIC1..3	RQ0012_016	0.0168143	0.0423702
NFY{A,B,C}	RQ0012_016	-0.0145431	-0.0345369
ZNF384	RQ0012_016	0.0116715	-0.0108636
TEAD1	RQ0012_016	-0.0185618	0.00670188
PRRX1,2	RQ0012_016	-0.0319488	0.0582653
NKX3-2	RQ0012_016	0.000970772	0.0272282
FOXQ1	RQ0012_016	0.0151349	-0.0063756
IRF1,2,7	RQ0012_016	-0.00260665	-0.0163932
KLF12	RQ0012_016	-0.0334782	-0.00960223
MTF1	RQ0012_016	0.0045365	-0.0128185
PPARG	RQ0012_016	0.00892917	0.018682
TLX2	RQ0012_016	0.010882	-0.045349
ESR1	RQ0012_016	0.0119993	0.0173224
BACH2	RQ0012_016	-6.99955e-06	-0.0134943
NFE2	RQ0012_016	-0.0125906	-0.0309883
GLI1..3	RQ0012_016	0.00634687	-0.0152823
STAT5{A,B}	RQ0012_016	0.0104049	-0.0350842
FOX{D1,D2}	RQ0012_016	0.00471653	-0.00628788
SP1	RQ0012_016	-0.00781408	-0.00225886
FOX{I1,J2}	RQ0012_016	-0.0044348	-0.0129654
DBP	RQ0012_016	0.0213126	-0.0477059
RXR{A,B,G}	RQ0012_016	-0.00913505	-0.0193141
TP53	RQ0012_016	-0.019238	0.0121729
MEF2{A,B,C,D}	RQ0012_016	0.00380714	-0.00467118
HMGA1,2	RQ0012_016	0.00758656	-0.00676122
POU5F1_SOX2{dimer}	RQ0012_016	-0.00537868	0.0300815
NKX6-1,2	RQ0012_016	-0.000654347	0.00273659
KLF4	RQ0012_016	0.0187812	0.00105699
LMO2	RQ0012_016	-0.0041191	0.0106468
GTF2I	RQ0012_016	0.00186112	0.0106165
GTF2A1,2	RQ0012_016	-0.00668478	0.0252221
POU3F1..4	RQ0012_016	0.0114707	-0.0096234
TAL1_TCF{3,4,12}	RQ0012_016	-0.00410812	-0.00950844
SPZ1	RQ0012_016	0.0007906	-0.0166961
CTCF	RQ0012_016	0.00158076	-0.00551439
SOX17	RQ0012_016	0.0214757	0.0128795
TGIF1	RQ0012_016	-0.00823077	-0.00034665
TCF4_dimer	RQ0012_016	0.00812115	-0.00237858
ESRRA	RQ0012_016	0.00149662	0.00703447
RORA	RQ0012_016	0.0269746	0.0152555
MYFfamily	RQ0012_016	-0.0110335	0.0173355
HNF4A_NR2F1,2	RQ0012_016	0.00855428	0.0123676
FOXO1,3,4	RQ0012_016	0.00195733	-0.00863685
ADNP_IRX_SIX_ZHX	RQ0012_016	-0.00940652	0.00342843
bHLH_family	RQ0012_016	0.00845438	-0.00917784
ZNF423	RQ0012_016	-0.000257712	0.0196879
RXRA_VDR{dimer}	RQ0012_016	-0.00431784	-0.00905431
NR5A1,2	RQ0012_016	0.00225832	-0.0125946
CRX	RQ0012_016	-0.00259316	0.00603475
IKZF2	RQ0012_016	-0.00625027	-0.00574588
T	RQ0012_016	0.005385	-0.00824193
PAX5	RQ0012_016	-0.00160728	0.00778705
NR6A1	RQ0012_016	0.0225173	-0.00861743
EN1,2	RQ0012_016	-0.00455873	-0.0271683
NFATC1..3	RQ0012_016	-0.00405814	-7.09263e-05
RBPJ	RQ0012_016	-0.00272025	-0.0156883
HOXA9_MEIS1	RQ0012_016	0.00747137	0.0134121
POU1F1	RQ0012_016	0.00350651	0.00838823
MYB	RQ0012_016	-0.00152542	0.0242676
BPTF	RQ0012_016	-0.0118323	-0.0173592
ZNF238	RQ0012_016	-0.00212744	-0.010138
NR1H4	RQ0012_016	0.00227371	0.0062766
ONECUT1,2	RQ0012_016	-0.0175941	-0.0305349
POU5F1	RQ0012_016	0.00920593	0.00788823
HMX1	RQ0012_016	-0.00746495	-0.00400053
CDX1,2,4	RQ0012_016	-0.0173332	0.00390739
FOXP3	RQ0012_016	0.00137838	0.0080875
FOSL2	RQ0012_016	-0.0076209	-0.0108103
NKX2-2,8	RQ0012_016	-0.00140581	-0.0238491
NFIX	RQ0012_016	0.0359993	0.00619948
GFI1	RQ0012_016	0.0100946	0.0115333
LEF1_TCF7_TCF7L1,2	RQ0012_016	0.00425577	0.0172805
POU2F1..3	RQ0012_016	-0.00160315	-0.00529672
NFE2L1	RQ0012_016	-0.0113206	-0.00327963
PAX4	RQ0012_016	0.00485244	-0.000329828
YY1	RQ0012_016	-0.00490294	0.000837459
HIF1A	RQ0012_016	-0.0193191	-0.0259491
MYOD1	RQ0012_016	-0.00150547	-0.00330482
ZBTB6	RQ0012_016	0.018654	-0.00224198
NHLH1,2	RQ0012_016	0.0122636	0.00555274
GFI1B	RQ0012_016	-0.009019	-0.00397592
NR3C1	RQ0012_016	-0.00734693	-0.00239561
ZEB1	RQ0012_016	0.00619622	-0.00111785
PITX1..3	RQ0012_018	0.0124039	-0.00465904
RREB1	RQ0012_018	-0.0172203	-0.0107219
MZF1	RQ0012_018	-0.0317679	-0.00890659
SPIB	RQ0012_018	-0.000934752	0.0655754
RFX1..5_RFXANK_RFXAP	RQ0012_018	-0.014426	0.0821248
HOX{A5,B5}	RQ0012_018	0.0175663	-0.0137144
SPI1	RQ0012_018	-0.0141407	0.0295038
UFEwm	RQ0012_018	-0.0159501	-0.0056218
EP300	RQ0012_018	0.00296855	-0.0166828
ETS1,2	RQ0012_018	-0.0208345	0.0309804
NFE2L2	RQ0012_018	-0.0070982	0.0595481
EGR1..3	RQ0012_018	-0.0152285	-0.0633211
ELK1,4_GABP{A,B1}	RQ0012_018	-0.00249451	0.0377456
CEBPA,B_DDIT3	RQ0012_018	-0.00790817	0.0295664
ZFP161	RQ0012_018	-0.00458896	0.0266084
IKZF1	RQ0012_018	-0.0142274	0.0247021
ZNF143	RQ0012_018	0.0372797	-0.0111046
TFAP2B	RQ0012_018	0.026923	-0.0118655
RUNX1..3	RQ0012_018	-0.000386154	0.0342504
AR	RQ0012_018	-0.0145659	0.0130015
TFAP4	RQ0012_018	0.0284873	0.0120606
ZNF148	RQ0012_018	0.00659928	0.0185007
EOMES	RQ0012_018	0.00383708	-0.0369701
SMAD1..7,9	RQ0012_018	-0.0257002	0.00649565
NFKB1_REL_RELA	RQ0012_018	0.0140728	0.0174937
HIC1	RQ0012_018	-0.0076192	-0.00073544
STAT2,4,6	RQ0012_018	0.000114355	0.0294517
FEV	RQ0012_018	-0.000199529	0.0582804
EWSR1-FLI1	RQ0012_018	0.00282792	-0.00275402
EVI1	RQ0012_018	-0.00627434	-0.00723382
FOXA2	RQ0012_018	-0.0384348	-0.0362407
SOX{8,9,10}	RQ0012_018	-0.00146831	0.00487269
ARNT_ARNT2_BHLHB2_MAX_MYC_USF1	RQ0012_018	0.00278585	-0.042683
TBX4,5	RQ0012_018	0.0142868	-0.0109894
GATA1..3	RQ0012_018	0.00226746	-0.0305307
PATZ1	RQ0012_018	0.00206361	-0.00809737
MAFB	RQ0012_018	0.00189794	0.0184835
FOXD3	RQ0012_018	0.0149138	0.0283459
ELF1,2,4	RQ0012_018	-0.00191957	0.0257273
TFAP2{A,C}	RQ0012_018	-0.00833637	0.00458487
MAZ	RQ0012_018	-0.00628496	-0.00231007
SNAI1..3	RQ0012_018	0.0297459	-0.000756696
TLX1..3_NFIC{dimer}	RQ0012_018	-0.00675697	0.00541031
STAT1,3	RQ0012_018	-0.027195	0.00508285
HSF1,2	RQ0012_018	-0.0107951	0.0140034
FOS_FOS{B,L1}_JUN{B,D}	RQ0012_018	0.00489673	0.0228259
TFCP2	RQ0012_018	-0.00750092	0.00845057
HAND1,2	RQ0012_018	0.00772667	0.00410992
EBF1	RQ0012_018	-0.00543373	0.00383529
NANOG{mouse}	RQ0012_018	0.0219719	0.0148902
HES1	RQ0012_018	0.0252315	0.00156185
ZBTB16	RQ0012_018	0.00113011	-0.0173485
ZIC1..3	RQ0012_018	-0.0144145	-0.00728844
NFY{A,B,C}	RQ0012_018	0.0233841	0.00482154
ZNF384	RQ0012_018	0.00781633	-0.0189741
TEAD1	RQ0012_018	-0.00117065	-0.00359509
PRRX1,2	RQ0012_018	0.0202316	-0.00915365
NKX3-2	RQ0012_018	-0.00680873	-0.00336518
FOXQ1	RQ0012_018	-0.00717761	-0.0184509
IRF1,2,7	RQ0012_018	-0.0247563	-0.00206973
KLF12	RQ0012_018	0.0288346	-0.0238464
MTF1	RQ0012_018	0.0113126	0.012834
PPARG	RQ0012_018	-0.00997619	0.00988303
TLX2	RQ0012_018	0.00591028	0.0126028
ESR1	RQ0012_018	-0.0122777	0.00560526
BACH2	RQ0012_018	0.00924253	0.0240186
NFE2	RQ0012_018	0.0147429	0.0328699
GLI1..3	RQ0012_018	-0.00279504	-0.00689354
STAT5{A,B}	RQ0012_018	-0.0132658	-0.00231012
FOX{D1,D2}	RQ0012_018	0.00298314	0.0297733
SP1	RQ0012_018	0.00232116	0.00233641
FOX{I1,J2}	RQ0012_018	0.00496778	0.0039218
DBP	RQ0012_018	-0.0294238	0.0018932
RXR{A,B,G}	RQ0012_018	0.0135103	0.00363885
TP53	RQ0012_018	0.0129696	-0.0193756
MEF2{A,B,C,D}	RQ0012_018	0.00081894	-0.0175385
HMGA1,2	RQ0012_018	0.0242785	0.01557
POU5F1_SOX2{dimer}	RQ0012_018	0.00212744	-0.00686464
NKX6-1,2	RQ0012_018	-0.00537778	-0.0175621
KLF4	RQ0012_018	0.00943457	0.0117673
LMO2	RQ0012_018	-0.0179194	0.00595412
GTF2I	RQ0012_018	-0.0202165	-0.00434014
GTF2A1,2	RQ0012_018	0.0140736	-0.0161825
POU3F1..4	RQ0012_018	0.0135726	-0.0133475
TAL1_TCF{3,4,12}	RQ0012_018	-0.00966172	0.0099446
SPZ1	RQ0012_018	-0.00346201	0.00398719
CTCF	RQ0012_018	0.00581159	-0.00838234
SOX17	RQ0012_018	-0.0391849	-0.0169464
TGIF1	RQ0012_018	0.00540657	0.00912381
TCF4_dimer	RQ0012_018	-0.00304153	-0.0181298
ESRRA	RQ0012_018	0.0237958	0.0181741
RORA	RQ0012_018	0.0110249	-0.0185905
MYFfamily	RQ0012_018	-0.00572523	-0.00503474
HNF4A_NR2F1,2	RQ0012_018	0.0133762	0.00549217
FOXO1,3,4	RQ0012_018	-0.00774645	-0.000699462
ADNP_IRX_SIX_ZHX	RQ0012_018	-0.00369048	0.00891649
bHLH_family	RQ0012_018	-0.00247234	0.00665228
ZNF423	RQ0012_018	-0.00750001	-0.0024815
RXRA_VDR{dimer}	RQ0012_018	-0.0144494	0.00220769
NR5A1,2	RQ0012_018	-0.00816463	0.0070435
CRX	RQ0012_018	-0.00249908	-0.0223245
IKZF2	RQ0012_018	0.0152445	-0.00558295
T	RQ0012_018	0.00690461	-0.00761303
PAX5	RQ0012_018	-0.0200628	-0.00314647
NR6A1	RQ0012_018	0.0136827	0.0137608
EN1,2	RQ0012_018	0.019072	-0.000201067
NFATC1..3	RQ0012_018	0.0253247	0.00573027
RBPJ	RQ0012_018	0.0175714	-0.011611
HOXA9_MEIS1	RQ0012_018	0.00160212	0.00892109
POU1F1	RQ0012_018	-0.00143056	-0.02529
MYB	RQ0012_018	-0.00380688	0.0174645
BPTF	RQ0012_018	0.0077003	-0.00341477
ZNF238	RQ0012_018	0.0128716	-0.00714037
NR1H4	RQ0012_018	-0.0077882	0.000822137
ONECUT1,2	RQ0012_018	-0.0135534	0.001046
POU5F1	RQ0012_018	0.00499527	0.00626799
HMX1	RQ0012_018	-0.00024306	-0.000527253
CDX1,2,4	RQ0012_018	-0.000194547	0.00973127
FOXP3	RQ0012_018	0.00588969	0.0145152
FOSL2	RQ0012_018	0.00082129	0.00620797
NKX2-2,8	RQ0012_018	-0.00403868	0.0176371
NFIX	RQ0012_018	0.00738235	0.00919985
GFI1	RQ0012_018	-0.00336334	0.00847336
LEF1_TCF7_TCF7L1,2	RQ0012_018	-0.00310775	0.00394315
POU2F1..3	RQ0012_018	0.0163647	-0.0159783
NFE2L1	RQ0012_018	-0.0057379	-0.000244316
PAX4	RQ0012_018	-0.00794098	-0.00232302
YY1	RQ0012_018	0.00762601	-0.0118894
HIF1A	RQ0012_018	0.00429021	0.0167734
MYOD1	RQ0012_018	0.0213469	0.00293817
ZBTB6	RQ0012_018	0.00729439	-0.00153833
NHLH1,2	RQ0012_018	-0.0178367	0.00186049
GFI1B	RQ0012_018	0.000599889	0.0190976
NR3C1	RQ0012_018	-0.00402739	-0.00435567
ZEB1	RQ0012_018	0.00365239	0.00235841
PITX1..3	RQ0012_019	0.00540675	-0.00160171
RREB1	RQ0012_019	-0.0531061	0.00119534
MZF1	RQ0012_019	-0.00601067	-0.00511786
SPIB	RQ0012_019	-0.00652856	0.00927088
RFX1..5_RFXANK_RFXAP	RQ0012_019	-0.0184164	0.0199441
HOX{A5,B5}	RQ0012_019	-0.0213597	0.00412214
SPI1	RQ0012_019	0.0172515	0.00783038
UFEwm	RQ0012_019	-0.00439729	4.0208e-05
EP300	RQ0012_019	0.00311523	0.00272695
ETS1,2	RQ0012_019	-0.00768383	0.013474
NFE2L2	RQ0012_019	-0.0128521	-0.0178898
EGR1..3	RQ0012_019	0.000546385	-0.0133123
ELK1,4_GABP{A,B1}	RQ0012_019	0.0116933	0.0166264
CEBPA,B_DDIT3	RQ0012_019	-0.00314842	-0.0100577
ZFP161	RQ0012_019	-0.0152735	0.0434558
IKZF1	RQ0012_019	-0.0183889	-0.0162294
ZNF143	RQ0012_019	0.0265677	-0.00212069
TFAP2B	RQ0012_019	-0.0207914	-0.00352404
RUNX1..3	RQ0012_019	-0.0123031	-0.00603803
AR	RQ0012_019	0.0102889	0.0035211
TFAP4	RQ0012_019	0.0207605	-0.00458775
ZNF148	RQ0012_019	-0.0170593	-0.00394101
EOMES	RQ0012_019	0.0131927	0.0199379
SMAD1..7,9	RQ0012_019	-0.0138864	0.00207877
NFKB1_REL_RELA	RQ0012_019	-0.014502	0.0210028
HIC1	RQ0012_019	-0.00500355	0.00983687
STAT2,4,6	RQ0012_019	-0.0187248	-0.00259451
FEV	RQ0012_019	-0.00249141	-0.00459627
EWSR1-FLI1	RQ0012_019	0.0283917	-0.000516848
EVI1	RQ0012_019	-0.0232673	-0.00764068
FOXA2	RQ0012_019	0.0264627	-0.00969096
SOX{8,9,10}	RQ0012_019	0.000774516	-0.00602408
ARNT_ARNT2_BHLHB2_MAX_MYC_USF1	RQ0012_019	-0.00856147	-0.00123491
TBX4,5	RQ0012_019	-0.000352562	-0.0173629
GATA1..3	RQ0012_019	0.0079207	-0.0221959
PATZ1	RQ0012_019	0.00317715	0.000265856
MAFB	RQ0012_019	-0.0161364	-0.00217394
FOXD3	RQ0012_019	-0.0057132	-0.00063037
ELF1,2,4	RQ0012_019	-0.00240008	0.00417324
TFAP2{A,C}	RQ0012_019	-0.00480143	0.00829401
MAZ	RQ0012_019	0.0173699	-0.000289117
SNAI1..3	RQ0012_019	-0.00328585	-0.00763764
TLX1..3_NFIC{dimer}	RQ0012_019	0.00364797	0.0174881
STAT1,3	RQ0012_019	-0.00925613	0.0167215
HSF1,2	RQ0012_019	0.00307054	0.00356094
FOS_FOS{B,L1}_JUN{B,D}	RQ0012_019	-0.0229686	0.0166013
TFCP2	RQ0012_019	-0.0106713	0.004889
HAND1,2	RQ0012_019	0.00367615	0.0102854
EBF1	RQ0012_019	-0.00858153	0.0118957
NANOG{mouse}	RQ0012_019	0.0059032	0.0125295
HES1	RQ0012_019	0.0103629	0.00992177
ZBTB16	RQ0012_019	-0.00920495	0.00526964
ZIC1..3	RQ0012_019	0.015873	-0.00309928
NFY{A,B,C}	RQ0012_019	0.0146868	-0.000121382
ZNF384	RQ0012_019	0.00939041	-0.00583976
TEAD1	RQ0012_019	0.0131383	-0.0107463
PRRX1,2	RQ0012_019	0.000829904	0.00950723
NKX3-2	RQ0012_019	-0.0194972	0.00519535
FOXQ1	RQ0012_019	0.0294872	-0.00649233
IRF1,2,7	RQ0012_019	-0.0192287	0.00374803
KLF12	RQ0012_019	-0.00318582	0.0119046
MTF1	RQ0012_019	-0.0215553	0.00440494
PPARG	RQ0012_019	0.00517616	0.0151504
TLX2	RQ0012_019	-0.00927477	-0.025632
ESR1	RQ0012_019	-0.00804228	0.00709663
BACH2	RQ0012_019	0.0153003	0.000680587
NFE2	RQ0012_019	0.0217121	2.75141e-05
GLI1..3	RQ0012_019	-0.0086793	0.0109827
STAT5{A,B}	RQ0012_019	0.00536275	-0.0175909
FOX{D1,D2}	RQ0012_019	-0.0173839	0.0173913
SP1	RQ0012_019	0.00454314	-0.00153739
FOX{I1,J2}	RQ0012_019	0.00486697	0.0013057
DBP	RQ0012_019	-0.0249919	-0.010911
RXR{A,B,G}	RQ0012_019	0.0158496	-0.00726526
TP53	RQ0012_019	-0.00532758	0.00406565
MEF2{A,B,C,D}	RQ0012_019	0.00156952	-0.00977309
HMGA1,2	RQ0012_019	-0.00510676	0.00895996
POU5F1_SOX2{dimer}	RQ0012_019	0.00767508	-0.0145737
NKX6-1,2	RQ0012_019	-0.0084705	-0.0195091
KLF4	RQ0012_019	-0.00901177	-0.000112616
LMO2	RQ0012_019	-0.00255651	-0.0104575
GTF2I	RQ0012_019	-0.017061	0.000953446
GTF2A1,2	RQ0012_019	-0.0200823	-0.00567551
POU3F1..4	RQ0012_019	-0.000297069	-0.0170814
TAL1_TCF{3,4,12}	RQ0012_019	0.0219767	-8.2507e-05
SPZ1	RQ0012_019	-0.00192514	0.0163949
CTCF	RQ0012_019	0.00420234	0.00692831
SOX17	RQ0012_019	0.0270498	-0.00165663
TGIF1	RQ0012_019	-0.00656217	0.00950853
TCF4_dimer	RQ0012_019	-0.00803895	-0.00469106
ESRRA	RQ0012_019	-0.00657705	0.00370448
RORA	RQ0012_019	0.00990152	-0.00841355
MYFfamily	RQ0012_019	-0.0115479	-0.00125243
HNF4A_NR2F1,2	RQ0012_019	0.00925534	0.00111032
FOXO1,3,4	RQ0012_019	0.00749672	0.000470227
ADNP_IRX_SIX_ZHX	RQ0012_019	-0.00557665	-0.00826648
bHLH_family	RQ0012_019	-0.00130567	0.00654566
ZNF423	RQ0012_019	0.00768963	0.00391477
RXRA_VDR{dimer}	RQ0012_019	0.00460425	0.00171709
NR5A1,2	RQ0012_019	0.00368305	0.0036754
CRX	RQ0012_019	-0.000224707	-0.0113833
IKZF2	RQ0012_019	0.00430882	-0.0081431
T	RQ0012_019	-0.00387548	-0.0249728
PAX5	RQ0012_019	-0.00693422	0.0042952
NR6A1	RQ0012_019	-0.0180805	-0.00167363
EN1,2	RQ0012_019	-0.00779616	0.00788516
NFATC1..3	RQ0012_019	-0.0152227	-0.0034121
RBPJ	RQ0012_019	-0.0247959	0.00682486
HOXA9_MEIS1	RQ0012_019	-0.00365554	-0.00828135
POU1F1	RQ0012_019	-0.00750769	0.0145869
MYB	RQ0012_019	0.0139978	0.0119017
BPTF	RQ0012_019	0.0114196	0.000495759
ZNF238	RQ0012_019	-0.0218084	0.00565059
NR1H4	RQ0012_019	0.0105634	0.00918316
ONECUT1,2	RQ0012_019	-0.00542933	0.00407007
POU5F1	RQ0012_019	-0.00230552	-0.00266157
HMX1	RQ0012_019	0.000694174	-0.00931574
CDX1,2,4	RQ0012_019	0.0100705	0.00116254
FOXP3	RQ0012_019	0.0147971	0.000452741
FOSL2	RQ0012_019	0.00501204	0.00518108
NKX2-2,8	RQ0012_019	0.00121316	0.00985
NFIX	RQ0012_019	0.00752296	-0.000631911
GFI1	RQ0012_019	0.0091808	-0.00593372
LEF1_TCF7_TCF7L1,2	RQ0012_019	-0.00167617	0.00966277
POU2F1..3	RQ0012_019	0.0151023	-0.0124313
NFE2L1	RQ0012_019	0.0152833	-0.0223811
PAX4	RQ0012_019	-0.0102715	0.0117163
YY1	RQ0012_019	-0.0121265	0.011181
HIF1A	RQ0012_019	-0.00374381	-0.00247755
MYOD1	RQ0012_019	0.000197388	0.0028728
ZBTB6	RQ0012_019	-0.00969373	0.00276894
NHLH1,2	RQ0012_019	0.00819591	-0.00982974
GFI1B	RQ0012_019	-0.00593753	0.00135166
NR3C1	RQ0012_019	-0.0102275	0.00962841
ZEB1	RQ0012_019	-0.000765794	0.000201681
PITX1..3	RQ0012_020	0.00418231	0.00761174
RREB1	RQ0012_020	0.0118643	0.00752136
MZF1	RQ0012_020	0.00831083	-0.000890107
SPIB	RQ0012_020	-0.00575079	-0.0343693
RFX1..5_RFXANK_RFXAP	RQ0012_020	0.00154034	-0.0245615
HOX{A5,B5}	RQ0012_020	0.00727303	-0.000255715
SPI1	RQ0012_020	-0.00727247	-0.0266554
UFEwm	RQ0012_020	-0.00373874	0.00413041
EP300	RQ0012_020	-0.000156139	-0.0118961
ETS1,2	RQ0012_020	0.013796	-0.0134873
NFE2L2	RQ0012_020	-0.00516498	-0.0372081
EGR1..3	RQ0012_020	-0.0407197	0.0185098
ELK1,4_GABP{A,B1}	RQ0012_020	-0.000508813	-0.0197146
CEBPA,B_DDIT3	RQ0012_020	-0.00272426	-0.0105033
ZFP161	RQ0012_020	-0.0074538	-0.00869938
IKZF1	RQ0012_020	0.00456936	0.0248729
ZNF143	RQ0012_020	-0.0119015	4.73069e-05
TFAP2B	RQ0012_020	-0.0277889	0.00207534
RUNX1..3	RQ0012_020	-0.00515626	-0.00779157
AR	RQ0012_020	0.00646258	0.0126214
TFAP4	RQ0012_020	-0.00337787	-0.0133359
ZNF148	RQ0012_020	-0.00811512	-0.0056397
EOMES	RQ0012_020	0.0113912	-0.0107384
SMAD1..7,9	RQ0012_020	-0.00351796	-0.00395495
NFKB1_REL_RELA	RQ0012_020	0.00586921	-0.0101394
HIC1	RQ0012_020	0.0027825	-0.00891917
STAT2,4,6	RQ0012_020	0.0313475	-0.015393
FEV	RQ0012_020	-0.00260178	-0.0303709
EWSR1-FLI1	RQ0012_020	0.0244929	0.000478998
EVI1	RQ0012_020	-0.00922405	0.0180377
FOXA2	RQ0012_020	-0.0203095	0.0381741
SOX{8,9,10}	RQ0012_020	-0.0131611	-0.0450369
ARNT_ARNT2_BHLHB2_MAX_MYC_USF1	RQ0012_020	-0.0143105	0.0647237
TBX4,5	RQ0012_020	0.0105918	0.00924553
GATA1..3	RQ0012_020	-0.000807359	0.024981
PATZ1	RQ0012_020	0.0136549	0.00671204
MAFB	RQ0012_020	-0.00492015	0.0116408
FOXD3	RQ0012_020	-0.0433212	0.0223208
ELF1,2,4	RQ0012_020	0.0100251	-0.0376973
TFAP2{A,C}	RQ0012_020	-0.0114241	-0.0155934
MAZ	RQ0012_020	0.0424447	-0.0021293
SNAI1..3	RQ0012_020	0.0149297	2.052e-05
TLX1..3_NFIC{dimer}	RQ0012_020	0.0166787	-0.00826472
STAT1,3	RQ0012_020	0.00569022	0.0161284
HSF1,2	RQ0012_020	0.00591163	-0.00908031
FOS_FOS{B,L1}_JUN{B,D}	RQ0012_020	-0.00686359	-0.0095647
TFCP2	RQ0012_020	0.00845624	-0.00936947
HAND1,2	RQ0012_020	0.000353515	-0.0102667
EBF1	RQ0012_020	0.00850184	-0.000609049
NANOG{mouse}	RQ0012_020	-0.0134228	-0.00737007
HES1	RQ0012_020	-0.00541657	-0.00160447
ZBTB16	RQ0012_020	0.00642356	-0.00843566
ZIC1..3	RQ0012_020	-0.00730623	-0.0173934
NFY{A,B,C}	RQ0012_020	0.0105009	-0.011514
ZNF384	RQ0012_020	0.0075806	0.0291883
TEAD1	RQ0012_020	-0.00238705	-0.00324089
PRRX1,2	RQ0012_020	0.00459331	-0.0197486
NKX3-2	RQ0012_020	0.013942	0.00293684
FOXQ1	RQ0012_020	-0.0244329	-0.0103574
IRF1,2,7	RQ0012_020	-0.00279537	0.0215357
KLF12	RQ0012_020	-0.00271743	0.00341325
MTF1	RQ0012_020	-0.00497491	-0.000340449
PPARG	RQ0012_020	0.0201948	-0.0122436
TLX2	RQ0012_020	0.0114254	-0.00567092
ESR1	RQ0012_020	-0.00161695	-0.0121502
BACH2	RQ0012_020	0.00136783	-0.012606
NFE2	RQ0012_020	-0.0162604	0.0224852
GLI1..3	RQ0012_020	-0.00783181	0.0173043
STAT5{A,B}	RQ0012_020	0.0294614	0.034252
FOX{D1,D2}	RQ0012_020	-0.0072932	-0.0277039
SP1	RQ0012_020	-0.016803	-0.00352322
FOX{I1,J2}	RQ0012_020	0.00347583	-0.00334661
DBP	RQ0012_020	0.00575481	0.0223751
RXR{A,B,G}	RQ0012_020	0.0438536	0.01911
TP53	RQ0012_020	0.00184277	-0.0125673
MEF2{A,B,C,D}	RQ0012_020	0.00584258	0.0128385
HMGA1,2	RQ0012_020	0.0100096	0.0137561
POU5F1_SOX2{dimer}	RQ0012_020	0.0300527	0.000460301
NKX6-1,2	RQ0012_020	-0.00473461	-0.0140826
KLF4	RQ0012_020	0.00699575	-0.00387299
LMO2	RQ0012_020	-0.00420369	-0.00383976
GTF2I	RQ0012_020	-0.000146214	-0.00689543
GTF2A1,2	RQ0012_020	-0.00315816	-0.0150987
POU3F1..4	RQ0012_020	0.00532771	0.0453503
TAL1_TCF{3,4,12}	RQ0012_020	0.00693202	-0.00142285
SPZ1	RQ0012_020	-0.00329733	-0.00807812
CTCF	RQ0012_020	-0.00287398	-0.000489825
SOX17	RQ0012_020	-0.0139524	-0.0061884
TGIF1	RQ0012_020	-0.00752827	-0.0197022
TCF4_dimer	RQ0012_020	-0.00307082	0.0187445
ESRRA	RQ0012_020	-0.00466705	-0.0136967
RORA	RQ0012_020	-0.0101519	-0.0161586
MYFfamily	RQ0012_020	-0.00341884	0.00433649
HNF4A_NR2F1,2	RQ0012_020	0.0122923	-0.00658634
FOXO1,3,4	RQ0012_020	0.00505762	0.0164751
ADNP_IRX_SIX_ZHX	RQ0012_020	-0.00520447	-0.0135186
bHLH_family	RQ0012_020	-0.00498323	0.0293564
ZNF423	RQ0012_020	-0.00765717	-0.019648
RXRA_VDR{dimer}	RQ0012_020	0.000134088	0.0098393
NR5A1,2	RQ0012_020	-0.00151278	0.00341345
CRX	RQ0012_020	0.000981589	-0.000921935
IKZF2	RQ0012_020	-0.00916303	-0.0109223
T	RQ0012_020	-0.0154293	0.0181864
PAX5	RQ0012_020	-0.00191689	0.00298603
NR6A1	RQ0012_020	-0.0204057	-0.00151032
EN1,2	RQ0012_020	-0.0140898	0.015307
NFATC1..3	RQ0012_020	0.0135072	-0.0096811
RBPJ	RQ0012_020	-0.000637013	-0.00383843
HOXA9_MEIS1	RQ0012_020	0.00159125	0.0170355
POU1F1	RQ0012_020	0.00174444	-0.0211588
MYB	RQ0012_020	0.00788364	0.00101061
BPTF	RQ0012_020	0.0121243	0.00144362
ZNF238	RQ0012_020	0.0114692	-0.00161219
NR1H4	RQ0012_020	0.00882669	-0.00553064
ONECUT1,2	RQ0012_020	0.00787717	-0.00563784
POU5F1	RQ0012_020	0.00283312	-0.000849111
HMX1	RQ0012_020	0.00750665	-0.013803
CDX1,2,4	RQ0012_020	0.00478053	0.000141609
FOXP3	RQ0012_020	0.00422687	0.00197798
FOSL2	RQ0012_020	-0.00954023	-0.015474
NKX2-2,8	RQ0012_020	-0.00115518	0.0116573
NFIX	RQ0012_020	-0.00119051	-0.000506088
GFI1	RQ0012_020	0.00766578	0.00113925
LEF1_TCF7_TCF7L1,2	RQ0012_020	0.0157266	-0.0178805
POU2F1..3	RQ0012_020	-0.0160689	0.0180334
NFE2L1	RQ0012_020	0.00577596	0.0163072
PAX4	RQ0012_020	0.0184962	0.00327423
YY1	RQ0012_020	0.0120606	0.000434963
HIF1A	RQ0012_020	0.0234099	0.00153288
MYOD1	RQ0012_020	0.00977296	0.00204199
ZBTB6	RQ0012_020	-0.00238101	0.00655164
NHLH1,2	RQ0012_020	0.00953241	0.00348507
GFI1B	RQ0012_020	-0.00448666	0.00619335
NR3C1	RQ0012_020	0.0150235	0.00358886
ZEB1	RQ0012_020	0.00216645	-0.00241012
PITX1..3	RQ0012_021	-0.000238491	-0.00268457
RREB1	RQ0012_021	0.0439507	0.0020969
MZF1	RQ0012_021	0.0343481	0.00380868
SPIB	RQ0012_021	-0.0123713	0.0196052
RFX1..5_RFXANK_RFXAP	RQ0012_021	0.0173995	0.013049
HOX{A5,B5}	RQ0012_021	0.00214706	0.00507593
SPI1	RQ0012_021	0.00491486	0.00688321
UFEwm	RQ0012_021	0.0724129	-0.00376954
EP300	RQ0012_021	0.000258909	-0.00956599
ETS1,2	RQ0012_021	0.0350142	0.0068981
NFE2L2	RQ0012_021	-0.0126036	-0.00361007
EGR1..3	RQ0012_021	0.0311371	-0.00891322
ELK1,4_GABP{A,B1}	RQ0012_021	0.00180411	-0.00971048
CEBPA,B_DDIT3	RQ0012_021	-0.00242778	0.00704906
ZFP161	RQ0012_021	0.0437083	-0.0197509
IKZF1	RQ0012_021	-0.00707382	-0.0062738
ZNF143	RQ0012_021	-0.010395	0.0119201
TFAP2B	RQ0012_021	0.0119276	-0.00878791
RUNX1..3	RQ0012_021	-0.00157597	0.0132681
AR	RQ0012_021	-0.0218669	-0.00352183
TFAP4	RQ0012_021	0.0186461	-0.00649164
ZNF148	RQ0012_021	-0.00956246	0.00358494
EOMES	RQ0012_021	0.0165783	-0.0421852
SMAD1..7,9	RQ0012_021	0.00300644	0.00342322
NFKB1_REL_RELA	RQ0012_021	-0.0107825	0.00179384
HIC1	RQ0012_021	0.00942551	-0.00763334
STAT2,4,6	RQ0012_021	0.00513864	0.00661831
FEV	RQ0012_021	-0.00393478	0.0085305
EWSR1-FLI1	RQ0012_021	-0.00997614	-0.000927382
EVI1	RQ0012_021	-0.00315685	0.0187159
FOXA2	RQ0012_021	0.00765989	-0.0127211
SOX{8,9,10}	RQ0012_021	0.00224297	-0.00625251
ARNT_ARNT2_BHLHB2_MAX_MYC_USF1	RQ0012_021	0.0163182	-0.0147599
TBX4,5	RQ0012_021	0.0058747	-0.0149674
GATA1..3	RQ0012_021	0.00475013	-0.0103326
PATZ1	RQ0012_021	0.00385083	-0.00712524
MAFB	RQ0012_021	-0.00495152	-0.0135448
FOXD3	RQ0012_021	-0.00475932	-0.005179
ELF1,2,4	RQ0012_021	0.00894445	0.00179748
TFAP2{A,C}	RQ0012_021	-0.00329495	0.00123114
MAZ	RQ0012_021	0.019284	-0.00216016
SNAI1..3	RQ0012_021	-0.00594184	-0.00879848
TLX1..3_NFIC{dimer}	RQ0012_021	0.0135888	-0.0019109
STAT1,3	RQ0012_021	0.0149759	0.000308599
HSF1,2	RQ0012_021	0.00363531	0.0154491
FOS_FOS{B,L1}_JUN{B,D}	RQ0012_021	-0.00439769	-0.0204323
TFCP2	RQ0012_021	0.0251016	0.00374254
HAND1,2	RQ0012_021	0.0292477	-0.0131381
EBF1	RQ0012_021	-0.00195924	0.00311563
NANOG{mouse}	RQ0012_021	0.00529849	0.00033521
HES1	RQ0012_021	-0.00925467	0.000872388
ZBTB16	RQ0012_021	0.00567805	-0.00649315
ZIC1..3	RQ0012_021	-0.0138828	-0.00966735
NFY{A,B,C}	RQ0012_021	0.0157823	0.0108021
ZNF384	RQ0012_021	-0.00647416	-0.0250413
TEAD1	RQ0012_021	0.0299207	0.0136098
PRRX1,2	RQ0012_021	-0.0156407	0.00950162
NKX3-2	RQ0012_021	0.0123097	-0.00642252
FOXQ1	RQ0012_021	-0.001405	-0.0316294
IRF1,2,7	RQ0012_021	0.0121461	0.0180848
KLF12	RQ0012_021	-0.000107995	0.000202791
MTF1	RQ0012_021	0.00950424	-0.0115737
PPARG	RQ0012_021	-0.00491353	-0.0112412
TLX2	RQ0012_021	0.0105666	0.000656857
ESR1	RQ0012_021	-0.00150512	0.00323117
BACH2	RQ0012_021	0.00513533	0.0117037
NFE2	RQ0012_021	0.00326042	0.00182395
GLI1..3	RQ0012_021	0.0011057	-0.0115328
STAT5{A,B}	RQ0012_021	0.00289004	0.00679843
FOX{D1,D2}	RQ0012_021	0.00677044	0.0304747
SP1	RQ0012_021	0.00924922	0.000250253
FOX{I1,J2}	RQ0012_021	0.00304157	0.00964949
DBP	RQ0012_021	0.0170448	0.0158398
RXR{A,B,G}	RQ0012_021	-0.00720642	-0.00450505
TP53	RQ0012_021	0.00748108	0.00118209
MEF2{A,B,C,D}	RQ0012_021	-0.00291307	0.00578505
HMGA1,2	RQ0012_021	-0.0154018	0.0183663
POU5F1_SOX2{dimer}	RQ0012_021	-0.0112999	0.00129872
NKX6-1,2	RQ0012_021	-0.0058226	0.00542901
KLF4	RQ0012_021	0.00207525	0.00327695
LMO2	RQ0012_021	0.018521	0.00386888
GTF2I	RQ0012_021	0.00849688	-0.00122216
GTF2A1,2	RQ0012_021	0.00740875	-0.00847867
POU3F1..4	RQ0012_021	-0.00498007	-0.000864073
TAL1_TCF{3,4,12}	RQ0012_021	0.00534905	0.000175622
SPZ1	RQ0012_021	-0.00244628	-0.00203355
CTCF	RQ0012_021	-0.0124488	0.00283084
SOX17	RQ0012_021	-0.0102957	-0.0215672
TGIF1	RQ0012_021	-0.00668721	-0.00324485
TCF4_dimer	RQ0012_021	-0.0131744	0.0143534
ESRRA	RQ0012_021	-0.0183932	0.0108172
RORA	RQ0012_021	-0.0279008	0.00975347
MYFfamily	RQ0012_021	0.00966568	0.00105739
HNF4A_NR2F1,2	RQ0012_021	0.00244766	-0.00310638
FOXO1,3,4	RQ0012_021	0.00113376	0.00676061
ADNP_IRX_SIX_ZHX	RQ0012_021	0.00491516	-0.0169502
bHLH_family	RQ0012_021	-0.00278109	-0.0272537
ZNF423	RQ0012_021	-0.000484172	-0.00730394
RXRA_VDR{dimer}	RQ0012_021	0.00710483	-0.0169863
NR5A1,2	RQ0012_021	-5.34411e-05	-0.00272034
CRX	RQ0012_021	-0.00367887	0.00408891
IKZF2	RQ0012_021	0.000866641	0.016772
T	RQ0012_021	-0.00744293	0.00541883
PAX5	RQ0012_021	-0.000273118	2.64697e-05
NR6A1	RQ0012_021	0.00749374	-0.00662632
EN1,2	RQ0012_021	0.00053917	-0.0105848
NFATC1..3	RQ0012_021	0.00392067	-0.00411881
RBPJ	RQ0012_021	0.00112633	-0.00402312
HOXA9_MEIS1	RQ0012_021	-0.000233295	-0.00618178
POU1F1	RQ0012_021	0.00146361	-0.00344267
MYB	RQ0012_021	-0.0229977	-0.00796764
BPTF	RQ0012_021	-0.0111816	-0.00219043
ZNF238	RQ0012_021	0.00152265	-0.000229578
NR1H4	RQ0012_021	0.00393924	0.0023459
ONECUT1,2	RQ0012_021	-0.00222651	0.0148702
POU5F1	RQ0012_021	-0.00833914	-0.0120312
HMX1	RQ0012_021	0.0081086	-0.00599739
CDX1,2,4	RQ0012_021	0.0108848	-0.000723075
FOXP3	RQ0012_021	-0.00464985	0.0088066
FOSL2	RQ0012_021	-0.00178919	-0.00429988
NKX2-2,8	RQ0012_021	0.00234836	-0.00681912
NFIX	RQ0012_021	-0.00835104	0.00531327
GFI1	RQ0012_021	0.00967879	-0.0158772
LEF1_TCF7_TCF7L1,2	RQ0012_021	-0.0180625	-0.00571732
POU2F1..3	RQ0012_021	-0.00463269	-0.00895535
NFE2L1	RQ0012_021	0.0059778	0.00293171
PAX4	RQ0012_021	0.0142707	-0.00601131
YY1	RQ0012_021	-0.00375212	0.0020342
HIF1A	RQ0012_021	-0.0132415	0.00264176
MYOD1	RQ0012_021	-0.00670706	-0.00670057
ZBTB6	RQ0012_021	0.0140264	0.00126976
NHLH1,2	RQ0012_021	0.0151052	0.00272394
GFI1B	RQ0012_021	0.00270247	0.000166081
NR3C1	RQ0012_021	0.00548345	-0.00364795
ZEB1	RQ0012_021	-0.00298574	-0.00100974
PITX1..3	RQ0012_024	0.00251409	0.00103125
RREB1	RQ0012_024	-0.0236504	-0.00492254
MZF1	RQ0012_024	-0.0274096	-0.000453259
SPIB	RQ0012_024	0.0148399	0.012698
RFX1..5_RFXANK_RFXAP	RQ0012_024	-0.00508853	-0.00677824
HOX{A5,B5}	RQ0012_024	0.0206707	-0.0114872
SPI1	RQ0012_024	-0.00749137	-0.00423104
UFEwm	RQ0012_024	-0.0196901	-0.000755377
EP300	RQ0012_024	0.00540258	-0.00838591
ETS1,2	RQ0012_024	-0.0202669	-0.000998205
NFE2L2	RQ0012_024	0.0198225	0.0199614
EGR1..3	RQ0012_024	-0.0284205	-0.00778581
ELK1,4_GABP{A,B1}	RQ0012_024	-0.0101655	0.0169405
CEBPA,B_DDIT3	RQ0012_024	-0.00146129	-0.00179584
ZFP161	RQ0012_024	-0.0527031	0.00323264
IKZF1	RQ0012_024	-0.00783587	-0.00942697
ZNF143	RQ0012_024	-0.0147954	0.00233348
TFAP2B	RQ0012_024	-0.0119635	0.00408496
RUNX1..3	RQ0012_024	0.00753035	-0.00157375
AR	RQ0012_024	0.0103224	-0.0110073
TFAP4	RQ0012_024	-0.0199996	-0.0002431
ZNF148	RQ0012_024	-0.0116021	-0.0102862
EOMES	RQ0012_024	-0.0295733	0.000947345
SMAD1..7,9	RQ0012_024	0.0222588	0.00195452
NFKB1_REL_RELA	RQ0012_024	0.00889119	-0.00458773
HIC1	RQ0012_024	-0.02347	0.00661821
STAT2,4,6	RQ0012_024	-0.00691499	0.00451335
FEV	RQ0012_024	0.00213128	-0.0130155
EWSR1-FLI1	RQ0012_024	-0.056448	0.00108766
EVI1	RQ0012_024	-0.0133978	0.000429416
FOXA2	RQ0012_024	0.0240787	0.0113222
SOX{8,9,10}	RQ0012_024	0.00798138	0.0119599
ARNT_ARNT2_BHLHB2_MAX_MYC_USF1	RQ0012_024	-0.00655356	0.00872239
TBX4,5	RQ0012_024	0.0122895	-0.00213405
GATA1..3	RQ0012_024	-0.00735107	-0.00177454
PATZ1	RQ0012_024	-0.01032	-0.00192892
MAFB	RQ0012_024	-0.00836902	0.00980394
FOXD3	RQ0012_024	0.0440597	-0.0128727
ELF1,2,4	RQ0012_024	-0.0127428	-0.00386039
TFAP2{A,C}	RQ0012_024	0.0293453	0.00227714
MAZ	RQ0012_024	-0.0318823	0.00223696
SNAI1..3	RQ0012_024	-0.000274265	0.00152038
TLX1..3_NFIC{dimer}	RQ0012_024	-0.0311043	-0.00125706
STAT1,3	RQ0012_024	-0.0194821	-0.00410527
HSF1,2	RQ0012_024	-0.00485112	-0.0134113
FOS_FOS{B,L1}_JUN{B,D}	RQ0012_024	0.00955616	0.00120321
TFCP2	RQ0012_024	-0.0177877	-0.0105572
HAND1,2	RQ0012_024	0.00596949	-0.0148956
EBF1	RQ0012_024	-0.00427064	0.00509099
NANOG{mouse}	RQ0012_024	-0.00844025	0.00451223
HES1	RQ0012_024	0.0145167	0.00753499
ZBTB16	RQ0012_024	-0.00541885	0.00670654
ZIC1..3	RQ0012_024	-0.017807	0.0189141
NFY{A,B,C}	RQ0012_024	0.0213338	0.019656
ZNF384	RQ0012_024	0.008045	0.0115562
TEAD1	RQ0012_024	-0.010255	0.00337061
PRRX1,2	RQ0012_024	0.00100601	-0.021361
NKX3-2	RQ0012_024	-0.0082339	0.0058038
FOXQ1	RQ0012_024	0.0214578	-0.0191819
IRF1,2,7	RQ0012_024	-0.00044051	0.00370331
KLF12	RQ0012_024	0.0107995	-0.00831654
MTF1	RQ0012_024	0.0226094	0.00731555
PPARG	RQ0012_024	-0.0188171	-0.00252113
TLX2	RQ0012_024	-0.00413312	0.00984432
ESR1	RQ0012_024	0.000585356	-0.00128234
BACH2	RQ0012_024	-0.00347152	-0.00328921
NFE2	RQ0012_024	0.0119348	-0.0196058
GLI1..3	RQ0012_024	0.000433603	-0.000965605
STAT5{A,B}	RQ0012_024	-0.029865	0.00524885
FOX{D1,D2}	RQ0012_024	-0.00575627	-0.0178651
SP1	RQ0012_024	0.0127543	0.00583594
FOX{I1,J2}	RQ0012_024	-0.0263988	-0.00848726
DBP	RQ0012_024	-0.00642048	0.00203538
RXR{A,B,G}	RQ0012_024	-0.0157603	-0.00921602
TP53	RQ0012_024	5.98385e-05	-0.00706412
MEF2{A,B,C,D}	RQ0012_024	-0.0195034	0.0123237
HMGA1,2	RQ0012_024	-0.0180896	0.0161023
POU5F1_SOX2{dimer}	RQ0012_024	-0.033271	0.0157515
NKX6-1,2	RQ0012_024	0.0123159	0.0169323
KLF4	RQ0012_024	-0.0177757	0.00460926
LMO2	RQ0012_024	0.0191264	-0.008266
GTF2I	RQ0012_024	0.00787711	-0.00069621
GTF2A1,2	RQ0012_024	-0.0215344	0.00457955
POU3F1..4	RQ0012_024	0.00780343	-0.00515651
TAL1_TCF{3,4,12}	RQ0012_024	-0.0159095	-0.0200936
SPZ1	RQ0012_024	0.0040422	-0.00663576
CTCF	RQ0012_024	-0.00715183	-0.00455154
SOX17	RQ0012_024	0.0109162	0.00537707
TGIF1	RQ0012_024	-4.42035e-06	0.0112584
TCF4_dimer	RQ0012_024	-0.0108575	-0.0210369
ESRRA	RQ0012_024	-0.011853	0.00692925
RORA	RQ0012_024	0.0137984	-0.00745579
MYFfamily	RQ0012_024	-0.00994205	-0.00988079
HNF4A_NR2F1,2	RQ0012_024	-0.0192087	-0.00721845
FOXO1,3,4	RQ0012_024	0.020005	0.0157028
ADNP_IRX_SIX_ZHX	RQ0012_024	-0.00390932	-0.00340292
bHLH_family	RQ0012_024	0.00822478	0.00950096
ZNF423	RQ0012_024	0.0238656	-0.00236113
RXRA_VDR{dimer}	RQ0012_024	0.00844531	-0.00822068
NR5A1,2	RQ0012_024	0.00929133	-0.000850348
CRX	RQ0012_024	-0.00559137	-0.00476066
IKZF2	RQ0012_024	0.000916817	-0.00567045
T	RQ0012_024	0.0153624	0.00286506
PAX5	RQ0012_024	0.00530473	-0.00531241
NR6A1	RQ0012_024	0.00868297	-0.00122186
EN1,2	RQ0012_024	-0.0165201	0.00479394
NFATC1..3	RQ0012_024	-0.0235923	0.000100811
RBPJ	RQ0012_024	-0.00694348	0.00386724
HOXA9_MEIS1	RQ0012_024	-0.017517	-0.0244211
POU1F1	RQ0012_024	0.0103228	0.0151741
MYB	RQ0012_024	-0.0171903	0.00314584
BPTF	RQ0012_024	-0.00141046	0.0128296
ZNF238	RQ0012_024	0.0279601	0.00164024
NR1H4	RQ0012_024	-0.0095264	-0.0140642
ONECUT1,2	RQ0012_024	0.0108796	-0.00410074
POU5F1	RQ0012_024	-0.0118689	0.0228998
HMX1	RQ0012_024	1.95064e-05	0.00860469
CDX1,2,4	RQ0012_024	0.0258221	0.00792208
FOXP3	RQ0012_024	0.00497091	0.0113759
FOSL2	RQ0012_024	0.00190357	0.0138545
NKX2-2,8	RQ0012_024	0.00781523	0.00586158
NFIX	RQ0012_024	0.0053771	-0.000575365
GFI1	RQ0012_024	-0.024275	0.0135111
LEF1_TCF7_TCF7L1,2	RQ0012_024	0.0052605	0.00164914
POU2F1..3	RQ0012_024	-0.0217469	0.00955064
NFE2L1	RQ0012_024	0.00231216	0.00823981
PAX4	RQ0012_024	-0.017886	0.00208477
YY1	RQ0012_024	0.011834	-0.00338551
HIF1A	RQ0012_024	-0.00205807	0.000435026
MYOD1	RQ0012_024	0.0185457	-0.000130238
ZBTB6	RQ0012_024	-0.0186984	-0.00293874
NHLH1,2	RQ0012_024	-0.0044647	0.0026274
GFI1B	RQ0012_024	0.0156567	0.00952918
NR3C1	RQ0012_024	0.00177961	0.00481613
ZEB1	RQ0012_024	-0.00558571	-0.0043492
