# Supplementary material for: OVCH1 Antisense RNA 1 is differentially expressed between non-frail and frail old adults
Source: GeroScience. 2023 Oct 11;46(2):2063–81. doi: 10.1007/s11357-023-00961-9 (PMC10828349; doi:10.1007/s11357-023-00961-9)
Supplement: Supplementary file 5 — (XLSX 11 kb) [file 11357_2023_961_MOESM5_ESM.xlsx]

## Sheet: Supplementary Table 8
Chromosome	Start	End	RefSeq_ID	Gene_name
chr11	5225465	5227071	NM_000518.4	HBB
chr11	5232828	5234628	NM_000519.3	HBD
chr11	5268349	5270143	NM_005330.3	HBE1
chr11	5248271	5249857	NM_000559.2	HBG1
chr11	5253190	5254781	NM_000184.2	HBG2
chr15	44711486	44718159	NM_004048.2	B2M
chr16	176650	177522	NM_000558.4	HBA1
chr16	172846	173710	NM_000517.4	HBA2
chr16	165973	166768	NM_001003938.3	HBM
chr16	180333	181179	NM_005331.4	HBQ1
chr16	152854	154505	NM_005332.2	HBZ
