# Supplementary material for: OVCH1 Antisense RNA 1 is differentially expressed between non-frail and frail old adults
Source: GeroScience. 2023 Oct 11;46(2):2063–81. doi: 10.1007/s11357-023-00961-9 (PMC10828349; doi:10.1007/s11357-023-00961-9)
Supplement: Supplementary file 13 — (XLSX 227 kb) [file 11357_2023_961_MOESM13_ESM.xlsx]

## Sheet: Supplementary Table 2
class	rank	dataSetID	dataSetName	inGroups	pValue	Bonferroni	FDR	nCommonGenes	fracOfEffectiveClassSize	expectedFracOfEffectiveClassSize	enrichmentRatio	classSize	effectiveClassSize	fracOfEffectiveSetSize	effectiveSetSize	shortDataSetName	overlapGenes
black	1	MSigDB.M41698	TRAVAGLINI_LUNG_TREM2_DENDRITIC_CELL (MSigDB)	MSigDB|MSigDB C8: NA	4.4684e-09	0.0034968	2.8947e-06	36	0.11215	0.0376821	2.97621	321	321	0.0736196	489	TRAVAGLINI_LUNG_TREM2_DENDRITIC_CELL	CD68|GRN|CTSD|PSAP|DNASE2|GAA|TGFBI|LAMP1|KCTD12|CLEC7A|KLF4|YWHAH|TFEC|ARHGEF10L|LRP1|CD14|SLC31A1|COLGALT1|PDK4|SYNGR2|HMOX1|TMBIM1|ATP6AP1|HYAL2|APLP2|BCAP31|TWF2|CIAO2A|VIM|SDHB|NEK6|ATP6AP2|MGST1|SH3BGRL|ITGB2|ALDOA
black	2	GO:0009653	anatomical structure morphogenesis	GO|GO.BP|GO	1.62243e-07	0.126965	7.85189e-05	70	0.218069	0.117439	1.85687	321	321	0.0459318	1524	anatomical structure morphogenesis	(More than 50 overlapping genes)
black	3	GO:0048869	cellular developmental process	GO|GO.BP|GO	2.55296e-07	0.199785	0.000117728	97	0.302181	0.186253	1.62242	321	321	0.0401324	2417	cellular developmental process	(More than 50 overlapping genes)
black	4	MSigDB.M39022	FAN_EMBRYONIC_CTX_BIG_GROUPS_MICROGLIA (MSigDB)	MSigDB|MSigDB C8: NA	3.03766e-07	0.237715	0.000138126	25	0.0778816	0.0243508	3.19832	321	321	0.0791139	316	FAN_EMBRYONIC_CTX_BIG_GROUPS_MICROGLIA	CD14|PDK4|CD68|LAPTM5|ITGB2|TFEC|HMOX1|IRAG2|SYNGR2|GRN|CNPY3|DNASE2|CTSD|KLF2|GPN3|HSPA5|PSAP|TLN1|KCTD12|GAA|COLGALT1|HERPUD1|APLP2|CIAO2A|BCAP31
black	5	GO:0048468	cell development	GO|GO.BP|GO	5.28837e-07	0.413848	0.00022789	59	0.183801	0.0951684	1.93132	321	321	0.0477733	1235	cell development	(More than 50 overlapping genes)
black	6	GO:0030154	cell differentiation	GO|GO.BP|GO	6.23397e-07	0.487847	0.000264559	94	0.292835	0.181937	1.60954	321	321	0.0398136	2361	cell differentiation	(More than 50 overlapping genes)
black	7	MSigDB.M39110	AIZARANI_LIVER_C6_KUPFFER_CELLS_2 (MSigDB)	MSigDB|MSigDB C8: NA	9.63461e-07	0.753968	0.000393306	18	0.0560748	0.0144872	3.87065	321	321	0.0957447	188	AIZARANI_LIVER_C6_KUPFFER_CELLS_2	HMOX1|PSAP|GRN|KCTD12|CTSD|TGFBI|CLEC7A|PDK4|LAPTM5|ITGB2|CD14|SCARNA9|ACTB|SRGAP2B|ATP6AP1|COLGALT1|CNPY3|KLF4
black	8	MSigDB.M41718	FAN_OVARY_CL16_LYMPHATIC_ENDOTHELIAL_CELL (MSigDB)	MSigDB|MSigDB C8: NA	1.34862e-06	1	0.00053141	17	0.0529595	0.0133313	3.97257	321	321	0.0982659	173	FAN_OVARY_CL16_LYMPHATIC_ENDOTHELIAL_CELL	LAPTM5|HYAL2|APLP2|KLF4|CTSD|OS9|GRN|BCAP31|KCTD12|NUCB1|LAMP1|YWHAH|NORAD|ATP6AP2|LMAN2|PSAP|PET100
black	9	GO:0070062	extracellular exosome	GO|GO.CC|GO	1.80207e-06	1	0.000690276	64	0.199377	0.110657	1.80175	321	321	0.0445682	1436	extracellular exosome	(More than 50 overlapping genes)
black	10	GO:0048856	anatomical structure development	GO|GO.BP|GO	1.96215e-06	1	0.000744306	121	0.376947	0.25969	1.45153	321	321	0.035905	3370	anatomical structure development	(More than 50 overlapping genes)
blue	1	MSigDB.M41688	TRAVAGLINI_LUNG_NEUTROPHIL_CELL (MSigDB)	MSigDB|MSigDB C8: NA	1.65134e-65	1.29228e-59	4.78621e-61	139	0.133014	0.0258149	5.15262	1045	1045	0.414925	335	TRAVAGLINI_LUNG_NEUTROPHIL_CELL	(More than 50 overlapping genes)
blue	2	MSigDB.M4482	GSE22886_NAIVE_BCELL_VS_NEUTROPHIL_DN (MSigDB)	MSigDB|MSigDB C7: immunologic signatures|MSigDB C7: immunologic signatures - IMMUNESIGDB	5.79251e-59	4.533e-53	1.25917e-54	98	0.0937799	0.0141019	6.65017	1045	1045	0.535519	183	GSE22886_NAIVE_BCELL_VS_NEUTROPHIL_DN	(More than 50 overlapping genes)
blue	3	MSigDB.M39203	HAY_BONE_MARROW_NEUTROPHIL (MSigDB)	MSigDB|MSigDB C8: NA	4.79978e-58	3.75613e-52	9.6311e-54	146	0.139713	0.0318255	4.38996	1045	1045	0.353511	413	HAY_BONE_MARROW_NEUTROPHIL	(More than 50 overlapping genes)
blue	4	MSigDB.M40868	ZAK_PBMC_MRKAD5_HIV_1_GAG_POL_NEF_AGE_20_50YO_1DY_UP (MSigDB)	MSigDB|MSigDB C7: immunologic signatures|MSigDB C7: immunologic signatures - VAX	5.84344e-42	4.57286e-36	5.71607e-38	199	0.190431	0.0702782	2.70967	1045	1045	0.218202	912	ZAK_PBMC_MRKAD5_HIV_1_GAG_POL_NEF_AGE_20_50YO_1DY_UP	(More than 50 overlapping genes)
blue	5	MSigDB.M41699	TRAVAGLINI_LUNG_CLASSICAL_MONOCYTE_CELL (MSigDB)	MSigDB|MSigDB C8: NA	2.44719e-41	1.91508e-35	2.30733e-37	99	0.0947368	0.0205749	4.60449	1045	1045	0.370787	267	TRAVAGLINI_LUNG_CLASSICAL_MONOCYTE_CELL	(More than 50 overlapping genes)
blue	6	MSigDB.M41700	TRAVAGLINI_LUNG_OLR1_CLASSICAL_MONOCYTE_CELL (MSigDB)	MSigDB|MSigDB C8: NA	2.48299e-40	1.94309e-34	2.18325e-36	161	0.154067	0.050551	3.04775	1045	1045	0.245427	656	TRAVAGLINI_LUNG_OLR1_CLASSICAL_MONOCYTE_CELL	(More than 50 overlapping genes)
blue	7	MSigDB.M41099	HARALAMBIEVA_PBMC_FLUARIX_AGE_50_74YO_CORR_WITH_28D_MEM_B_CELL_RESPONSE_AT_28DY_POSITIVE (MSigDB)	MSigDB|MSigDB C7: immunologic signatures|MSigDB C7: immunologic signatures - VAX	1.01434e-38	7.9378e-33	7.9378e-35	212	0.202871	0.0816059	2.48598	1045	1045	0.200189	1059	HARALAMBIEVA_PBMC_FLUARIX_AGE_50_74YO_CORR_WITH_28D_MEM_B_CELL_RESPONSE_AT_28DY_POSITIVE	(More than 50 overlapping genes)
blue	8	MSigDB.M41081	OSMAN_BLOOD_CHAD63_KH_AGE_18_50YO_HIGH_DOSE_SUBJECTS_24HR_UP (MSigDB)	MSigDB|MSigDB C7: immunologic signatures|MSigDB C7: immunologic signatures - VAX	1.97489e-35	1.54547e-29	1.32092e-31	260	0.248804	0.117207	2.12277	1045	1045	0.17094	1521	OSMAN_BLOOD_CHAD63_KH_AGE_18_50YO_HIGH_DOSE_SUBJECTS_24HR_UP	(More than 50 overlapping genes)
blue	9	MSigDB.M39124	AIZARANI_LIVER_C23_KUPFFER_CELLS_3 (MSigDB)	MSigDB|MSigDB C8: NA	3.47469e-32	2.71916e-26	1.97041e-28	75	0.0717703	0.0152578	4.70386	1045	1045	0.378788	198	AIZARANI_LIVER_C23_KUPFFER_CELLS_3	(More than 50 overlapping genes)
blue	10	MSigDB.M4948	GSE29618_MONOCYTE_VS_MDC_UP (MSigDB)	MSigDB|MSigDB C7: immunologic signatures|MSigDB C7: immunologic signatures - IMMUNESIGDB	2.64531e-31	2.07012e-25	1.40824e-27	70	0.0669856	0.0137166	4.88355	1045	1045	0.393258	178	GSE29618_MONOCYTE_VS_MDC_UP	(More than 50 overlapping genes)
blue	11	MSigDB.M41697	TRAVAGLINI_LUNG_EREG_DENDRITIC_CELL (MSigDB)	MSigDB|MSigDB C8: NA	3.38604e-31	2.64979e-25	1.7904e-27	126	0.120574	0.0397627	3.03235	1045	1045	0.244186	516	TRAVAGLINI_LUNG_EREG_DENDRITIC_CELL	(More than 50 overlapping genes)
blue	12	MSigDB.M4474	GSE22886_NAIVE_TCELL_VS_NEUTROPHIL_DN (MSigDB)	MSigDB|MSigDB C7: immunologic signatures|MSigDB C7: immunologic signatures - IMMUNESIGDB	4.6895e-30	3.66982e-24	2.32267e-26	60	0.0574163	0.0105571	5.43862	1045	1045	0.437956	137	GSE22886_NAIVE_TCELL_VS_NEUTROPHIL_DN	(More than 50 overlapping genes)
blue	13	MSigDB.M41019	NAKAYA_PBMC_FLUARIX_FLUVIRIN_AGE_18_50YO_CORRELATED_WITH_HAI_28DY_RESPONSE_AT_3DY_POSITIVE (MSigDB)	MSigDB|MSigDB C7: immunologic signatures|MSigDB C7: immunologic signatures - VAX	9.40728e-30	7.36178e-24	4.51643e-26	103	0.0985646	0.0291285	3.38379	1045	1045	0.272487	378	NAKAYA_PBMC_FLUARIX_FLUVIRIN_AGE_18_50YO_CORRELATED_WITH_HAI_28DY_RESPONSE_AT_3DY_POSITIVE	(More than 50 overlapping genes)
blue	14	MSigDB.M4945	GSE29618_MONOCYTE_VS_PDC_UP (MSigDB)	MSigDB|MSigDB C7: immunologic signatures|MSigDB C7: immunologic signatures - IMMUNESIGDB	2.28215e-29	1.78593e-23	1.07586e-25	69	0.0660287	0.0141789	4.65682	1045	1045	0.375	184	GSE29618_MONOCYTE_VS_PDC_UP	(More than 50 overlapping genes)
blue	15	MSigDB.M5526	GSE3982_NEUTROPHIL_VS_EFF_MEMORY_CD4_TCELL_UP (MSigDB)	MSigDB|MSigDB C7: immunologic signatures|MSigDB C7: immunologic signatures - IMMUNESIGDB	3.54816e-29	2.77665e-23	1.64299e-25	67	0.0641148	0.0134854	4.75439	1045	1045	0.382857	175	GSE3982_NEUTROPHIL_VS_EFF_MEMORY_CD4_TCELL_UP	(More than 50 overlapping genes)
blue	16	MSigDB.M4963	GSE29618_MONOCYTE_VS_PDC_DAY7_FLU_VACCINE_UP (MSigDB)	MSigDB|MSigDB C7: immunologic signatures|MSigDB C7: immunologic signatures - IMMUNESIGDB	7.40111e-28	5.79183e-22	3.1999e-24	68	0.0650718	0.0144872	4.49168	1045	1045	0.361702	188	GSE29618_MONOCYTE_VS_PDC_DAY7_FLU_VACCINE_UP	(More than 50 overlapping genes)
blue	17	JAM:003031	RedBloodCell__Kabanova	JAM|BloodAtlases|BloodAtlases.Kabanova|Cell type markers|Cell type marker enriched gene sets	1.15857e-26	9.0665e-21	4.48837e-23	156	0.149282	0.0618016	2.41551	1045	1045	0.194514	802	RedBloodCell	(More than 50 overlapping genes)
blue	18	MSigDB.M40997	HOWARD_PBMC_INACT_MONOV_INFLUENZA_A_INDONESIA_05_2005_H5N1_AGE_19_39YO_AS03_ADJUVANT_VS_BUFFER_1DY_UP (MSigDB)	MSigDB|MSigDB C7: immunologic signatures|MSigDB C7: immunologic signatures - VAX	8.76309e-26	6.85766e-20	3.18961e-22	87	0.0832536	0.0241967	3.44071	1045	1045	0.27707	314	HOWARD_PBMC_INACT_MONOV_INFLUENZA_A_INDONESIA_05_2005_H5N1_AGE_19_39YO_AS03_ADJUVANT_VS_BUFFER_1DY_UP	(More than 50 overlapping genes)
blue	19	MSigDB.M5530	GSE3982_NEUTROPHIL_VS_NKCELL_UP (MSigDB)	MSigDB|MSigDB C7: immunologic signatures|MSigDB C7: immunologic signatures - IMMUNESIGDB	9.40588e-26	7.36068e-20	3.40772e-22	63	0.0602871	0.0134854	4.47055	1045	1045	0.36	175	GSE3982_NEUTROPHIL_VS_NKCELL_UP	(More than 50 overlapping genes)
blue	20	GO:0002274	myeloid leukocyte activation	GO|GO.BP|GO	1.08645e-25	8.50213e-20	3.90006e-22	118	0.112919	0.0405333	2.78583	1045	1045	0.224335	526	myeloid leukocyte activation	(More than 50 overlapping genes)
blue	21	MSigDB.M4966	GSE29618_MONOCYTE_VS_MDC_DAY7_FLU_VACCINE_UP (MSigDB)	MSigDB|MSigDB C7: immunologic signatures|MSigDB C7: immunologic signatures - IMMUNESIGDB	8.01455e-25	6.27188e-19	2.72691e-21	63	0.0602871	0.0139478	4.32235	1045	1045	0.348066	181	GSE29618_MONOCYTE_VS_MDC_DAY7_FLU_VACCINE_UP	(More than 50 overlapping genes)
blue	22	MSigDB.M5528	GSE3982_NEUTROPHIL_VS_CENT_MEMORY_CD4_TCELL_UP (MSigDB)	MSigDB|MSigDB C7: immunologic signatures|MSigDB C7: immunologic signatures - IMMUNESIGDB	1.28668e-24	1.00691e-18	4.26657e-21	62	0.0593301	0.0136395	4.34987	1045	1045	0.350282	177	GSE3982_NEUTROPHIL_VS_CENT_MEMORY_CD4_TCELL_UP	(More than 50 overlapping genes)
blue	23	MSigDB.M4955	GSE29618_BCELL_VS_MONOCYTE_DAY7_FLU_VACCINE_DN (MSigDB)	MSigDB|MSigDB C7: immunologic signatures|MSigDB C7: immunologic signatures - IMMUNESIGDB	1.38144e-24	1.08106e-18	4.56144e-21	64	0.061244	0.0144872	4.22747	1045	1045	0.340426	188	GSE29618_BCELL_VS_MONOCYTE_DAY7_FLU_VACCINE_DN	(More than 50 overlapping genes)
blue	24	GO:0002275	myeloid cell activation involved in immune response	GO|GO.BP|GO	1.10664e-23	8.66013e-18	3.52038e-20	104	0.0995215	0.0347538	2.86362	1045	1045	0.230599	451	myeloid cell activation involved in immune response	(More than 50 overlapping genes)
blue	25	GO:0043299	leukocyte degranulation	GO|GO.BP|GO	1.6329e-23	1.27785e-17	5.15262e-20	103	0.0985646	0.0343685	2.86788	1045	1045	0.230942	446	leukocyte degranulation	(More than 50 overlapping genes)
blue	26	GO:0002444	myeloid leukocyte mediated immunity	GO|GO.BP|GO	1.43667e-22	1.12429e-16	4.22664e-19	103	0.0985646	0.0352932	2.79274	1045	1045	0.224891	458	myeloid leukocyte mediated immunity	(More than 50 overlapping genes)
blue	27	GO:0036230	granulocyte activation	GO|GO.BP|GO	1.97562e-22	1.54604e-16	5.72609e-19	98	0.0937799	0.0326732	2.87024	1045	1045	0.231132	424	granulocyte activation	(More than 50 overlapping genes)
blue	28	GO:0043312	neutrophil degranulation	GO|GO.BP|GO	2.01758e-22	1.57888e-16	5.82613e-19	96	0.091866	0.0315944	2.90767	1045	1045	0.234146	410	neutrophil degranulation	(More than 50 overlapping genes)
blue	29	GO:0002446	neutrophil mediated immunity	GO|GO.BP|GO	2.413e-22	1.88832e-16	6.86662e-19	97	0.092823	0.0322108	2.88173	1045	1045	0.232057	418	neutrophil mediated immunity	(More than 50 overlapping genes)
blue	30	GO:0002283	neutrophil activation involved in immune response	GO|GO.BP|GO	2.4365e-22	1.90671e-16	6.90838e-19	96	0.091866	0.0316714	2.9006	1045	1045	0.233577	411	neutrophil activation involved in immune response	(More than 50 overlapping genes)
blue	31	GO:0042119	neutrophil activation	GO|GO.BP|GO	2.90624e-22	2.27431e-16	8.18097e-19	97	0.092823	0.0322879	2.87485	1045	1045	0.231504	419	neutrophil activation	(More than 50 overlapping genes)
blue	32	BioSystems.REACTOME.R-HSA-6798695	Neutrophil degranulation (REACTOME)	REACTOME	1.93444e-21	1.51382e-15	5.18432e-18	94	0.0899522	0.0314402	2.86105	1045	1045	0.230392	408	Neutrophil degranulation	(More than 50 overlapping genes)
blue	33	MSigDB.M39305	CUI_DEVELOPING_HEART_C8_MACROPHAGE (MSigDB)	MSigDB|MSigDB C8: NA	3.60218e-21	2.81893e-15	9.36521e-18	68	0.0650718	0.0183401	3.54805	1045	1045	0.285714	238	CUI_DEVELOPING_HEART_C8_MACROPHAGE	(More than 50 overlapping genes)
blue	34	MSigDB.M6492	GSE4748_CYANOBACTERIUM_LPSLIKE_VS_LPS_AND_CYANOBACTERIUM_LPSLIKE_STIM_DC_3H_DN (MSigDB)	MSigDB|MSigDB C7: immunologic signatures|MSigDB C7: immunologic signatures - IMMUNESIGDB	3.88921e-21	3.04355e-15	1.0078e-17	46	0.0440191	0.00893889	4.92445	1045	1045	0.396552	116	GSE4748_CYANOBACTERIUM_LPSLIKE_VS_LPS_AND_CYANOBACTERIUM_LPSLIKE_STIM_DC_3H_DN	LRRC4|RASGRP4|ZFP36|TLR5|S100A11|VASP|PGLYRP1|IL1RN|SLC22A4|UBTD1|BTNL8|ARRB2|SEMA4A|DOK3|MMP25|BASP1|AATK|SH3GLB1|DYSF|PYGL|CYSTM1|PLBD1|KCNJ2|CREB5|TUBA4A|BEND7|SRPK1|NPL|FCGR3B|SLPI|ECHDC3|CDC42EP3|MAPK3|SULT1B1|RNF24|MMP9|RBPJ|UBAP1|VPS9D1|ANXA3|AKIRIN2|FKBP5|WDFY3-AS2|LTBR|FAM200B|BST1
blue	35	GO:0002443	leukocyte mediated immunity	GO|GO.BP|GO	5.42022e-21	4.24166e-15	1.39071e-17	121	0.115789	0.0475457	2.43533	1045	1045	0.19611	617	leukocyte mediated immunity	(More than 50 overlapping genes)
blue	36	MSigDB.M5347	GSE37416_0H_VS_12H_F_TULARENSIS_LVS_NEUTROPHIL_UP (MSigDB)	MSigDB|MSigDB C7: immunologic signatures|MSigDB C7: immunologic signatures - IMMUNESIGDB	8.99284e-21	7.03745e-15	2.28489e-17	58	0.0555024	0.0140248	3.95744	1045	1045	0.318681	182	GSE37416_0H_VS_12H_F_TULARENSIS_LVS_NEUTROPHIL_UP	(More than 50 overlapping genes)
blue	37	GO:0002366	leukocyte activation involved in immune response	GO|GO.BP|GO	1.70067e-20	1.33088e-14	4.22502e-17	115	0.110048	0.0445403	2.47075	1045	1045	0.198962	578	leukocyte activation involved in immune response	(More than 50 overlapping genes)
blue	38	GO:0002263	cell activation involved in immune response	GO|GO.BP|GO	2.62021e-20	2.05048e-14	6.38779e-17	115	0.110048	0.0447715	2.45799	1045	1045	0.197935	581	cell activation involved in immune response	(More than 50 overlapping genes)
blue	39	HDSigDb.human.6014	Up-regulated, HD markers in human prefrontal cortex (Labadorf via HDSigDB)	HDSigDB|High-throughput association analysis|Differential mRNA expression induced by Htt CAG length expansion|mRNA differential expression|Effect of Htt CAG length expansion|mRNA expression profiling|High-throughput association analysis|Cortex|Brain|Central nervous system	4.89373e-20	3.82965e-14	1.16403e-16	99	0.0947368	0.0356785	2.65529	1045	1045	0.213823	463	Up-regulated, HD markers in human prefrontal cortex	(More than 50 overlapping genes)
blue	40	MSigDB.M5662	GSE6269_E_COLI_VS_STREP_PNEUMO_INF_PBMC_DN (MSigDB)	MSigDB|MSigDB C7: immunologic signatures|MSigDB C7: immunologic signatures - IMMUNESIGDB	5.90604e-20	4.62184e-14	1.38794e-16	48	0.045933	0.0102489	4.48175	1045	1045	0.360902	133	GSE6269_E_COLI_VS_STREP_PNEUMO_INF_PBMC_DN	MMP9|PGLYRP1|CR1|ARG1|HP|ITGAM|APMAP|IL1R2|FLOT2|CD177|STX3|IGF2R|AGFG1|UGCG|TMBIM6|CAMKK2|S100P|ENTPD1|TMCO3|FUT7|F5|CCPG1|CKAP4|ANXA3|PDIA5|HK3|HCAR3|HOMER3|ERO1A|PGD|IL1R1|CDA|GYG1|PYGL|MAPK14|BST1|CSF3R|RAB27A|CD163|CAPG|PLBD1|SLPI|RTN3|GGH|MYO1F|PADI2|IMPDH1|FKBP5
blue	41	MSigDB.M6495	GSE4984_UNTREATED_VS_GALECTIN1_TREATED_DC_UP (MSigDB)	MSigDB|MSigDB C7: immunologic signatures|MSigDB C7: immunologic signatures - IMMUNESIGDB	8.37595e-20	6.5547e-14	1.92785e-16	53	0.0507177	0.0124066	4.08797	1045	1045	0.329193	161	GSE4984_UNTREATED_VS_GALECTIN1_TREATED_DC_UP	(More than 50 overlapping genes)
blue	42	GO:0045055	regulated exocytosis	GO|GO.BP|GO	9.49602e-20	7.43122e-14	2.17287e-16	116	0.111005	0.0460815	2.40888	1045	1045	0.19398	598	regulated exocytosis	(More than 50 overlapping genes)
blue	43	MSigDB.M5405	GSE3982_EOSINOPHIL_VS_NEUTROPHIL_DN (MSigDB)	MSigDB|MSigDB C7: immunologic signatures|MSigDB C7: immunologic signatures - IMMUNESIGDB	9.97763e-20	7.80812e-14	2.26322e-16	52	0.0497608	0.0120213	4.13939	1045	1045	0.333333	156	GSE3982_EOSINOPHIL_VS_NEUTROPHIL_DN	(More than 50 overlapping genes)
blue	44	MSigDB.M4480	GSE22886_NAIVE_TCELL_VS_MONOCYTE_DN (MSigDB)	MSigDB|MSigDB C7: immunologic signatures|MSigDB C7: immunologic signatures - IMMUNESIGDB	2.13522e-19	1.67095e-13	4.70689e-16	57	0.0545455	0.0144101	3.78522	1045	1045	0.304813	187	GSE22886_NAIVE_TCELL_VS_MONOCYTE_DN	(More than 50 overlapping genes)
blue	45	MSigDB.M5649	GSE6269_HEALTHY_VS_STAPH_PNEUMO_INF_PBMC_DN (MSigDB)	MSigDB|MSigDB C7: immunologic signatures|MSigDB C7: immunologic signatures - IMMUNESIGDB	3.08065e-19	2.4108e-13	6.69666e-16	49	0.04689	0.0110195	4.25518	1045	1045	0.342657	143	GSE6269_HEALTHY_VS_STAPH_PNEUMO_INF_PBMC_DN	CKAP4|SLC22A4|IFNGR1|PLIN3|QSOX1|ACSL1|SDCBP|WDFY3|S100P|CSF3R|ADM|IL1RN|IL13RA1|PLBD1|CD63|FPR1|SORT1|TRIM25|CPD|PGD|BST1|DYSF|NPL|GNS|ENTPD1|COL9A3|CCPG1|TFE3|ARHGEF11|VEGFA|S100A12|CSF2RB|F5|SERPINB1|CDA|BCL6|QPCT|LAMP2|TIMP2|GRB2|SPI1|CHMP3|BCL3|CD163|HOMER3|TSPO|SOCS3|DEDD|MS4A4A
blue	46	BioSystems.REACTOME.R-HSA-168256	Immune System (REACTOME)	REACTOME	3.16973e-19	2.48051e-13	6.87121e-16	218	0.208612	0.116514	1.79045	1045	1045	0.14418	1512	Immune System	(More than 50 overlapping genes)
blue	47	GO:0006955	immune response	GO|GO.BP|GO	4.06693e-19	3.18262e-13	8.71951e-16	204	0.195215	0.106496	1.83307	1045	1045	0.147612	1382	immune response	(More than 50 overlapping genes)
blue	48	MSigDB.M4506	GSE22886_NAIVE_CD4_TCELL_VS_MONOCYTE_DN (MSigDB)	MSigDB|MSigDB C7: immunologic signatures|MSigDB C7: immunologic signatures - IMMUNESIGDB	6.39158e-19	5.00181e-13	1.3555e-15	56	0.0535885	0.014256	3.75902	1045	1045	0.302703	185	GSE22886_NAIVE_CD4_TCELL_VS_MONOCYTE_DN	(More than 50 overlapping genes)
blue	49	MSigDB.M4489	GSE22886_NAIVE_CD8_TCELL_VS_NEUTROPHIL_DN (MSigDB)	MSigDB|MSigDB C7: immunologic signatures|MSigDB C7: immunologic signatures - IMMUNESIGDB	7.16247e-19	5.60507e-13	1.49469e-15	44	0.0421053	0.00917007	4.5916	1045	1045	0.369748	119	GSE22886_NAIVE_CD8_TCELL_VS_NEUTROPHIL_DN	ARPC5|NAMPT|ECHDC3|SRGN|GNG10|AQP9|FCGR3B|VNN2|BASP1|CEBPD|TALDO1|CXCL1|LYN|SOD2|GCA|LITAF|SDCBP|TREM1|SLC22A4|CSF2RB|TGFA|NUP214|S100A12|RGS2|S100P|RNF130|SLC16A3|PHC2|STX3|VNN3|ADGRG3|RAB32|C5AR1|QPCT|CEBPB|TYROBP|SKAP2|TREML2|FPR1|KCNJ2|RUBCNL|ACSL1|NPL|GALNT14
blue	50	MSigDB.M41144	HOEK_NK_CELL_2011_2012_TIV_3D_VS_0DY_ADULT_3D_DN (MSigDB)	MSigDB|MSigDB C7: immunologic signatures|MSigDB C7: immunologic signatures - VAX	1.11782e-18	8.74762e-13	2.28995e-15	58	0.0555024	0.0153348	3.61937	1045	1045	0.291457	199	HOEK_NK_CELL_2011_2012_TIV_3D_VS_0DY_ADULT_3D_DN	(More than 50 overlapping genes)
blue	51	MSigDB.M7383	MODULE_5 (MSigDB)	MSigDB|MSigDB C4: computational gene sets|MSigDB C4: computational gene sets - CM	1.15257e-18	9.01954e-13	2.35497e-15	71	0.0679426	0.0217308	3.12656	1045	1045	0.251773	282	MODULE_5	(More than 50 overlapping genes)
blue	52	MSigDB.M3082	GSE10325_BCELL_VS_MYELOID_DN (MSigDB)	MSigDB|MSigDB C7: immunologic signatures|MSigDB C7: immunologic signatures - IMMUNESIGDB	1.44121e-18	1.12784e-12	2.90679e-15	55	0.0526316	0.0140248	3.75275	1045	1045	0.302198	182	GSE10325_BCELL_VS_MYELOID_DN	(More than 50 overlapping genes)
blue	53	HDSigDb.human.6086	Up-regulated, Friedreich Ataxia iPSCs expression vs control adipose tissue (Ku via HDSigDB)	HDSigDB|High-throughput association analysis|Adipose	2.47927e-18	1.94018e-12	4.88711e-15	397	0.379904	0.262464	1.44745	1045	1045	0.116559	3406	Up-regulated, Friedreich Ataxia iPSCs expression vs control adipose tissue	(More than 50 overlapping genes)
blue	54	BioSystems.REACTOME.R-HSA-168249	Innate Immune System (REACTOME)	REACTOME	2.51797e-18	1.97047e-12	4.95093e-15	153	0.146411	0.0721276	2.0299	1045	1045	0.163462	936	Innate Immune System	(More than 50 overlapping genes)
blue	55	MSigDB.M4498	GSE22886_NAIVE_CD4_TCELL_VS_NEUTROPHIL_DN (MSigDB)	MSigDB|MSigDB C7: immunologic signatures|MSigDB C7: immunologic signatures - IMMUNESIGDB	2.53634e-18	1.98485e-12	4.97455e-15	46	0.0440191	0.0102489	4.29501	1045	1045	0.345865	133	GSE22886_NAIVE_CD4_TCELL_VS_NEUTROPHIL_DN	FCGR3B|BASP1|ARPC5|TALDO1|GNG10|VNN2|CEBPD|FPR1|PHC2|STX3|SDCBP|LAT2|ECHDC3|FHL3|GALNT14|NAMPT|CSF2RB|LITAF|S100A12|TREM1|RAB32|MSRB1|TNFRSF9|SRGN|LIMK2|GCA|AQP9|S100P|SOD2|FCGR2A|VNN3|CEBPB|CXCL1|CXCR2|PPP4R1|RUBCNL|P2RY13|QPCT|H2BC5|RNF141|GK3P|MTARC1|LAMP2|PLSCR1|HCAR3|MTHFS
blue	56	MSigDB.M5644	GSE6269_FLU_VS_STAPH_AUREUS_INF_PBMC_DN (MSigDB)	MSigDB|MSigDB C7: immunologic signatures|MSigDB C7: immunologic signatures - IMMUNESIGDB	2.63128e-18	2.05914e-12	5.14785e-15	48	0.045933	0.0110966	4.13939	1045	1045	0.333333	144	GSE6269_FLU_VS_STAPH_AUREUS_INF_PBMC_DN	IL1RN|SDCBP|ADM|TIMP2|SIRPA|GNA15|CD63|TLE3|SOD2|TFE3|SRGN|MXD1|RRAGD|SOCS3|SLC22A4|SORT1|LAMP2|CKAP4|NINJ1|SLC11A1|SERPINB1|FHL3|SPI1|SMARCD3|CSF3R|NPL|NFIL3|IFNGR1|PHC2|DYSF|BST1|ACSL1|TLR2|PLIN3|CDC42EP3|QPCT|GNG10|FPR1|PGD|CPD|CREB5|GAS7|TKT|PLBD1|RNF130|VNN2|IL1RAP|CEBPB
blue	57	MSigDB.M3091	GSE10325_LUPUS_BCELL_VS_LUPUS_MYELOID_DN (MSigDB)	MSigDB|MSigDB C7: immunologic signatures|MSigDB C7: immunologic signatures - IMMUNESIGDB	3.30296e-18	2.58477e-12	6.42978e-15	55	0.0526316	0.014256	3.69189	1045	1045	0.297297	185	GSE10325_LUPUS_BCELL_VS_LUPUS_MYELOID_DN	(More than 50 overlapping genes)
blue	58	GO:0002252	immune effector process	GO|GO.BP|GO	3.94649e-18	3.08837e-12	7.66345e-15	150	0.143541	0.0704323	2.03799	1045	1045	0.164114	914	immune effector process	(More than 50 overlapping genes)
blue	59	MSigDB.M5670	GSE7400_CTRL_VS_CSF3_IN_VIVO_TREATED_PBMC_DN (MSigDB)	MSigDB|MSigDB C7: immunologic signatures|MSigDB C7: immunologic signatures - IMMUNESIGDB	5.00524e-18	3.91691e-12	9.60028e-15	48	0.045933	0.0112507	4.08269	1045	1045	0.328767	146	GSE7400_CTRL_VS_CSF3_IN_VIVO_TREATED_PBMC_DN	MAP2K6|UPP1|CD63|DPY19L3|CD59|HK3|SIRPD|GALNT14|GPR84|CD177|OPLAH|AP3S1|USB1|MSL3|MEF2A|SQOR|GADD45A|NLRC4|B3GNT5|SLPI|MKNK1|ZNF319|BIK|PSMD9|TSPO|GYG1|EXOSC4|P4HA2|CST7|IRAK3|PGS1|CLEC4D|KLF7|GNG5|AKIRIN2|SLC22A4|LRPAP1|CYSTM1|GNA15|RHBDD2|PLB1|S100A6|MYD88|MTIF3|F5|ALPL|KIF1B|CASP5
blue	60	GO:0045321	leukocyte activation	GO|GO.BP|GO	7.76158e-18	6.07391e-12	1.46713e-14	154	0.147368	0.0736688	2.00042	1045	1045	0.161088	956	leukocyte activation	(More than 50 overlapping genes)
blue	61	GO:0140352	export from cell	GO|GO.BP|GO	8.03813e-18	6.29033e-12	1.51574e-14	158	0.151196	0.0764429	1.9779	1045	1045	0.159274	992	export from cell	(More than 50 overlapping genes)
blue	62	GO:0032940	secretion by cell	GO|GO.BP|GO	9.56268e-18	7.48339e-12	1.78176e-14	155	0.148325	0.0745165	1.9905	1045	1045	0.16029	967	secretion by cell	(More than 50 overlapping genes)
blue	63	MSigDB.M39266	HU_FETAL_RETINA_MICROGLIA (MSigDB)	MSigDB|MSigDB C8: NA	1.68087e-17	1.31538e-11	3.05193e-14	76	0.0727273	0.0254296	2.85994	1045	1045	0.230303	330	HU_FETAL_RETINA_MICROGLIA	(More than 50 overlapping genes)
blue	64	MSigDB.M4496	GSE22886_NAIVE_CD8_TCELL_VS_MONOCYTE_DN (MSigDB)	MSigDB|MSigDB C7: immunologic signatures|MSigDB C7: immunologic signatures - IMMUNESIGDB	2.16487e-17	1.69414e-11	3.85119e-14	54	0.0516746	0.0143331	3.60528	1045	1045	0.290323	186	GSE22886_NAIVE_CD8_TCELL_VS_MONOCYTE_DN	(More than 50 overlapping genes)
blue	65	GO:0046903	secretion	GO|GO.BP|GO	2.30685e-17	1.80525e-11	4.07597e-14	161	0.154067	0.0793712	1.94109	1045	1045	0.156311	1030	secretion	(More than 50 overlapping genes)
blue	66	GO:0006887	exocytosis	GO|GO.BP|GO	2.42769e-17	1.89982e-11	4.26925e-14	121	0.115789	0.0525545	2.20323	1045	1045	0.177419	682	exocytosis	(More than 50 overlapping genes)
blue	67	MSigDB.M4486	GSE22886_NAIVE_BCELL_VS_MONOCYTE_DN (MSigDB)	MSigDB|MSigDB C7: immunologic signatures|MSigDB C7: immunologic signatures - IMMUNESIGDB	3.72227e-17	2.91291e-11	6.4161e-14	53	0.0507177	0.0140248	3.61628	1045	1045	0.291209	182	GSE22886_NAIVE_BCELL_VS_MONOCYTE_DN	(More than 50 overlapping genes)
blue	68	MSigDB.M10888	MODULE_45 (MSigDB)	MSigDB|MSigDB C4: computational gene sets|MSigDB C4: computational gene sets - CM	5.57519e-17	4.36294e-11	9.46407e-14	88	0.0842105	0.0327503	2.57129	1045	1045	0.207059	425	MODULE_45	(More than 50 overlapping genes)
blue	69	MSigDB.M5515	GSE3982_NEUTROPHIL_VS_BCELL_UP (MSigDB)	MSigDB|MSigDB C7: immunologic signatures|MSigDB C7: immunologic signatures - IMMUNESIGDB	7.9453e-17	6.21769e-11	1.33427e-13	45	0.0430622	0.0106342	4.04941	1045	1045	0.326087	138	GSE3982_NEUTROPHIL_VS_BCELL_UP	LIMK2|ETS2|ERO1A|SLC6A6|ACTR3|TRIM25|SIGLEC5|ANXA3|BCL3|HK3|GPR27|HK2|IMPDH1|PFKFB3|NIBAN1|CST7|RAB7A|SECTM1|RALB|CREB5|C1RL|IFITM1|ARPC5|FOSL2|CCNJL|TMEM59|SMARCD3|MKNK1|JPT1|PSTPIP2|MMP25|SLC22A4|YIPF1|PPP4R1|GMIP|BASP1|NQO2|FAM53C|FBXO24|FRAT2|RGS14|PPP2R5A|FGR|CHST15|XPO6
blue	70	MSigDB.M5462	GSE3982_DC_VS_NEUTROPHIL_DN (MSigDB)	MSigDB|MSigDB C7: immunologic signatures|MSigDB C7: immunologic signatures - IMMUNESIGDB	8.0873e-17	6.32882e-11	1.35231e-13	49	0.04689	0.0124066	3.77945	1045	1045	0.304348	161	GSE3982_DC_VS_NEUTROPHIL_DN	HEXIM1|FAM53C|ANXA3|PFKFB3|RUBCNL|SLC12A6|MCTP2|S1PR4|BCL3|VNN3|IL18R1|C1RL|STK17B|PYGL|ADM|DAPP1|LAT2|GMIP|NADK|ARPC5|REPS2|PPP2R5A|S100P|MMP25|DENND3|BTN2A1|STX3|FFAR2|CFLAR|TUBA4A|TECPR2|ETS2|FRAT2|RALB|TUBA4B|UIMC1|SLC2A3|BASP1|TREML2|RARA|B4GALT5|LMNB1|FCGR1B|SPTLC2|ST8SIA4|NFIL3|MAK|FPR2|CKAP4
blue	71	MSigDB.M40264	DESCARTES_FETAL_PANCREAS_MYELOID_CELLS (MSigDB)	MSigDB|MSigDB C8: NA	8.31193e-17	6.5046e-11	1.38691e-13	50	0.0478469	0.0128689	3.71802	1045	1045	0.299401	167	DESCARTES_FETAL_PANCREAS_MYELOID_CELLS	TYROBP|SPI1|JAML|SRGN|MYO1F|FCER1G|HCK|MS4A6A|PRAM1|OGFRL1|CSF3R|GNA15|LRRC25|FGR|CD163|C5AR1|ITGAM|GPR141|P2RY13|MS4A4A|FPR1|IL1RN|C3AR1|VSIG4|FCGR2A|C19orf38|FLT3|NFAM1|SIRPB2|RASGRP4|TREM1|OSM|MILR1|S100A12|HK3|NLRC4|PADI2|SLC31A2|NLRP12|TNNI2|AQP9|KCNE1|CLEC4C|SIGLEC5|HCAR3|TLR8|MIR3945HG|IL1R2|VNN3|PROK2
blue	72	GO:0099503	secretory vesicle	GO|GO.CC|GO	1.292e-16	1.01107e-10	2.12151e-13	120	0.114833	0.0530169	2.16596	1045	1045	0.174419	688	secretory vesicle	(More than 50 overlapping genes)
blue	73	GO:0030141	secretory granule	GO|GO.CC|GO	2.26041e-16	1.76891e-10	3.65478e-13	108	0.103349	0.0456962	2.26166	1045	1045	0.182125	593	secretory granule	(More than 50 overlapping genes)
blue	74	MSigDB.M3088	GSE10325_LUPUS_CD4_TCELL_VS_LUPUS_MYELOID_DN (MSigDB)	MSigDB|MSigDB C7: immunologic signatures|MSigDB C7: immunologic signatures - IMMUNESIGDB	3.88385e-16	3.03935e-10	6.09089e-13	52	0.0497608	0.014256	3.49052	1045	1045	0.281081	185	GSE10325_LUPUS_CD4_TCELL_VS_LUPUS_MYELOID_DN	(More than 50 overlapping genes)
blue	75	MSigDB.M5660	GSE6269_E_COLI_VS_STAPH_AUREUS_INF_PBMC_DN (MSigDB)	MSigDB|MSigDB C7: immunologic signatures|MSigDB C7: immunologic signatures - IMMUNESIGDB	7.13549e-16	5.58396e-10	1.09062e-12	47	0.0449761	0.0120983	3.71754	1045	1045	0.299363	157	GSE6269_E_COLI_VS_STAPH_AUREUS_INF_PBMC_DN	MMP9|PDIA5|ITGAM|IGF2R|STX3|RAC1|CKAP4|SIRPA|CR1|TMCO3|HOMER3|IMPDH1|OSBPL2|CSF3R|TFE3|F5|SH3GLB1|STAT3|APMAP|GAS7|FLOT2|RGS2|HCAR3|LIMK2|RAB27A|TPRA1|ATP6V0B|PHC2|LPCAT3|RAF1|GNA15|PYGL|CPD|TK2|FUT7|CAPG|SLC25A44|ERO1A|MYO1F|IL1R2|S100A6|TLR2|PRKCD|IL1R1|NIBAN1|PPP4R1|CDC42EP3
blue	76	HDSigDb.human.8133	Liver RNA M12 module (tan) (Langfelder via HDSigDB)	HDSigDB|mRNA WGCNA|WGCNA|Computational sets|Liver	1.28726e-15	1.00736e-09	1.91513e-12	102	0.0976077	0.0429992	2.26999	1045	1045	0.182796	558	Liver RNA M12 module (tan)	(More than 50 overlapping genes)
blue	77	GO:0001775	cell activation	GO|GO.BP|GO	1.37231e-15	1.07391e-09	2.03779e-12	159	0.152153	0.0814518	1.86801	1045	1045	0.150426	1057	cell activation	(More than 50 overlapping genes)
blue	78	MSigDB.M14338	GNF2_HCK (MSigDB)	MSigDB|MSigDB C4: computational gene sets|MSigDB C4: computational gene sets - CGN	1.42167e-15	1.11254e-09	2.1031e-12	33	0.0315789	0.00639593	4.93735	1045	1045	0.39759	83	GNF2_HCK	THEMIS2|SPI1|TLR2|TLR8|FRAT1|IFNGR1|C5AR1|TYMP|BST1|RNF130|ARRB2|SDCBP|TREM1|FGR|ZNF467|FPR1|GMIP|HK3|PYCARD|FCER1G|CDA|UBE2D1|STX11|MS4A6A|PLBD1|TYROBP|SECTM1|HCK|MYO1F|RGS2|FCGR2A|CHST15|CMTM6
blue	79	MSigDB.M5776	GSE9006_HEALTHY_VS_TYPE_1_DIABETES_PBMC_AT_DX_DN (MSigDB)	MSigDB|MSigDB C7: immunologic signatures|MSigDB C7: immunologic signatures - IMMUNESIGDB	2.10317e-15	1.64586e-09	3.05923e-12	47	0.0449761	0.0124066	3.62518	1045	1045	0.291925	161	GSE9006_HEALTHY_VS_TYPE_1_DIABETES_PBMC_AT_DX_DN	CXCL1|TRIB1|IL1R2|HCAR3|FRAT2|FPR2|TREM1|FFAR2|TREML2|CXCR1|LIMK2|RGS2|SOCS3|SVIL|ZFP36|IER2|KCNJ15|ALPL|G0S2|BTN2A1|C3AR1|ST8SIA4|CXCR2|PADI2|BASP1|EGLN1|MME|SPATA2L|ADGRG3|AQP9|NRBF2|VNN3|STEAP4|UBAP1|SLPI|OSBPL2|KIAA0040|NAMPT|S100P|NDEL1|COL9A3|LMTK2|MAP3K20|ACSL1|ADGRE3|IGF2R|OSTF1
blue	80	GO:0005886	plasma membrane	GO|GO.CC|GO	2.37493e-15	1.85853e-09	3.43535e-12	324	0.310048	0.21068	1.47165	1045	1045	0.118508	2734	plasma membrane	(More than 50 overlapping genes)
blue	81	MSigDB.M4396	GNF2_CASP1 (MSigDB)	MSigDB|MSigDB C4: computational gene sets|MSigDB C4: computational gene sets - CGN	4.26445e-15	3.3372e-09	6.08978e-12	36	0.0344498	0.007783	4.42628	1045	1045	0.356436	101	GNF2_CASP1	TLR2|TLR8|MYD88|BST1|JUNB|ARRB2|FGR|ITGAM|GMIP|FCER1G|STX11|TYROBP|MYO1F|TKT|RGS2|CHST15|THEMIS2|IER2|SKAP2|FES|ACAP2|IFNGR1|CSGALNACT2|TYMP|PRKCD|USP3|MAP3K3|HK3|PYCARD|MS4A6A|PLBD1|HCK|PLSCR1|DUSP1|GMFG|CMTM6
blue	82	MSigDB.M39173	MURARO_PANCREAS_DUCTAL_CELL (MSigDB)	MSigDB|MSigDB C8: NA	4.45821e-15	3.48883e-09	6.34333e-12	143	0.136842	0.0712029	1.92186	1045	1045	0.154762	924	MURARO_PANCREAS_DUCTAL_CELL	(More than 50 overlapping genes)
blue	83	MSigDB.M40879	SCHERER_PBMC_APSV_WETVAX_AGE_18_32YO_5_TO_7DY_UP (MSigDB)	MSigDB|MSigDB C7: immunologic signatures|MSigDB C7: immunologic signatures - VAX	5.05262e-15	3.95399e-09	7.15008e-12	59	0.0564593	0.0186484	3.02757	1045	1045	0.243802	242	SCHERER_PBMC_APSV_WETVAX_AGE_18_32YO_5_TO_7DY_UP	(More than 50 overlapping genes)
blue	84	HDSigDb.human.6085	Up-regulated, Friedreich Ataxia iPSCs expression vs control lung (Ku via HDSigDB)	HDSigDB|High-throughput association analysis	6.70811e-15	5.24951e-09	9.35742e-12	378	0.361722	0.257995	1.40205	1045	1045	0.112903	3348	Up-regulated, Friedreich Ataxia iPSCs expression vs control lung	(More than 50 overlapping genes)
blue	85	MSigDB.M3079	GSE10325_CD4_TCELL_VS_MYELOID_DN (MSigDB)	MSigDB|MSigDB C7: immunologic signatures|MSigDB C7: immunologic signatures - IMMUNESIGDB	6.9013e-15	5.4007e-09	9.60978e-12	49	0.04689	0.0137166	3.41849	1045	1045	0.275281	178	GSE10325_CD4_TCELL_VS_MYELOID_DN	BASP1|HHEX|LAT2|LYN|SKAP2|DENND3|CSF2RB|ENTPD1|BCL6|MARCKS|ADM|GAB2|GM2A|CHST15|LTA4H|TRIB1|AQP9|MEGF9|NPL|FGR|OSBPL11|PADI2|REPS2|PSEN2|FCGR2A|SLC11A1|RNF141|HCK|SLC16A3|MYD88|CEBPB|FCGR1B|THEMIS2|PRKCD|TLR5|PHC2|GCNT1|SLC31A2|RGS2|SIRPA|RAB32|COL9A2|FAM114A1|P2RY13|CXCR2|IL13RA1|ITGAM|DYSF|ALDH2
blue	86	MSigDB.M5344	GSE37416_0H_VS_6H_F_TULARENSIS_LVS_NEUTROPHIL_UP (MSigDB)	MSigDB|MSigDB C7: immunologic signatures|MSigDB C7: immunologic signatures - IMMUNESIGDB	8.1357e-15	6.36669e-09	1.12287e-11	50	0.0478469	0.014256	3.35627	1045	1045	0.27027	185	GSE37416_0H_VS_6H_F_TULARENSIS_LVS_NEUTROPHIL_UP	FCGR3B|HK3|TSPO|ITM2B|JAK2|MMP25|STX3|HIPK3|LRP10|CREB5|COP1|PYGL|GCA|FAM8A1|EXOC6|EIF4E3|WDFY3|DPY19L3|C1RL|ABHD18|LPCAT2|CCPG1|RNF169|NRBF2|DEF8|MSL3|SULT1B1|MSRB2|SLC8A1|CLEC4C|RABAC1|SORT1|APBB1IP|UBE2D1|CEBPD|MVP|APAF1|MAP3K3|ACAP2|USP32|KIAA0040|RNF135|PIP4P2|SECTM1|CCNJL|SLC12A9|RNF123|CCDC126|SLC25A44|ATF6
blue	87	GO:0030667	secretory granule membrane	GO|GO.CC|GO	8.4237e-15	6.59207e-09	1.15854e-11	57	0.0545455	0.0178007	3.06423	1045	1045	0.246753	231	secretory granule membrane	(More than 50 overlapping genes)
blue	88	MSigDB.M9	GNF2_SPI1 (MSigDB)	MSigDB|MSigDB C4: computational gene sets|MSigDB C4: computational gene sets - CGN	9.8063e-15	7.67404e-09	1.34396e-11	20	0.0191388	0.0024659	7.76136	1045	1045	0.625	32	GNF2_SPI1	BACH1|MSRB1|AQP9|FPR1|SPI1|FRAT1|CSF3R|FRAT2|RARA|UBE2D1|SECTM1|C5AR1|HCK|MYO1F|NADK|VASP|P2RY13|ARRB2|FCGR2A|GCA
blue	89	MSigDB.M3110	GSE11057_NAIVE_CD4_VS_PBMC_CD4_TCELL_DN (MSigDB)	MSigDB|MSigDB C7: immunologic signatures|MSigDB C7: immunologic signatures - IMMUNESIGDB	1.41315e-14	1.10588e-08	1.90341e-11	49	0.04689	0.0139478	3.36183	1045	1045	0.270718	181	GSE11057_NAIVE_CD4_VS_PBMC_CD4_TCELL_DN	PLSCR1|QSOX1|CAPG|B3GNT5|RNF149|TMEM154|SLC6A6|JAK2|DENND3|LTA4H|SAP30|TMCC3|FUT7|FNDC3B|MAP3K3|NFIL3|AKIRIN2|PGD|RAB27A|RASGRP4|TKT|B4GALT5|RGS2|GRB2|TMEM59|CEBPB|TM9SF2|SLC22A15|TBC1D8|TP53INP1|SLC31A2|CEBPD|IL18R1|REPS2|NAMPT|TM6SF1|HAL|C9orf72|ARHGAP26|SECTM1|RALB|DGAT2|RNF130|SH2B3|CSF2RB|UBE2J1|DYSF|ATP6V0B|C3AR1
blue	90	GO:0002376	immune system process	GO|GO.BP|GO	1.4495e-14	1.13432e-08	1.94566e-11	259	0.247847	0.160052	1.54854	1045	1045	0.124699	2077	immune system process	(More than 50 overlapping genes)
blue	91	MSigDB.M40874	QI_PBMC_ZOSTAVAX_AGE_50_75YO_CORRELATED_WITH_EXPANSION_OF_VZV_SPECIFIC_T_CELLS_TO_PEAK_AT_1DY_POSITIVE (MSigDB)	MSigDB|MSigDB C7: immunologic signatures|MSigDB C7: immunologic signatures - VAX	2.20633e-14	1.72659e-08	2.90195e-11	56	0.0535885	0.0176466	3.03676	1045	1045	0.244541	229	QI_PBMC_ZOSTAVAX_AGE_50_75YO_CORRELATED_WITH_EXPANSION_OF_VZV_SPECIFIC_T_CELLS_TO_PEAK_AT_1DY_POSITIVE	(More than 50 overlapping genes)
blue	92	MSigDB.M39286	DURANTE_ADULT_OLFACTORY_NEUROEPITHELIUM_DENDRITIC_CELLS (MSigDB)	MSigDB|MSigDB C8: NA	2.40645e-14	1.8832e-08	3.15444e-11	36	0.0344498	0.0081683	4.2175	1045	1045	0.339623	106	DURANTE_ADULT_OLFACTORY_NEUROEPITHELIUM_DENDRITIC_CELLS	TYROBP|FCER1G|S100A12|C5AR1|CSF3R|PELATON|SPI1|MS4A6A|FPR1|SLC11A1|FGR|OSM|TREM1|SAMSN1|JAML|G0S2|RGS2|SRGN|GMFG|TYMP|STX11|NAMPT|LYN|SOD2|FCGR3A|CARD16|DUSP1|GCA|PYCARD|RNF149|TKT|MXD1|NFKBIA|CEBPB|NFKBIZ|IFITM2
blue	93	GO:0006954	inflammatory response	GO|GO.BP|GO	2.76479e-14	2.16362e-08	3.60003e-11	86	0.0822967	0.0349079	2.35754	1045	1045	0.189845	453	inflammatory response	(More than 50 overlapping genes)
blue	94	MSigDB.M3114	GSE11057_CD4_EFF_MEM_VS_PBMC_DN (MSigDB)	MSigDB|MSigDB C7: immunologic signatures|MSigDB C7: immunologic signatures - IMMUNESIGDB	2.84101e-14	2.22327e-08	3.68091e-11	49	0.04689	0.0141789	3.30702	1045	1045	0.266304	184	GSE11057_CD4_EFF_MEM_VS_PBMC_DN	FNDC3B|ARPC3|BMP2K|LTA4H|TKT|SLC31A2|GAS7|PRKCD|B3GNT5|SRGN|SORT1|CEBPB|ATP6V1A|SLC22A15|NADK|TP53I3|TM6SF1|TMEM170B|HAL|TET2|NFAM1|PLSCR1|ACSL1|MEF2A|TBC1D8|SPTSSA|SDCBP|AQP9|PGD|NFIL3|C9orf72|DYSF|SPI1|ASAH1|RAB24|RNF130|TREM1|GLT1D1|HK3|DGAT2|ARPC5|TLR2|MXD1|TALDO1|SIGLEC5|DAPP1|ANP32A|JAK2|PLXDC2
blue	95	MSigDB.M4938	GSE29618_BCELL_VS_MONOCYTE_DN (MSigDB)	MSigDB|MSigDB C7: immunologic signatures|MSigDB C7: immunologic signatures - IMMUNESIGDB	3.57149e-14	2.79491e-08	4.58182e-11	49	0.04689	0.014256	3.28914	1045	1045	0.264865	185	GSE29618_BCELL_VS_MONOCYTE_DN	GMFG|SDCBP|BEST1|PYCARD|QPCT|MYO1F|S100A6|CEBPD|SLC31A2|ATP6V1A|IFNGR1|USP3|RNF130|QSOX1|CD63|CREB5|WDFY3|SMARCD3|GNG5|UBE2D1|S100A11|CDC42EP3|PICALM|RAB32|TRIB1|VEGFA|MYD88|GNS|CDA|TIAM1|ITM2B|SOD2|PTTG1IP|SQOR|NPL|ACSL1|BST1|PLIN3|CSF3R|CNIH4|SVIL|RTN3|C5AR1|TREM1|EXT1|GAB2|PPP2R3C|CEBPA|LTA4H
blue	96	GO:0071944	cell periphery	GO|GO.CC|GO	4.44646e-14	3.47963e-08	5.63046e-11	325	0.311005	0.215843	1.44088	1045	1045	0.11603	2801	cell periphery	(More than 50 overlapping genes)
blue	97	MSigDB.M3120	GSE11057_PBMC_VS_MEM_CD4_TCELL_UP (MSigDB)	MSigDB|MSigDB C7: immunologic signatures|MSigDB C7: immunologic signatures - IMMUNESIGDB	5.38983e-14	4.21788e-08	6.77961e-11	47	0.0449761	0.0134083	3.35434	1045	1045	0.270115	174	GSE11057_PBMC_VS_MEM_CD4_TCELL_UP	BMP2K|TBC1D8|RUBCNL|B3GNT5|SLC22A15|TM6SF1|HK3|MCEMP1|CD163|FPR2|RAB32|SIRPB2|TMEM170B|IL1RN|NUDT16|LRRK2|TET2|SPI1|NFAM1|PRKCD|LPCAT2|P2RY13|MARCKS|CSF3R|SLC31A2|SORT1|CEBPA|BST1|FCGR2A|TMEM121B|FGD4|ARL11|DGAT2|LTBR|MXD1|QPCT|DYSF|STEAP4|IL13RA1|C5AR1|PYGL|ASAH1|SRGN|LTA4H|FES|TREM1|DOCK5
blue	98	MSigDB.M39077	ZHONG_PFC_MAJOR_TYPES_MICROGLIA (MSigDB)	MSigDB|MSigDB C8: NA	6.33656e-14	4.95875e-08	7.88354e-11	75	0.0717703	0.0287432	2.49695	1045	1045	0.201072	373	ZHONG_PFC_MAJOR_TYPES_MICROGLIA	(More than 50 overlapping genes)
blue	99	HDSigDb.human.6231	Up-regulated in the heart of mice inducibly expressing Celf1 for 7 d (Wang via HDSigDB)	HDSigDB|High-throughput association analysis|Heart	7.10009e-14	5.55626e-08	8.77766e-11	346	0.3311	0.234338	1.41292	1045	1045	0.113778	3041	Up-regulated in the heart of mice inducibly expressing Celf1 for 7 d	(More than 50 overlapping genes)
blue	100	MSigDB.M41129	NAKAYA_PBMC_FLUMIST_AGE_18_50YO_7DY_DN (MSigDB)	MSigDB|MSigDB C7: immunologic signatures|MSigDB C7: immunologic signatures - VAX	7.66896e-14	6.00144e-08	9.45108e-11	124	0.11866	0.0604146	1.9641	1045	1045	0.158163	784	NAKAYA_PBMC_FLUMIST_AGE_18_50YO_7DY_DN	(More than 50 overlapping genes)
blue	101	GO:0050896	response to stimulus	GO|GO.BP|GO	8.46745e-14	6.6263e-08	1.04024e-10	537	0.513876	0.405101	1.26851	1045	1045	0.10215	5257	response to stimulus	(More than 50 overlapping genes)
blue	102	MSigDB.M39022	FAN_EMBRYONIC_CTX_BIG_GROUPS_MICROGLIA (MSigDB)	MSigDB|MSigDB C8: NA	1.0587e-13	8.28496e-08	1.28849e-10	67	0.0641148	0.0243508	2.63297	1045	1045	0.212025	316	FAN_EMBRYONIC_CTX_BIG_GROUPS_MICROGLIA	(More than 50 overlapping genes)
blue	103	GO:0023052	signaling	GO|GO.BP|GO	1.56847e-13	1.22742e-07	1.87107e-10	400	0.382775	0.282346	1.3557	1045	1045	0.10917	3664	signaling	(More than 50 overlapping genes)
blue	104	MSigDB.M8672	GSE34156_UNTREATED_VS_6H_TLR1_TLR2_LIGAND_TREATED_MONOCYTE_UP (MSigDB)	MSigDB|MSigDB C7: immunologic signatures|MSigDB C7: immunologic signatures - IMMUNESIGDB	1.74326e-13	1.36421e-07	2.06698e-10	44	0.0421053	0.0123295	3.415	1045	1045	0.275	160	GSE34156_UNTREATED_VS_6H_TLR1_TLR2_LIGAND_TREATED_MONOCYTE_UP	SIRPA|ASAH1|GK3P|IL13RA1|CD163|VEGFA|ATP6V0B|TALDO1|FPR2|GCA|DAPP1|CHST15|STK38L|TMEM170B|CXCL16|FCGR2A|RAC1|HCK|RAB7A|TMCC3|ATP6V1C1|STEAP4|LIN7A|AATK|NOP10|PSTPIP2|GM2A|CSF2RB|WDFY3|ADM|SLC11A1|HCAR3|KCNJ2|CXCL1|RP2|ASPH|FLT3|CD63|FPR1|BRI3|GPAT3|DOK3|NADK|TLR2
blue	105	GO:0007154	cell communication	GO|GO.BP|GO	2.19663e-13	1.719e-07	2.57335e-10	401	0.383732	0.28381	1.35207	1045	1045	0.108879	3683	cell communication	(More than 50 overlapping genes)
blue	106	MSigDB.M5559	GSE3982_BASOPHIL_VS_CENT_MEMORY_CD4_TCELL_UP (MSigDB)	MSigDB|MSigDB C7: immunologic signatures|MSigDB C7: immunologic signatures - IMMUNESIGDB	2.35882e-13	1.84592e-07	2.751e-10	46	0.0440191	0.0134083	3.28297	1045	1045	0.264368	174	GSE3982_BASOPHIL_VS_CENT_MEMORY_CD4_TCELL_UP	IFITM2|TALDO1|NOP10|MTARC1|BTN2A1|ITPRID2|SH2B3|MILR1|PPP2R5A|OSGIN2|HEXIM1|ACOX1|RB1CC1|ARPC3|HGF|RRAGD|C1RL|OSER1|LAT2|PPP4R1|HHEX|TM9SF2|MAPK14|SLC44A1|CDA|TLR8|PELI1|H3-3B|ZFYVE16|MXD1|AATK|PSTPIP2|SERPINB1|BST1|ALDH2|CACNA1E|BACH1|SVIL|SH3GLB1|RALB|CAV2|BASP1|TM6SF1|RNF130|SOS2|MAN1A1
blue	107	MSigDB.M5351	GSE37416_0H_VS_48H_F_TULARENSIS_LVS_NEUTROPHIL_UP (MSigDB)	MSigDB|MSigDB C7: immunologic signatures|MSigDB C7: immunologic signatures - IMMUNESIGDB	2.65396e-13	2.07689e-07	3.08601e-10	47	0.0449761	0.0139478	3.22461	1045	1045	0.259669	181	GSE37416_0H_VS_48H_F_TULARENSIS_LVS_NEUTROPHIL_UP	CEACAM3|APBB1IP|FCGR3B|UBXN2B|KLHL2|PLIN5|NRBF2|GIMAP2|RFX2|LIMK2|LBR|NLRX1|SIRPD|PPP1R12A|CNN2|NFAM1|ATF6|TSPO|JUNB|CSF3R|CREB5|RNF149|GALNT3|GMIP|ACSL1|IL6R|FAM160B1|TMEM121B|TIMP2|JAK2|ROPN1L|LRP10|MEGF9|FAM126B|TYROBP|PADI2|DHRS12|GPAT3|MSRB2|PYGL|DSC2|S1PR4|FAM8A1|EIF4E3|STK17B|SLC8A1|CST7
blue	108	MSigDB.M39110	AIZARANI_LIVER_C6_KUPFFER_CELLS_2 (MSigDB)	MSigDB|MSigDB C8: NA	2.92911e-13	2.29221e-07	3.39085e-10	48	0.045933	0.0144872	3.1706	1045	1045	0.255319	188	AIZARANI_LIVER_C6_KUPFFER_CELLS_2	CD163|SLC40A1|TYROBP|FCGR3A|VSIG4|C5AR1|FCER1G|MS4A4A|TLR2|MS4A6A|LRRC25|P2RY13|HCK|MARCKS|S100A11|FCGR2A|ARRB2|SPI1|LYN|SLC1A3|ASAH1|C3AR1|UCP2|BASP1|CEBPB|RBPJ|SLC11A1|SECTM1|PELATON|FGR|LYVE1|HK3|WSB1|IRAK3|TKT|CXCL16|RGS2|OGFRL1|SDCBP|THEMIS2|SKAP2|SLA|PYCARD|FRMD4B|PLXDC2|GRB2|SLC31A2|TYMP
blue	109	MSigDB.M8686	GSE34156_NOD2_LIGAND_VS_TLR1_TLR2_LIGAND_6H_TREATED_MONOCYTE_DN (MSigDB)	MSigDB|MSigDB C7: immunologic signatures|MSigDB C7: immunologic signatures - IMMUNESIGDB	3.18975e-13	2.49618e-07	3.67625e-10	42	0.0401914	0.0115589	3.47709	1045	1045	0.28	150	GSE34156_NOD2_LIGAND_VS_TLR1_TLR2_LIGAND_6H_TREATED_MONOCYTE_DN	MARCKS|IL13RA1|KIF13A|CHST15|TFE3|SIRPA|TMCC3|DOK3|NADK|TYROBP|ASAH1|HCK|C3AR1|CD163|RNF130|TLR2|HCAR3|GPR157|BRI3|VEGFA|GM2A|CAPG|PSTPIP2|FPR2|PGD|RAB7A|TRPS1|GK3P|GNS|LYN|CSF2RB|ADGRE3|CXCL16|SGK3|KCNJ2|FCGR2A|CXCL1|QSOX1|DAPP1|ST3GAL4|AATK|ACSL1
blue	110	MSigDB.M3310	GSE13485_PRE_VS_POST_YF17D_VACCINATION_PBMC_UP (MSigDB)	MSigDB|MSigDB C7: immunologic signatures|MSigDB C7: immunologic signatures - IMMUNESIGDB	3.22136e-13	2.52091e-07	3.70723e-10	37	0.0354067	0.00924713	3.82894	1045	1045	0.308333	120	GSE13485_PRE_VS_POST_YF17D_VACCINATION_PBMC_UP	CNTNAP3|FBXL13|CXCR2|FRAT1|KCNJ15|RARA|TGFA|AQP9|NIBAN1|CXCL1|ACOX1|ADGRG3|VNN3|ARG1|LITAF|MTMR3|STEAP4|IL1RAP|IGF2R|FRAT2|MMP9|ZDHHC18|NSUN7|IL1R1|MPZL3|PEX12|GLT1D1|SH3GLB1|DGAT2|MME|CA4|STK16|CYB5D2|STAT5B|PPP4R1|KLHL21|TMCC3
blue	111	MSigDB.M41715	FAN_OVARY_CL13_MONOCYTE_MACROPHAGE (MSigDB)	MSigDB|MSigDB C8: NA	3.66179e-13	2.86558e-07	4.19558e-10	78	0.0746411	0.0315173	2.36826	1045	1045	0.190709	409	FAN_OVARY_CL13_MONOCYTE_MACROPHAGE	(More than 50 overlapping genes)
blue	112	GO:0016192	vesicle-mediated transport	GO|GO.BP|GO	1.07843e-12	8.43938e-07	1.16727e-09	193	0.184689	0.113586	1.62599	1045	1045	0.130936	1474	vesicle-mediated transport	(More than 50 overlapping genes)
blue	113	MSigDB.M8761	GSE34515_CD16_NEG_MONOCYTE_VS_DC_UP (MSigDB)	MSigDB|MSigDB C7: immunologic signatures|MSigDB C7: immunologic signatures - IMMUNESIGDB	1.10114e-12	8.61712e-07	1.19021e-09	46	0.0440191	0.0139478	3.156	1045	1045	0.254144	181	GSE34515_CD16_NEG_MONOCYTE_VS_DC_UP	SP3|FPR2|PTGES3|EXT1|C3AR1|CNIH4|ABHD3|TUBA4A|LRPAP1|IL10RB|FFAR2|KIAA0232|RP2|SPOPL|UPP1|RAB24|ITPRID2|KCNE1|NPL|SLC6A6|TP53INP1|SECTM1|CHST15|GPR155|CMTM6|BACH1|TBC1D8|SLC11A1|HK3|LTA4H|NEK7|MAN1A1|MTMR6|SOD2|VNN2|KLHL2|RNF135|SLC44A2|NADK|CNEP1R1|FCER1G|WIPI1|CCPG1|MDM2|DHRS12|ASAH1
blue	114	HDSigDb.human.6098	Up-regulated in 13 wk TIF-IA KO HD mice (Parkitna via HDSigDB)	HDSigDB|High-throughput association analysis|Differential mRNA expression induced by Htt CAG length expansion|mRNA differential expression|Effect of Htt CAG length expansion|mRNA expression profiling|High-throughput association analysis	1.88089e-12	1.47191e-06	1.99446e-09	246	0.235407	0.156199	1.50709	1045	1045	0.121362	2027	Up-regulated in 13 wk TIF-IA KO HD mice	(More than 50 overlapping genes)
blue	115	MSigDB.M41751	RUBENSTEIN_SKELETAL_MUSCLE_MYELOID_CELLS (MSigDB)	MSigDB|MSigDB C8: NA	2.14583e-12	1.67924e-06	2.26009e-09	64	0.061244	0.0241196	2.53918	1045	1045	0.204473	313	RUBENSTEIN_SKELETAL_MUSCLE_MYELOID_CELLS	(More than 50 overlapping genes)
blue	116	GO:0009605	response to external stimulus	GO|GO.BP|GO	2.3111e-12	1.80858e-06	2.41466e-09	210	0.200957	0.127765	1.57287	1045	1045	0.126659	1658	response to external stimulus	(More than 50 overlapping genes)
blue	117	MSigDB.M41115	HARALAMBIEVA_PBMC_FLUARIX_AGE_50_74YO_CORR_WITH_28D_MEM_B_CELL_RESPONSE_AT_0DY_NEGATIVE (MSigDB)	MSigDB|MSigDB C7: immunologic signatures|MSigDB C7: immunologic signatures - VAX	2.4635e-12	1.92784e-06	2.56361e-09	71	0.0679426	0.0283579	2.3959	1045	1045	0.192935	368	HARALAMBIEVA_PBMC_FLUARIX_AGE_50_74YO_CORR_WITH_28D_MEM_B_CELL_RESPONSE_AT_0DY_NEGATIVE	(More than 50 overlapping genes)
blue	118	GO:0007165	signal transduction	GO|GO.BP|GO	2.66845e-12	2.08823e-06	2.7622e-09	372	0.355981	0.26285	1.35431	1045	1045	0.109059	3411	signal transduction	(More than 50 overlapping genes)
blue	119	HDSigDb.human.6214	Up-regulated, Myotonic Dystrophy 1 markers in human muscles (Welle via HDSigDB)	HDSigDB|High-throughput association analysis	3.05817e-12	2.39321e-06	3.13658e-09	534	0.511005	0.409417	1.24813	1045	1045	0.100508	5313	Up-regulated, Myotonic Dystrophy 1 markers in human muscles	(More than 50 overlapping genes)
blue	120	MSigDB.M3117	GSE11057_CD4_CENT_MEM_VS_PBMC_DN (MSigDB)	MSigDB|MSigDB C7: immunologic signatures|MSigDB C7: immunologic signatures - IMMUNESIGDB	4.12838e-12	3.23071e-06	4.16866e-09	44	0.0421053	0.0134083	3.14023	1045	1045	0.252874	174	GSE11057_CD4_CENT_MEM_VS_PBMC_DN	LTA4H|MXD1|RUBCNL|SLC31A2|TBC1D8|TM6SF1|NUDT16|TMEM121B|ASAH1|REPS2|JAK2|DGAT2|BMP2K|SECTM1|RASGRP4|NADK|TM9SF2|SLC22A15|CEBPB|SEMA4A|PRKCD|PICALM|TKT|ACSL1|RNF13|DYSF|MYD88|TMEM170B|ATP6V1A|OGFRL1|B3GNT5|BACH1|SORT1|VNN2|RAB24|RP2|CYRIB|RAB32|SPI1|CD163|CEBPA|TMEM154|SRGN|FPR2
blue	121	MSigDB.M5418	GSE3982_EOSINOPHIL_VS_CENT_MEMORY_CD4_TCELL_UP (MSigDB)	MSigDB|MSigDB C7: immunologic signatures|MSigDB C7: immunologic signatures - IMMUNESIGDB	4.12838e-12	3.23071e-06	4.16866e-09	44	0.0421053	0.0134083	3.14023	1045	1045	0.252874	174	GSE3982_EOSINOPHIL_VS_CENT_MEMORY_CD4_TCELL_UP	MCMBP|SLA|NLRX1|RALB|LIMK2|HK3|PGD|CD55|SLC25A44|OSER1|MEGF9|ARHGAP26|CHST15|FGR|TRIB1|C3AR1|FRAT1|MMP25|ACSL4|ASAH1|CMTM6|RNF24|CDA|BCL6|MAN1A1|IL18R1|RB1CC1|MAP3K3|XPO6|SRPK1|PELI1|WSB1|G0S2|DSC2|TYMP|ARHGEF40|CKAP4|ORAI2|ITPRID2|ERLIN1|PGS1|FRAT2|TKT|ACSL1
blue	122	MSigDB.M39051	MANNO_MIDBRAIN_NEUROTYPES_HMGL (MSigDB)	MSigDB|MSigDB C8: NA	4.81053e-12	3.76454e-06	4.79559e-09	85	0.0813397	0.0375279	2.16744	1045	1045	0.174538	487	MANNO_MIDBRAIN_NEUROTYPES_HMGL	(More than 50 overlapping genes)
blue	123	MSigDB.M39160	GAO_LARGE_INTESTINE_24W_C11_PANETH_LIKE_CELL (MSigDB)	MSigDB|MSigDB C8: NA	7.3714e-12	5.76858e-06	7.19274e-09	58	0.0555024	0.0212684	2.60962	1045	1045	0.210145	276	GAO_LARGE_INTESTINE_24W_C11_PANETH_LIKE_CELL	(More than 50 overlapping genes)
blue	124	MSigDB.M5349	GSE37416_0H_VS_24H_F_TULARENSIS_LVS_NEUTROPHIL_UP (MSigDB)	MSigDB|MSigDB C7: immunologic signatures|MSigDB C7: immunologic signatures - IMMUNESIGDB	9.47955e-12	7.41834e-06	9.11763e-09	44	0.0421053	0.0137166	3.06966	1045	1045	0.247191	178	GSE37416_0H_VS_24H_F_TULARENSIS_LVS_NEUTROPHIL_UP	AGO4|CEBPA|MBOAT2|IL6R|S100A11|GIMAP2|HIPK3|NFAM1|PLIN3|JUNB|SOS2|USP32|CFLAR|GCA|HHEX|CCPG1|MAPK14|MSRB2|CA4|CSF2RB|ABHD3|CREB5|FES|WDFY3|PSMD9|STK17B|UCP2|APBB1IP|APAF1|MAP2K6|TYROBP|YIPF1|WAS|LPCAT2|RNF149|HTATIP2|TSPO|FLOT2|ERICH1|DEF8|DSC2|CST7|ACOX1|ROPN1L
blue	125	MSigDB.M8838	MODULE_84 (MSigDB)	MSigDB|MSigDB C4: computational gene sets|MSigDB C4: computational gene sets - CM	1.04775e-11	8.19931e-06	1.00236e-08	70	0.0669856	0.028589	2.34305	1045	1045	0.188679	371	MODULE_84	(More than 50 overlapping genes)
blue	126	MSigDB.M40157	DESCARTES_FETAL_CEREBELLUM_MICROGLIA (MSigDB)	MSigDB|MSigDB C8: NA	1.05308e-11	8.241e-06	1.005e-08	79	0.0755981	0.0342144	2.20954	1045	1045	0.177928	444	DESCARTES_FETAL_CEREBELLUM_MICROGLIA	(More than 50 overlapping genes)
blue	127	HDSigDb.human.6183	Up-regulated, HD grade 3 markers in human caudate nucleus (HG-U133A) (Hodges via HDSigDB)	HDSigDB|High-throughput association analysis|Differential mRNA expression induced by Htt CAG length expansion|mRNA differential expression|Effect of Htt CAG length expansion|mRNA expression profiling|High-throughput association analysis|Striatum|Brain|Central nervous system	1.07116e-11	8.38246e-06	1.01976e-08	140	0.133971	0.0762888	1.75611	1045	1045	0.141414	990	Up-regulated, HD grade 3 markers in human caudate nucleus (HG-U133A)	(More than 50 overlapping genes)
blue	128	MSigDB.M8676	GSE34156_TLR1_TLR2_LIGAND_VS_NOD2_AND_TLR1_TLR2_LIGAND_24H_TREATED_MONOCYTE_UP (MSigDB)	MSigDB|MSigDB C7: immunologic signatures|MSigDB C7: immunologic signatures - IMMUNESIGDB	1.14111e-11	8.92992e-06	1.0811e-08	41	0.0392344	0.0122524	3.20217	1045	1045	0.257862	159	GSE34156_TLR1_TLR2_LIGAND_VS_NOD2_AND_TLR1_TLR2_LIGAND_24H_TREATED_MONOCYTE_UP	RAB7A|CHST15|FPR2|MARCKS|RAB5A|C3AR1|CD163|GPR157|SLC11A1|RNF130|BRI3|TYROBP|IL13RA1|TLR2|HCAR3|ASAH1|SIRPA|GNS|SFXN5|VEGFA|CSF2RB|NADK|FCGR2A|GK3P|LYN|DOK3|CXCL16|PSTPIP2|CXCL1|GM2A|HCK|TMCC3|KCNJ2|RGS19|WDFY3|TALDO1|LAT2|DAPP1|RAC1|IFNGR1|CAPG
blue	129	MSigDB.M4952	GSE29618_PDC_VS_MDC_DN (MSigDB)	MSigDB|MSigDB C7: immunologic signatures|MSigDB C7: immunologic signatures - IMMUNESIGDB	1.21515e-11	9.50933e-06	1.1457e-08	45	0.0430622	0.0143331	3.0044	1045	1045	0.241935	186	GSE29618_PDC_VS_MDC_DN	BASP1|BCL6|GMFG|PADI2|IFITM2|MEGF9|RBPJ|SLC2A3|PLBD1|MARCKS|LAT2|IL13RA1|ATG3|GAS7|CEBPD|COL9A2|IRAK3|HK2|TRIB1|NAMPT|SPI1|TKT|TIPARP|FGR|PICALM|ZFP36L1|JUNB|RAD23B|APAF1|FCGR2A|PSTPIP2|RAB7A|STX11|IL1RN|HCK|RAB32|P2RY13|IL6R|CNN2|ITGAM|CREB5|SERPINB1|VEGFA|ENTPD1|SQOR
blue	130	GO:0016020	membrane	GO|GO.CC|GO	2.23953e-11	1.75257e-05	2.03079e-08	539	0.515789	0.418278	1.23312	1045	1045	0.0992999	5428	membrane	(More than 50 overlapping genes)
blue	131	MSigDB.M8682	GSE34156_UNTREATED_VS_24H_NOD2_LIGAND_TREATED_MONOCYTE_DN (MSigDB)	MSigDB|MSigDB C7: immunologic signatures|MSigDB C7: immunologic signatures - IMMUNESIGDB	2.33865e-11	1.83014e-05	2.11822e-08	42	0.0401914	0.013023	3.08618	1045	1045	0.248521	169	GSE34156_UNTREATED_VS_24H_NOD2_LIGAND_TREATED_MONOCYTE_DN	WDFY3|IL13RA1|SIRPA|ASAH1|DAPP1|HCK|GK3P|TALDO1|FAM234B|TRPS1|FCGR2A|CXCL16|GPR157|RP2|PGD|BRI3|TMEM170B|CXCL1|DOK3|RAB7A|GCA|VEGFA|CD163|GM2A|LIN7A|PSTPIP2|KCNJ2|SLC31A2|CSF2RB|RAC1|CHST15|NADK|ADM|MED11|NLRP12|TIMP2|GLT1D1|SLC11A1|NOP10|MSL3|ASPH|FPR2
blue	132	HDSigDb.human.6016	Up-regulated, HD markers in human blood (Krainc via HDSigDB)	HDSigDB|High-throughput association analysis|Differential mRNA expression induced by Htt CAG length expansion|mRNA differential expression|Effect of Htt CAG length expansion|mRNA expression profiling|High-throughput association analysis	2.4151e-11	1.88996e-05	2.17989e-08	190	0.181818	0.115127	1.57929	1045	1045	0.127175	1494	Up-regulated, HD markers in human blood	(More than 50 overlapping genes)
blue	133	GO:0006810	transport	GO|GO.BP|GO	2.42225e-11	1.89556e-05	2.18382e-08	359	0.343541	0.255529	1.34443	1045	1045	0.108263	3316	transport	(More than 50 overlapping genes)
blue	134	GO:0031410	cytoplasmic vesicle	GO|GO.CC|GO	2.96252e-11	2.31835e-05	2.66478e-08	206	0.197129	0.127996	1.54012	1045	1045	0.124022	1661	cytoplasmic vesicle	(More than 50 overlapping genes)
blue	135	HDSigDb.human.7271	Down-regulated, Myotonic Dystrophy 2 markers in human skeletal muscle (Bachinski via HDSigDB)	HDSigDB|High-throughput association analysis	3.64279e-11	2.85071e-05	3.25795e-08	200	0.191388	0.123526	1.54937	1045	1045	0.124766	1603	Down-regulated, Myotonic Dystrophy 2 markers in human skeletal muscle	(More than 50 overlapping genes)
blue	136	GO:0097708	intracellular vesicle	GO|GO.CC|GO	3.70824e-11	2.90193e-05	3.3127e-08	206	0.197129	0.128304	1.53642	1045	1045	0.123724	1665	intracellular vesicle	(More than 50 overlapping genes)
blue	137	JAM:002959	Neutrophils_genesCorrelatedAcrossIndividuals__Whitney	JAM|BloodAtlases|BloodAtlases.Whitney	3.93342e-11	3.07814e-05	3.5044e-08	17	0.0162679	0.0024659	6.59716	1045	1045	0.53125	32	Neutrophils_genesCorrelatedAcrossIndividuals	BCL6|CSF2RB|CSF3R|FCGR1B|FPR1|FPR2|GCA|HCK|IL6R|ITGAM|LYN|S100A12|SIGLEC5|SLA|TLR8|TMEM154|VNN2
blue	138	MSigDB.M5416	GSE3982_EOSINOPHIL_VS_EFF_MEMORY_CD4_TCELL_UP (MSigDB)	MSigDB|MSigDB C7: immunologic signatures|MSigDB C7: immunologic signatures - IMMUNESIGDB	4.99259e-11	3.90701e-05	4.39484e-08	41	0.0392344	0.0127919	3.06714	1045	1045	0.246988	166	GSE3982_EOSINOPHIL_VS_EFF_MEMORY_CD4_TCELL_UP	C3AR1|TLE3|SDCBP|TPST1|GALNT3|RTN3|LIMK2|SORT1|NLRX1|OSBPL2|MEF2A|THEMIS2|CD55|RALB|TKT|REPS2|PLSCR1|CCPG1|SLA|MMP25|JAK2|CAMKK2|NADK|FOSL2|IL18R1|LPGAT1|TRIB1|BCL3|HOMER3|TSGA10|SLC6A6|ACSL1|MAP3K3|IL13RA1|MBD4|SRPK1|LAMTOR5|OSER1|CA4|PGD|ORAI2
blue	139	MSigDB.M4464	GSE22886_NEUTROPHIL_VS_DC_UP (MSigDB)	MSigDB|MSigDB C7: immunologic signatures|MSigDB C7: immunologic signatures - IMMUNESIGDB	5.4053e-11	4.22998e-05	4.73152e-08	33	0.0315789	0.00886183	3.56348	1045	1045	0.286957	115	GSE22886_NEUTROPHIL_VS_DC_UP	WAS|GCA|SIGLEC5|CXCL1|RUBCNL|TREM1|TSC22D3|DUSP1|VNN3|GPSM2|IFITM1|STK17B|ADGRG3|MCTP2|KLRD1|CEBPD|S100A12|ADGRE3|FCGR3B|NUP214|CXCR1|LIMK2|PHC2|S100P|BASP1|IFITM2|KCNJ15|RNF141|CSF3R|TREML2|VNN2|MINDY1|FPR1
blue	140	GO:0051234	establishment of localization	GO|GO.BP|GO	5.73021e-11	4.48424e-05	4.99359e-08	365	0.349282	0.262387	1.33117	1045	1045	0.107195	3405	establishment of localization	(More than 50 overlapping genes)
blue	141	GO:0070820	tertiary granule	GO|GO.CC|GO	5.83565e-11	4.56676e-05	5.06854e-08	36	0.0344498	0.010326	3.33623	1045	1045	0.268657	134	tertiary granule	ASAH1|CD58|CD59|CDA|CNN2|CR1|CD55|FCER1G|FPR1|FPR2|CXCL1|HP|ITGAM|LAMP2|LTA4H|MMP9|PLD1|QSOX1|RAC1|SLC2A3|SLC11A1|TIMP2|SIGLEC5|GGH|PGLYRP1|QPCT|GPR84|LAMTOR1|CD177|DOK3|CYSTM1|ADGRE3|SIRPA|CLEC4C|MCEMP1|CLEC4D
blue	142	MSigDB.M4472	GSE22886_DC_VS_MONOCYTE_DN (MSigDB)	MSigDB|MSigDB C7: immunologic signatures|MSigDB C7: immunologic signatures - IMMUNESIGDB	6.57902e-11	5.14849e-05	5.6764e-08	43	0.0411483	0.0139478	2.95018	1045	1045	0.237569	181	GSE22886_DC_VS_MONOCYTE_DN	CHST15|IRAK3|CD55|DUSP1|LAT2|CDC42EP3|CEBPD|IRS2|IER2|S100A12|FPR1|RAB27A|USP3|CSF3R|VNN2|HEBP2|NADK|SLC11A1|RGS2|PLSCR1|TLR2|TSC22D3|GCA|EXT1|PELI1|MTMR3|TLR5|MEGF9|ZDHHC17|NUP214|F5|GADD45B|THEMIS2|ARHGAP26|SIGLEC5|ZFP36|MYO1F|IFITM2|KCNJ15|LYN|CKAP4|IL6R|CAMKK2
blue	143	MSigDB.M40148	DESCARTES_FETAL_ADRENAL_MYELOID_CELLS (MSigDB)	MSigDB|MSigDB C8: NA	6.69321e-11	5.23785e-05	5.76221e-08	34	0.0325359	0.00940125	3.4608	1045	1045	0.278689	122	DESCARTES_FETAL_ADRENAL_MYELOID_CELLS	MS4A4A|CD163|VSIG4|MS4A6A|HCK|SLC1A3|IFNGR1|SPI1|C3AR1|TYMP|P2RY13|C5AR1|TNFRSF11A|TLR2|LRRC25|SECTM1|PRAM1|SIRPB2|NFAM1|RNF135|TLR5|FLT3|NLRC4|FPR1|KCNE1|TGFA|MILR1|SLC11A1|HK3|IL1RN|SIGLEC5|PELATON|CASP5|FCGR1B
blue	144	MSigDB.M40887	SCHERER_PBMC_APSV_WETVAX_AGE_18_32YO_2_TO_4DY_UP (MSigDB)	MSigDB|MSigDB C7: immunologic signatures|MSigDB C7: immunologic signatures - VAX	6.79479e-11	5.31734e-05	5.83682e-08	22	0.0210526	0.00423827	4.96727	1045	1045	0.4	55	SCHERER_PBMC_APSV_WETVAX_AGE_18_32YO_2_TO_4DY_UP	ADM|ANXA3|AQP9|BCL6|CD63|CEBPB|DSC2|DYSF|FCGR3A|FPR1|GAB2|IGF2R|CXCR1|KCNJ15|LIMK2|MXD1|NFIL3|NAMPT|PFKFB3|SOCS3|SOD2|VNN2
blue	145	MSigDB.M41002	PATEL_SKIN_OF_BODY_ZOSTAVAX_AGE_70_93YO_VZV_CHALLENGE_6HR_UP (MSigDB)	MSigDB|MSigDB C7: immunologic signatures|MSigDB C7: immunologic signatures - VAX	7.73936e-11	6.05653e-05	6.59035e-08	51	0.0488038	0.0184172	2.6499	1045	1045	0.213389	239	PATEL_SKIN_OF_BODY_ZOSTAVAX_AGE_70_93YO_VZV_CHALLENGE_6HR_UP	(More than 50 overlapping genes)
blue	146	MSigDB.M41701	TRAVAGLINI_LUNG_NONCLASSICAL_MONOCYTE_CELL (MSigDB)	MSigDB|MSigDB C8: NA	7.77015e-11	6.08063e-05	6.60938e-08	42	0.0401914	0.0134854	2.98036	1045	1045	0.24	175	TRAVAGLINI_LUNG_NONCLASSICAL_MONOCYTE_CELL	HK3|LRRC25|FCGR3A|HCK|LYN|TBC1D8|TYMP|C5AR1|CXCL16|BRI3|FCER1G|SPI1|SECTM1|PRAM1|ASAH1|MYD88|CHST15|SLC11A1|IRAK3|FGR|SLC31A2|CNIH4|NFKBIZ|C9orf72|P2RY13|GNS|NPL|TYROBP|CMTM6|THEMIS2|S100A11|RGS19|CEBPB|RARA|ETS2|ATG3|NFAM1|DUSP1|LTA4H|C19orf38|RNF13|UBE2R2
blue	147	GO:0006952	defense response	GO|GO.BP|GO	9.20771e-11	7.20561e-05	7.73964e-08	139	0.133014	0.07783	1.70904	1045	1045	0.137624	1010	defense response	(More than 50 overlapping genes)
blue	148	MSigDB.M4971	GSE29618_PDC_VS_MDC_DAY7_FLU_VACCINE_DN (MSigDB)	MSigDB|MSigDB C7: immunologic signatures|MSigDB C7: immunologic signatures - IMMUNESIGDB	9.67987e-11	7.5751e-05	8.11038e-08	44	0.0421053	0.0146413	2.87579	1045	1045	0.231579	190	GSE29618_PDC_VS_MDC_DAY7_FLU_VACCINE_DN	PLBD1|LAT2|IL1RN|CEBPD|HK2|TLR2|FGR|PICALM|CD163|CEBPB|RBPJ|ATG3|ENTPD1|GAS7|IRAK3|PADI2|NACC2|MEGF9|ZFP36L1|NIBAN1|PSTPIP2|CNIH4|COL9A2|SAP30|SLC2A3|CST7|HCK|SEMA4A|MARCKS|RAB32|P2RY13|IL1R2|GMFG|SIRPA|IFITM2|FCGR2A|BCL6|ASAH1|BASP1|QPCT|TUBA4A|APAF1|CNN2|DOCK5
blue	149	MSigDB.M8169	GSE22611_NOD2_VS_CTRL_TRANSDUCED_HEK293T_CELL_DN (MSigDB)	MSigDB|MSigDB C7: immunologic signatures|MSigDB C7: immunologic signatures - IMMUNESIGDB	1.06325e-10	8.32063e-05	8.82357e-08	40	0.0382775	0.0125607	3.04741	1045	1045	0.245399	163	GSE22611_NOD2_VS_CTRL_TRANSDUCED_HEK293T_CELL_DN	KLHL2|SLC22A4|PYCARD|CEP295|RNF141|P2RY13|LBR|FAM53C|ABHD18|TSC22D3|BMX|TKT|IFRD1|S1PR4|OSTF1|HHEX|RGS2|RAF1|BMP2K|FRAT2|SMCHD1|USP3|CXCR1|GLIPR1|MAP3K3|CXCR2|CCPG1|HAL|RBPJ|TUBA4A|CDA|NARF|UIMC1|PHTF1|CPQ|SOS2|NUDT15|AGO4|GALNT3|RGS14
blue	150	MSigDB.M5420	GSE3982_EOSINOPHIL_VS_NKCELL_UP (MSigDB)	MSigDB|MSigDB C7: immunologic signatures|MSigDB C7: immunologic signatures - IMMUNESIGDB	1.1433e-10	8.94704e-05	9.46776e-08	38	0.0363636	0.0115589	3.14594	1045	1045	0.253333	150	GSE3982_EOSINOPHIL_VS_NKCELL_UP	SLC6A6|NFIL3|GRB10|SDCBP|ITPRID2|E2F3|SLA|ASAH1|NRBF2|JAK2|FES|ADGRE3|ZNF281|RBPJ|HRH2|S100P|RTN3|CHMP3|LIMK2|H3-3B|BCL6|TNFSF14|BIK|ARHGAP26|ENTPD1|REPS2|RNF24|SVIL|ORAI2|FRAT1|CKAP4|XPO6|PYGL|TREML2|RRAGD|ITM2B|EGLN1|CMTM6
brown	1	MSigDB.M40207	DESCARTES_FETAL_INTESTINE_ERYTHROBLASTS (MSigDB)	MSigDB|MSigDB C8: NA	4.24541e-45	3.32229e-39	4.95865e-41	60	0.0991736	0.0100948	9.82424	605	605	0.458015	131	DESCARTES_FETAL_INTESTINE_ERYTHROBLASTS	(More than 50 overlapping genes)
brown	2	MSigDB.M40261	DESCARTES_FETAL_PANCREAS_ERYTHROBLASTS (MSigDB)	MSigDB|MSigDB C8: NA	1.89925e-41	1.48628e-35	1.81254e-37	51	0.0842975	0.00770594	10.9393	605	605	0.51	100	DESCARTES_FETAL_PANCREAS_ERYTHROBLASTS	(More than 50 overlapping genes)
brown	3	MSigDB.M40219	DESCARTES_FETAL_KIDNEY_ERYTHROBLASTS (MSigDB)	MSigDB|MSigDB C8: NA	1.55191e-40	1.21446e-34	1.38007e-36	56	0.092562	0.00994066	9.31145	605	605	0.434109	129	DESCARTES_FETAL_KIDNEY_ERYTHROBLASTS	(More than 50 overlapping genes)
brown	4	MSigDB.M39263	HU_FETAL_RETINA_BLOOD (MSigDB)	MSigDB|MSigDB C8: NA	1.83991e-38	1.43985e-32	1.42559e-34	71	0.117355	0.0182631	6.42583	605	605	0.299578	237	HU_FETAL_RETINA_BLOOD	(More than 50 overlapping genes)
brown	5	MSigDB.M5945	HALLMARK_HEME_METABOLISM (MSigDB)	MSigDB|MSigDB H: Hallmark gene sets	1.17476e-37	9.19319e-32	8.59177e-34	62	0.102479	0.0138707	7.38819	605	605	0.344444	180	HALLMARK_HEME_METABOLISM	(More than 50 overlapping genes)
brown	6	MSigDB.M5141	GSE34205_RSV_VS_FLU_INF_INFANT_PBMC_UP (MSigDB)	MSigDB|MSigDB C7: immunologic signatures|MSigDB C7: immunologic signatures - IMMUNESIGDB	3.84365e-35	3.00789e-29	2.50658e-31	47	0.077686	0.00801418	9.69356	605	605	0.451923	104	GSE34205_RSV_VS_FLU_INF_INFANT_PBMC_UP	ABCC13|TMOD1|STRADB|KLF1|RPIA|RAB2B|EPB41|SLC25A37|SLC6A8|FECH|DCAF12|FAM210B|MRC2|RNF10|FRMD4A|TNS1|GPR146|BNIP3L|HBQ1|MBNL3|SNCA|USP12|BCL2L1|FBXO7|ADIPOR1|ANK1|NPRL3|MKRN1|ESPN|NSUN3|SLC25A39|HAGH|MICAL2|MXI1|FAM104A|GUCD1|KANK2|HEMGN|TESC|ST13|RNF11|TENT5C|MYL4|SPTB|GSPT1|PPM1A|RUNDC3A
brown	7	MSigDB.M13711	GNF2_SPTA1 (MSigDB)	MSigDB|MSigDB C4: computational gene sets|MSigDB C4: computational gene sets - CGN	7.35536e-29	5.75603e-23	3.32718e-25	36	0.0595041	0.00562534	10.5779	605	605	0.493151	73	GNF2_SPTA1	GYPB|GYPC|ALAD|SNCA|TSPAN5|MXI1|GATA1|ANK1|TRAK2|SMOX|FOXO3|FECH|MPP1|ERMAP|EIF2AK1|ACKR1|CA2|SPTB|XK|TMCC2|TAL1|RPIA|FBXO9|TFDP1|FBXO7|MAP2K3|RHAG|SLC6A8|BLVRB|BNIP3L|TRIM58|HBQ1|SPTA1|XPO7|KLF1|RANBP10
brown	8	MSigDB.M40253	DESCARTES_FETAL_MUSCLE_ERYTHROBLASTS (MSigDB)	MSigDB|MSigDB C8: NA	3.94515e-27	3.08732e-21	1.59965e-23	40	0.0661157	0.00786006	8.4116	605	605	0.392157	102	DESCARTES_FETAL_MUSCLE_ERYTHROBLASTS	HBA1|HBA2|ANK1|RBM38|TLCD4|SLC25A37|FAM117A|RIPOR3|DMTN|SLC2A1|TRAK2|SPTA1|BLVRB|HEMGN|XPO7|XK|TMCC2|TROAP|SLC7A5|RHAG|ZMAT2|SLC6A8|GYPB|GUCD1|C17orf99|FECH|FAM210B|ERMAP|DPM2|HAGH|EIF2AK1|UROS|ERI2|SLC43A1|GALNT6|ABCC13|ALAD|ST6GALNAC4|SLC38A5|ICAM4
brown	9	MSigDB.M40297	DESCARTES_FETAL_STOMACH_ERYTHROBLASTS (MSigDB)	MSigDB|MSigDB C8: NA	7.7314e-27	6.0503e-21	3.07122e-23	36	0.0595041	0.00624181	9.53315	605	605	0.444444	81	DESCARTES_FETAL_STOMACH_ERYTHROBLASTS	HBA1|HBA2|SLC25A37|ANK1|HEMGN|SPTA1|BLVRB|SPTB|SNCA|TLCD4|RIPOR3|C17orf99|EIF2AK1|FECH|RHAG|MAP2K3|XPO7|SLC25A39|TRAK2|MYL4|GYPB|RBM38|FAM117A|TMCC2|ALAD|ERMAP|KLF1|TENT5C|TRIM58|UROS|DCAF12|SEC14L4|SLC38A5|ABCC13|YOD1|STRADB
brown	10	MSigDB.M11900	GNF2_ANK1 (MSigDB)	MSigDB|MSigDB C4: computational gene sets|MSigDB C4: computational gene sets - CGN	8.40888e-27	6.58047e-21	3.29024e-23	33	0.0545455	0.00508592	10.7248	605	605	0.5	66	GNF2_ANK1	GYPB|GYPC|ALAD|TSPAN5|SNCA|UBAC1|GATA1|ANK1|TRAK2|FOXO3|FECH|ICAM4|MPP1|ERMAP|EIF2AK1|CA2|SPTB|XK|TMCC2|TAL1|FBXO7|TFDP1|MAP2K3|RHAG|SLC6A8|HEBP1|BNIP3L|BLVRB|HBQ1|SPTA1|XPO7|KLF1|RANBP10
brown	11	MSigDB.M5633	GNF2_SPTB (MSigDB)	MSigDB|MSigDB C4: computational gene sets|MSigDB C4: computational gene sets - CGN	8.40888e-27	6.58047e-21	3.29024e-23	33	0.0545455	0.00508592	10.7248	605	605	0.5	66	GNF2_SPTB	GYPB|GYPC|ALAD|TSPAN5|SNCA|UBAC1|GATA1|ANK1|TRAK2|FOXO3|FECH|ICAM4|MPP1|ERMAP|EIF2AK1|CA2|SPTB|XK|TMCC2|TAL1|TFDP1|FBXO7|MAP2K3|RHAG|SLC6A8|BNIP3L|BLVRB|HEBP1|HBQ1|SPTA1|XPO7|KLF1|RANBP10
brown	12	MSigDB.M1670	GNF2_MAP2K3 (MSigDB)	MSigDB|MSigDB C4: computational gene sets|MSigDB C4: computational gene sets - CGN	5.40926e-26	4.23308e-20	2.0062e-22	33	0.0545455	0.0053171	10.2585	605	605	0.478261	69	GNF2_MAP2K3	GYPB|MKRN1|GYPC|ALAD|SNCA|UBAC1|ANK1|TRAK2|FOXO3|FECH|MPP1|ERMAP|EIF2AK1|RBM38|CA2|SPTB|HDGF|XK|TMCC2|TAL1|RPIA|FBXO9|TFDP1|FBXO7|MAP2K3|RHAG|BLVRB|BNIP3L|HBQ1|SPTA1|XPO7|KLF1|RANBP10
brown	13	MSigDB.M19762	GNF2_TAL1 (MSigDB)	MSigDB|MSigDB C4: computational gene sets|MSigDB C4: computational gene sets - CGN	9.48855e-26	7.42538e-20	3.42183e-22	32	0.0528926	0.00500886	10.5598	605	605	0.492308	65	GNF2_TAL1	GYPB|GYPC|ALAD|TSPAN5|SNCA|UBAC1|GATA1|ANK1|TRAK2|FECH|MPP1|ICAM4|ERMAP|EIF2AK1|CA2|SPTB|HDGF|XK|TMCC2|TAL1|TFDP1|FBXO7|MAP2K3|RHAG|BLVRB|BNIP3L|HEBP1|HBQ1|SPTA1|XPO7|KLF1|RANBP10
brown	14	MSigDB.M19158	GNF2_RAD23A (MSigDB)	MSigDB|MSigDB C4: computational gene sets|MSigDB C4: computational gene sets - CGN	5.67106e-25	4.43796e-19	1.94647e-21	31	0.0512397	0.00485474	10.5546	605	605	0.492063	63	GNF2_RAD23A	GYPB|GYPC|SNCA|TSPAN5|UBAC1|ANK1|TRAK2|SMOX|FOXO3|FECH|MPP1|ERMAP|EIF2AK1|RBM38|CA2|SPTB|XK|TMCC2|TAL1|RPIA|FBXO9|TFDP1|FBXO7|MAP2K3|RHAG|BLVRB|BNIP3L|HBQ1|SPTA1|XPO7|RANBP10
brown	15	MSigDB.M39197	HAY_BONE_MARROW_ERYTHROBLAST (MSigDB)	MSigDB|MSigDB C8: NA	1.00135e-24	7.83617e-19	3.36316e-21	129	0.213223	0.0827618	2.57635	605	605	0.120112	1074	HAY_BONE_MARROW_ERYTHROBLAST	(More than 50 overlapping genes)
brown	16	MSigDB.M9058	GNF2_BNIP3L (MSigDB)	MSigDB|MSigDB C4: computational gene sets|MSigDB C4: computational gene sets - CGN	6.27811e-24	4.91301e-18	2.02151e-20	30	0.0495868	0.00477768	10.3788	605	605	0.483871	62	GNF2_BNIP3L	MKRN1|GYPB|GYPC|ALAD|SNCA|TSPAN5|ANK1|TRAK2|SMOX|FOXO3|FECH|MPP1|ERMAP|EIF2AK1|CA2|SPTB|TMCC2|TAL1|RPIA|FBXO9|TFDP1|FBXO7|MAP2K3|RHAG|BNIP3L|BLVRB|HBQ1|SPTA1|XPO7|RANBP10
brown	17	MSigDB.M40150	DESCARTES_FETAL_ADRENAL_ERYTHROBLASTS (MSigDB)	MSigDB|MSigDB C8: NA	6.69998e-22	5.24315e-16	1.8527e-18	31	0.0512397	0.00585652	8.74917	605	605	0.407895	76	DESCARTES_FETAL_ADRENAL_ERYTHROBLASTS	C17orf99|SPTA1|GYPB|TLCD4|HBA1|HBA2|SLC25A37|TMCC2|FECH|TRAK2|XPO7|ANK1|TSPAN5|SPTB|HEMGN|BLVRB|SOX6|EPB41|KLF1|ERMAP|TENT5C|SLC25A39|ALAD|ABCC13|SEC14L4|ESPN|PHOSPHO1|DYRK3|ACKR1|TLCD4-RWDD3|HBQ1
brown	18	MSigDB.M7470	GNF2_CDC27 (MSigDB)	MSigDB|MSigDB C4: computational gene sets|MSigDB C4: computational gene sets - CGN	7.78149e-20	6.0895e-14	1.80163e-16	26	0.0429752	0.00446945	9.61533	605	605	0.448276	58	GNF2_CDC27	GYPB|GYPC|ALAD|UBAC1|ANK1|TRAK2|FECH|ERMAP|EIF2AK1|RBM38|CA2|SPTB|HDGF|XK|TAL1|RPIA|TFDP1|FBXO7|MAP2K3|RHAG|BLVRB|BNIP3L|HBQ1|SPTA1|XPO7|KLF1
brown	19	HDSigDb.human.2975	Genes upregulated durig hematopoietic differentiation (Cui via Miller/HDSigDB)	HDSigDB|JA Miller|StemCellLists|StemCellLists.Cui|Cell type markers|Cell type marker enriched gene sets	2.01668e-19	1.57818e-13	4.45813e-16	75	0.123967	0.0391462	3.16677	605	605	0.147638	508	Genes upregulated durig hematopoietic differentiation	(More than 50 overlapping genes)
brown	20	JAM:003034	Reticulocytes_genesCorrelatedAcrossIndividuals__Whitney	JAM|BloodAtlases|BloodAtlases.Whitney	7.53982e-19	5.90038e-13	1.56925e-15	22	0.0363636	0.0032365	11.2355	605	605	0.52381	42	Reticulocytes_genesCorrelatedAcrossIndividuals	ANK1|BAG1|BCL2L1|BNIP3L|FKBP8|GSPT1|MAP2K3|MKRN1|MXI1|PCGF5|PIM1|PIP4K2A|PPM1A|RBM38|RNF10|SIAH2|SMOX|SNCA|STRADB|TSPAN5|UBXN6|WNK1
brown	21	MSigDB.M40235	DESCARTES_FETAL_LIVER_ERYTHROBLASTS (MSigDB)	MSigDB|MSigDB C8: NA	9.71095e-18	7.59942e-12	1.80509e-14	22	0.0363636	0.00354473	10.2585	605	605	0.478261	46	DESCARTES_FETAL_LIVER_ERYTHROBLASTS	C17orf99|ANK1|SPTA1|TMOD1|SEC14L4|SPTB|SLC25A37|GYPB|UBAC1|ALAD|EPOR|TRAK2|RHAG|UROS|KCNH2|KLF1|SLC38A5|ABCC13|DNAJA4|TTC25|ACKR1|SHISA7
brown	22	MSigDB.M41001	GAUCHER_PBMC_YF_VAX_STAMARIL_UNKNOWN_AGE_60DY_DN (MSigDB)	MSigDB|MSigDB C7: immunologic signatures|MSigDB C7: immunologic signatures - VAX	9.89759e-17	7.74548e-11	1.64448e-13	18	0.0297521	0.00238884	12.4546	605	605	0.580645	31	GAUCHER_PBMC_YF_VAX_STAMARIL_UNKNOWN_AGE_60DY_DN	FKBP8|MYL4|MBNL3|DNAJB2|ST6GALNAC4|DMTN|HBQ1|GUCD1|SRRD|DPM2|HAGH|UBXN6|ADIPOR1|GUK1|GYPC|PHOSPHO1|FBXO7|TSPAN5
brown	23	MSigDB.M14349	GNF2_PCAF (MSigDB)	MSigDB|MSigDB C4: computational gene sets|MSigDB C4: computational gene sets - CGN	1.22975e-13	9.62354e-08	1.48283e-10	16	0.0264463	0.0024659	10.7248	605	605	0.5	32	GNF2_PCAF	GYPB|ALAD|TSPAN5|ANK1|TRAK2|FBXO9|FECH|MAP2K3|RHAG|ERMAP|EIF2AK1|HBQ1|CA2|SPTA1|XPO7|SPTB
brown	24	MSigDB.M41691	TRAVAGLINI_LUNG_PLATELET_MEGAKARYOCYTE_CELL (MSigDB)	MSigDB|MSigDB C8: NA	1.84931e-13	1.4472e-07	2.1861e-10	64	0.105785	0.038915	2.71836	605	605	0.126733	505	TRAVAGLINI_LUNG_PLATELET_MEGAKARYOCYTE_CELL	(More than 50 overlapping genes)
brown	25	MSigDB.M10458	GNF2_PRDX2 (MSigDB)	MSigDB|MSigDB C4: computational gene sets|MSigDB C4: computational gene sets - CGN	1.92112e-13	1.50339e-07	2.26415e-10	15	0.0247934	0.00215766	11.4909	605	605	0.535714	28	GNF2_PRDX2	GYPC|ALAD|HDGF|XK|UBAC1|GATA1|TAL1|ANK1|RHAG|HEBP1|BLVRB|HBQ1|CA2|KLF1|SPTB
brown	26	MSigDB.M5137	GSE34205_HEALTHY_VS_RSV_INF_INFANT_PBMC_DN (MSigDB)	MSigDB|MSigDB C7: immunologic signatures|MSigDB C7: immunologic signatures - IMMUNESIGDB	2.23754e-12	1.75101e-06	2.3472e-09	32	0.0528926	0.0124066	4.26327	605	605	0.198758	161	GSE34205_HEALTHY_VS_RSV_INF_INFANT_PBMC_DN	MYL4|PPM1A|TNS1|YOD1|RNF10|BLVRB|SNCA|MPP1|XK|ADIPOR1|SLC6A8|EIF1B|STRADB|GSPT1|KLF1|HBQ1|RAB1A|FBXO7|ANK1|BNIP3L|FECH|ABCC13|GYPB|TMOD1|NSUN3|HEMGN|TFDP1|PCGF5|DCAF12|MKRN1|FAM104A|RPIA
cyan	1	JAM:002926	locus ceruleus_localMarker(top200)_IN_Pontine Tegmentum__HBA	JAM|BrainRegionMarkers|BrainRegionMarkers.HBA|BrainRegionMarkers.HBA.localMarker(top200)|Brain region markers|Brain region marker enriched gene sets	0.000152604	1	0.0317613	5	0.047619	0.00485474	9.80877	105	105	0.0793651	63	locus ceruleus_IN_Pontine Tegmentum	DCBLD2|MYO7A|RIMBP2|DAPK1|PTPRO
cyan	2	HDSigDb.human.2925	Markers of locus ceruleus in pontine tegmentum (Hawrylycz via Miller/HDSigDB)	HDSigDB|JA Miller|Brain region markers|BrainRegionMarkers.HBA|BrainRegionMarkers.HBA.localMarker(FC>2)|Brain region marker enriched gene sets	0.000369128	1	0.0638377	5	0.047619	0.00585652	8.13095	105	105	0.0657895	76	Markers of locus ceruleus in pontine tegmentum	DAPK1|MYO7A|PTPRO|RIMBP2|DCBLD2
cyan	3	BioSystems.REACTOME.R-HSA-8847993	ERBB2 Activates PTK6 Signaling (REACTOME)	REACTOME	0.000384992	1	0.066015	2	0.0190476	0.000308238	61.7952	105	105	0.5	4	ERBB2 Activates PTK6 Signaling	EGF|EREG
cyan	4	MSigDB.M40249	DESCARTES_FETAL_LUNG_VISCERAL_NEURONS (MSigDB)	MSigDB|MSigDB C8: NA	0.000391832	1	0.0668434	4	0.0380952	0.00331355	11.4968	105	105	0.0930233	43	DESCARTES_FETAL_LUNG_VISCERAL_NEURONS	PTPRO|CALN1|TMEM132B|GPRIN1
cyan	5	GO:0001547	antral ovarian follicle growth	GO|GO.BP|GO	0.000638261	1	0.0973833	2	0.0190476	0.000385297	49.4362	105	105	0.4	5	antral ovarian follicle growth	EREG|ZP3
cyan	6	MSigDB.M31847	MIR6501_5P (MSigDB)	MSigDB|MSigDB C3: motif gene sets|MSigDB C3: motif gene sets - MIR:MIRDB	0.000812971	1	0.117017	4	0.0380952	0.00400709	9.50696	105	105	0.0769231	52	MIR6501_5P	ALCAM|ZBTB18|RBM11|ZC3H12C
cyan	7	BioSystems.Pathway Interaction Database.erbb_network_pathway	ErbB receptor signaling network (Pathway Interaction Database)	Pathway Interaction Database	0.000952334	1	0.132239	2	0.0190476	0.000462356	41.1968	105	105	0.333333	6	ErbB receptor signaling network	EGF|EREG
cyan	8	BioSystems.REACTOME.R-HSA-6785631	ERBB2 Regulates Cell Motility (REACTOME)	REACTOME	0.000952334	1	0.132239	2	0.0190476	0.000462356	41.1968	105	105	0.333333	6	ERBB2 Regulates Cell Motility	EGF|EREG
cyan	9	MSigDB.M40201	DESCARTES_FETAL_HEART_SATB2_LRRC7_POSITIVE_CELLS (MSigDB)	MSigDB|MSigDB C8: NA	0.00130726	1	0.168231	3	0.0285714	0.0020806	13.7323	105	105	0.111111	27	DESCARTES_FETAL_HEART_SATB2_LRRC7_POSITIVE_CELLS	KAZN|CALN1|ZBTB18
cyan	10	MSigDB.M30168	SNAPC2_TARGET_GENES (MSigDB)	MSigDB|MSigDB C3: motif gene sets|MSigDB C3: motif gene sets - TFT:GTRD	0.00132623	1	0.170029	2	0.0190476	0.000539416	35.3116	105	105	0.285714	7	SNAPC2_TARGET_GENES	RNU4-2|RNU4ATAC
darkred	1	HDSigDb.human.2980	Gender-related gene module from cerebral cortex (Oldham via Miller/HDSigDB)	HDSigDB|JA Miller|Brain|Central nervous system|BrainLists.CTX|mRNA WGCNA|WGCNA|Computational sets|Cortex|Brain|Central nervous system	2.20642e-14	1.72666e-08	2.90195e-11	6	0.142857	0.000616475	231.732	42	42	0.75	8	Gender-related gene module from cerebral cortex	XIST|PUDP|KDM5D|USP9Y|DDX3Y|TXLNGY
darkred	2	HDSigDb.human.6258	Up-regulated in SA01 vs VUB03 NPCs (Genevieve Pietu via HDSigDB)	HDSigDB|High-throughput association analysis	3.25594e-12	2.54797e-06	3.32633e-09	7	0.166667	0.00223472	74.5805	42	42	0.241379	29	Up-regulated in SA01 vs VUB03 NPCs	RPS4Y1|UTY|ZFY|KDM5D|USP9Y|DDX3Y|TXLNGY
darkred	3	HDSigDb.human.6256	Up-regulated in SA01 vs VUB03 MPCs (Genevieve Pietu via HDSigDB)	HDSigDB|High-throughput association analysis	1.7128e-11	1.34038e-05	1.58063e-08	7	0.166667	0.00277414	60.0787	42	42	0.194444	36	Up-regulated in SA01 vs VUB03 MPCs	RPS4Y1|ZFY|KDM5D|USP9Y|DDX3Y|TXLNGY|PAX8-AS1
darkred	4	HDSigDb.human.6259	Up-regulated in VUB01 vs VUB03 NPCs (Genevieve Pietu via HDSigDB)	HDSigDB|High-throughput association analysis	1.34017e-10	0.000104877	1.0902e-07	6	0.142857	0.00192649	74.1543	42	42	0.24	25	Up-regulated in VUB01 vs VUB03 NPCs	RPS4Y1|UTY|ZFY|KDM5D|USP9Y|DDX3Y
darkred	5	HDSigDb.human.4467	DE genes in SA01 vs VUB03 NPCs (Genevieve Pietu via HDSigDB)	HDSigDB|High-throughput association analysis	1.45282e-10	0.000113692	1.17572e-07	8	0.190476	0.00616475	30.8976	42	42	0.1	80	DE genes in SA01 vs VUB03 NPCs	RPS4Y1|UTY|ZFY|PNPLA4|KDM5D|USP9Y|DDX3Y|TXLNGY
darkred	6	HDSigDb.human.8248	Hypo-methylated loci in Frontal Lobe Region of AD vs control (Horvath via HDSigDB)	HDSigDB|High-throughput association analysis|DNA methylation profiling	3.54337e-10	0.00027729	2.7212e-07	11	0.261905	0.0197272	13.2763	42	42	0.0429688	256	Hypo-methylated loci in Frontal Lobe Region of AD vs control	ARSD|PRKY|RPS4Y1|UTY|ZFY|KDM5D|USP9Y|DDX3Y|TMSB4Y|TTTY10|BCORP1
darkred	7	HDSigDb.human.4465	DE genes in SA01 vs VUB03 MPCs (Genevieve Pietu via HDSigDB)	HDSigDB|High-throughput association analysis	9.48854e-10	0.000742537	6.8945e-07	7	0.166667	0.00477768	34.8844	42	42	0.112903	62	DE genes in SA01 vs VUB03 MPCs	RPS4Y1|ZFY|KDM5D|USP9Y|DDX3Y|TXLNGY|PAX8-AS1
darkred	8	HDSigDb.human.6261	Up-regulated in SA01 vs VUB03 hESCs (Genevieve Pietu via HDSigDB)	HDSigDB|High-throughput association analysis	2.05797e-09	0.00161049	1.41768e-06	8	0.190476	0.00855359	22.2686	42	42	0.0720721	111	Up-regulated in SA01 vs VUB03 hESCs	RPS4Y1|UTY|ZFY|KDM5D|USP9Y|DDX3Y|TXLNGY|BRWD3
darkred	9	HDSigDb.human.8259	Hypo-methylated loci in Frontal Lobe of AD vs control (Horvath via HDSigDB)	HDSigDB|High-throughput association analysis|DNA methylation profiling	4.24066e-09	0.00331858	2.76318e-06	9	0.214286	0.0137166	15.6224	42	42	0.0505618	178	Hypo-methylated loci in Frontal Lobe of AD vs control	ARSD|PRKY|RPS4Y1|ZFY|KDM5D|DDX3Y|TMSB4Y|TTTY10|BCORP1
darkred	10	HDSigDb.human.4468	DE genes in VUB01 vs VUB03 NPCs (Genevieve Pietu via HDSigDB)	HDSigDB|High-throughput association analysis	1.69838e-08	0.0132909	9.88172e-06	7	0.166667	0.00716653	23.2563	42	42	0.0752688	93	DE genes in VUB01 vs VUB03 NPCs	RPS4Y1|UTY|ZFY|PNPLA4|KDM5D|USP9Y|DDX3Y
green	1	HDSigDb.human.7187	Down-regulated, DE genes in STHdhQ111/Q111 cells upon heat shock (Riva via HDSigDB)	HDSigDB|High-throughput association analysis|Differential mRNA expression induced by Htt CAG length expansion|mRNA differential expression|Effect of Htt CAG length expansion|mRNA expression profiling|High-throughput association analysis	1.25626e-15	9.83101e-10	1.88334e-12	245	0.610973	0.416275	1.46771	401	401	0.0453536	5402	Down-regulated, DE genes in STHdhQ111/Q111 cells upon heat shock	(More than 50 overlapping genes)
green	2	HDSigDb.human.6214	Up-regulated, Myotonic Dystrophy 1 markers in human muscles (Welle via HDSigDB)	HDSigDB|High-throughput association analysis	7.42089e-15	5.80731e-09	1.02784e-11	240	0.598504	0.409417	1.46185	401	401	0.0451722	5313	Up-regulated, Myotonic Dystrophy 1 markers in human muscles	(More than 50 overlapping genes)
green	3	MSigDB.M18759	GCACTTT_MIR175P_MIR20A_MIR106A_MIR106B_MIR20B_MIR519D (MSigDB)	MSigDB|MSigDB C3: motif gene sets|MSigDB C3: motif gene sets - MIR:MIR_Legacy	3.17171e-12	2.48206e-06	3.24452e-09	45	0.112219	0.0348309	3.22184	401	401	0.0995575	452	GCACTTT_MIR175P_MIR20A_MIR106A_MIR106B_MIR20B_MIR519D	MAP3K5|RSRP1|BCL2L11|AHCTF1|TGFBR2|ZNF148|KDM2A|SERTAD2|TMUB2|ZNF652|PPP3CA|FEM1C|DNM2|INTS6|RBL2|YTHDF3|PANX2|PLEKHO2|PCYT1B|NTN4|ARID4A|PREX1|ARID4B|IP6K1|NCOA3|PAFAH1B1|TBL1X|DYNC1LI2|GAB1|SGMS1|TMCC1|TNKS1BP1|RAB5B|C16orf72|SEMA4B|MAP3K11|TP53INP2|TMEM127|SSH2|ULK1|SORL1|KIAA0513|MAP3K2|ATG2A|KAT2B
green	4	MSigDB.M41099	HARALAMBIEVA_PBMC_FLUARIX_AGE_50_74YO_CORR_WITH_28D_MEM_B_CELL_RESPONSE_AT_28DY_POSITIVE (MSigDB)	MSigDB|MSigDB C7: immunologic signatures|MSigDB C7: immunologic signatures - VAX	1.52997e-11	1.19729e-05	1.42196e-08	74	0.184539	0.0816059	2.26134	401	401	0.0698772	1059	HARALAMBIEVA_PBMC_FLUARIX_AGE_50_74YO_CORR_WITH_28D_MEM_B_CELL_RESPONSE_AT_28DY_POSITIVE	(More than 50 overlapping genes)
green	5	HDSigDb.human.7229	Down-regulated in the heart of mice inducibly expressing Celf1 for 12 h (Wang via HDSigDB)	HDSigDB|High-throughput association analysis|Heart	5.02553e-11	3.93279e-05	4.41887e-08	135	0.336658	0.200046	1.6829	401	401	0.0520031	2596	Down-regulated in the heart of mice inducibly expressing Celf1 for 12 h	(More than 50 overlapping genes)
green	6	HDSigDb.human.8938	Up-regulated genes in gonadal adipose tissue of 6 mon HD Q175 mice vs WT (Aaronson via HDSigDB)	HDSigDB|High-throughput association analysis|Differential mRNA expression induced by Htt CAG length expansion|mRNA differential expression|Effect of Htt CAG length expansion|mRNA expression profiling|High-throughput association analysis|Adipose	7.91513e-11	6.19408e-05	6.72539e-08	122	0.304239	0.174771	1.74079	401	401	0.0537919	2268	Up-regulated genes in gonadal adipose tissue of 6 mon HD Q175 mice vs WT	(More than 50 overlapping genes)
green	7	MSigDB.M40874	QI_PBMC_ZOSTAVAX_AGE_50_75YO_CORRELATED_WITH_EXPANSION_OF_VZV_SPECIFIC_T_CELLS_TO_PEAK_AT_1DY_POSITIVE (MSigDB)	MSigDB|MSigDB C7: immunologic signatures|MSigDB C7: immunologic signatures - VAX	1.00214e-10	7.84236e-05	8.36072e-08	29	0.0723192	0.0176466	4.09819	401	401	0.126638	229	QI_PBMC_ZOSTAVAX_AGE_50_75YO_CORRELATED_WITH_EXPANSION_OF_VZV_SPECIFIC_T_CELLS_TO_PEAK_AT_1DY_POSITIVE	ARAP3|ARHGAP25|ARHGAP30|VSIR|CAB39|CAMK2G|CHD1|CTDSP2|CXCR4|DENND5A|RIPOR1|FGD3|ICAM3|KDM3B|MYH9|PANX2|PDLIM7|PLCG2|RASSF5|RBL2|RHOG|SCYL1|SGK1|SLCO3A1|SPAG9|SPG21|TGFBR2|TNFRSF10B|TRIM8
green	8	GO:0006468	protein phosphorylation	GO|GO.BP|GO	1.01453e-10	7.9393e-05	8.44607e-08	81	0.201995	0.097249	2.07709	401	401	0.0641838	1262	protein phosphorylation	(More than 50 overlapping genes)
green	9	HDSigDb.human.8123	Liver RNA M1 module (turquoise) (Langfelder via HDSigDB)	HDSigDB|mRNA WGCNA|WGCNA|Computational sets|Liver	2.17265e-10	0.000170023	1.71222e-07	73	0.182045	0.0846112	2.15155	401	401	0.0664845	1098	Liver RNA M1 module (turquoise)	(More than 50 overlapping genes)
green	10	GO:0016477	cell migration	GO|GO.BP|GO	2.22208e-10	0.000173892	1.7459e-07	63	0.157107	0.0676582	2.32207	401	401	0.071754	878	cell migration	(More than 50 overlapping genes)
greenyellow	1	MSigDB.M13642	REACTOME_PEPTIDE_CHAIN_ELONGATION (MSigDB)	MSigDB|MSigDB ARCHIVED: NA|MSigDB ARCHIVED: NA - C2_CP:REACTOME	2.1378e-20	1.67296e-14	5.26089e-17	18	0.135338	0.0057024	23.7336	133	133	0.243243	74	REACTOME_PEPTIDE_CHAIN_ELONGATION	RPL13A|RPL5|RPL6|RPL13|RPL15|RPL18|RPL22|RPL29|RPS2|RPS3|RPS5|RPS6|RPS8|RPS19|RPS20|RPS23|RPS27A|RPL14
greenyellow	2	MSigDB.M7636	REACTOME_INFLUENZA_VIRAL_RNA_TRANSCRIPTION_AND_REPLICATION (MSigDB)	MSigDB|MSigDB ARCHIVED: NA|MSigDB ARCHIVED: NA - C2_CP:REACTOME	2.63601e-20	2.06284e-14	6.40633e-17	19	0.142857	0.00685829	20.8299	133	133	0.213483	89	REACTOME_INFLUENZA_VIRAL_RNA_TRANSCRIPTION_AND_REPLICATION	RPL13A|POLR2I|RPL5|RPL6|RPL13|RPL15|RPL18|RPL22|RPL29|RPS2|RPS3|RPS5|RPS6|RPS8|RPS19|RPS20|RPS23|RPS27A|RPL14
greenyellow	3	MSigDB.M3758	GNF2_EIF3S6 (MSigDB)	MSigDB|MSigDB C4: computational gene sets|MSigDB C4: computational gene sets - CGN	3.49428e-20	2.73449e-14	8.38801e-17	20	0.150376	0.0081683	18.4097	133	133	0.188679	106	GNF2_EIF3S6	RPL18|RPL14|RPL13|RPL15|UXT|RPS19|NSA2|RPL6|RPL5|RPS20|RPS23|RPS6|RPS8|NAP1L1|RPS2|RPS3|NACA|RPL29|RPL13A|RPL22
greenyellow	4	GO:0022626	cytosolic ribosome	GO|GO.CC|GO	6.46728e-20	5.06104e-14	1.51528e-16	19	0.142857	0.00716653	19.9339	133	133	0.204301	93	cytosolic ribosome	EIF2D|RPL5|RPL6|RPL13|RPL15|RPL18|RPL22|RPL29|RPS2|RPS3|RPS5|RPS6|RPS8|RPS19|RPS20|RPS23|RPS27A|RPL14|RPL13A
greenyellow	5	BioSystems.KEGG.hsa_M00177	Ribosome, eukaryotes (KEGG)	KEGG	7.76306e-20	6.07508e-14	1.80163e-16	18	0.135338	0.00608769	22.2315	133	133	0.227848	79	Ribosome, eukaryotes	RPL5|RPL6|RPL13|RPL15|RPL18|RPL22|RPL29|RPS2|RPS3|RPS5|RPS6|RPS8|RPS19|RPS20|RPS23|RPS27A|RPL14|RPL13A
greenyellow	6	BioSystems.REACTOME.R-HSA-156902	Peptide chain elongation (REACTOME)	REACTOME	9.93239e-20	7.77271e-14	2.25951e-16	18	0.135338	0.00616475	21.9536	133	133	0.225	80	Peptide chain elongation	RPL5|RPL6|RPL13|RPL15|RPL18|RPL22|RPL29|RPS2|RPS3|RPS5|RPS6|RPS8|RPS19|RPS20|RPS23|RPS27A|RPL14|RPL13A
greenyellow	7	BioSystems.REACTOME.R-HSA-192823	Viral mRNA Translation (REACTOME)	REACTOME	9.93239e-20	7.77271e-14	2.25951e-16	18	0.135338	0.00616475	21.9536	133	133	0.225	80	Viral mRNA Translation	RPL5|RPL6|RPL13|RPL15|RPL18|RPL22|RPL29|RPS2|RPS3|RPS5|RPS6|RPS8|RPS19|RPS20|RPS23|RPS27A|RPL14|RPL13A
greenyellow	8	BioSystems.REACTOME.R-HSA-156842	Eukaryotic Translation Elongation (REACTOME)	REACTOME	1.26625e-19	9.90921e-14	2.84748e-16	18	0.135338	0.00624181	21.6825	133	133	0.222222	81	Eukaryotic Translation Elongation	RPL5|RPL6|RPL13|RPL15|RPL18|RPL22|RPL29|RPS2|RPS3|RPS5|RPS6|RPS8|RPS19|RPS20|RPS23|RPS27A|RPL14|RPL13A
greenyellow	9	BioSystems.REACTOME.R-HSA-2408557	Selenocysteine synthesis (REACTOME)	REACTOME	1.6087e-19	1.25891e-13	3.58664e-16	18	0.135338	0.00631887	21.4181	133	133	0.219512	82	Selenocysteine synthesis	RPL5|RPL6|RPL13|RPL15|RPL18|RPL22|RPL29|RPS2|RPS3|RPS5|RPS6|RPS8|RPS19|RPS20|RPS23|RPS27A|RPL14|RPL13A
greenyellow	10	BioSystems.REACTOME.R-HSA-72764	Eukaryotic Translation Termination (REACTOME)	REACTOME	2.57051e-19	2.01159e-13	5.6347e-16	18	0.135338	0.00647299	20.9082	133	133	0.214286	84	Eukaryotic Translation Termination	RPL5|RPL6|RPL13|RPL15|RPL18|RPL22|RPL29|RPS2|RPS3|RPS5|RPS6|RPS8|RPS19|RPS20|RPS23|RPS27A|RPL14|RPL13A
greenyellow	11	BioSystems.REACTOME.R-HSA-975956	Nonsense Mediated Decay (NMD) independent of the Exon Junction Complex (EJC) (REACTOME)	REACTOME	4.05505e-19	3.17333e-13	8.71794e-16	18	0.135338	0.00662711	20.4219	133	133	0.209302	86	Nonsense Mediated Decay (NMD) independent of the Exon Junction Complex (EJC)	RPL5|RPL6|RPL13|RPL15|RPL18|RPL22|RPL29|RPS2|RPS3|RPS5|RPS6|RPS8|RPS19|RPS20|RPS23|RPS27A|RPL14|RPL13A
greenyellow	12	BioSystems.REACTOME.R-HSA-156827	L13a-mediated translational silencing of Ceruloplasmin expression (REACTOME)	REACTOME	4.1774e-19	3.26908e-13	8.9319e-16	19	0.142857	0.00786006	18.1751	133	133	0.186275	102	L13a-mediated translational silencing of Ceruloplasmin expression	RPL5|RPL6|RPL13|RPL15|RPL18|RPL22|RPL29|RPS2|RPS3|RPS5|RPS6|RPS8|RPS19|RPS20|RPS23|RPS27A|RPL14|RPL13A|MIR1248
greenyellow	13	BioSystems.REACTOME.R-HSA-72706	GTP hydrolysis and joining of the 60S ribosomal subunit (REACTOME)	REACTOME	5.0793e-19	3.97487e-13	1.08307e-15	19	0.142857	0.00793712	17.9986	133	133	0.184466	103	GTP hydrolysis and joining of the 60S ribosomal subunit	RPL5|RPL6|RPL13|RPL15|RPL18|RPL22|RPL29|RPS2|RPS3|RPS5|RPS6|RPS8|RPS19|RPS20|RPS23|RPS27A|RPL14|RPL13A|MIR1248
greenyellow	14	GO:0006614	SRP-dependent cotranslational protein targeting to membrane	GO|GO.BP|GO	7.85499e-19	6.14702e-13	1.62619e-15	18	0.135338	0.00685829	19.7335	133	133	0.202247	89	SRP-dependent cotranslational protein targeting to membrane	RPL5|RPL6|RPL13|RPL15|RPL18|RPL22|RPL29|RPS2|RPS3|RPS5|RPS6|RPS8|RPS19|RPS20|RPS23|RPS27A|RPL14|RPL13A
greenyellow	15	BioSystems.REACTOME.R-HSA-72689	Formation of a pool of free 40S subunits (REACTOME)	REACTOME	1.20341e-18	9.41746e-13	2.44609e-15	18	0.135338	0.00701241	19.2998	133	133	0.197802	91	Formation of a pool of free 40S subunits	RPL5|RPL6|RPL13|RPL15|RPL18|RPL22|RPL29|RPS2|RPS3|RPS5|RPS6|RPS8|RPS19|RPS20|RPS23|RPS27A|RPL14|RPL13A
greenyellow	16	GO:0044391	ribosomal subunit	GO|GO.CC|GO	1.39424e-18	1.09108e-12	2.81933e-15	22	0.165414	0.0128689	12.8537	133	133	0.131737	167	ribosomal subunit	EIF2D|RPL5|RPL6|RPL13|RPL15|RPL18|RPL22|RPL29|RPS2|RPS3|RPS5|RPS6|RPS8|RPS19|RPS20|RPS23|RPS27A|RPL14|MRPS27|RPL13A|MRPS33|MRPL32
greenyellow	17	GO:0006613	cotranslational protein targeting to membrane	GO|GO.BP|GO	1.82404e-18	1.42742e-12	3.65069e-15	18	0.135338	0.00716653	18.8848	133	133	0.193548	93	cotranslational protein targeting to membrane	RPL5|RPL6|RPL13|RPL15|RPL18|RPL22|RPL29|RPS2|RPS3|RPS5|RPS6|RPS8|RPS19|RPS20|RPS23|RPS27A|RPL14|RPL13A
greenyellow	18	MSigDB.M781	REACTOME_3_UTR_MEDIATED_TRANSLATIONAL_REGULATION (MSigDB)	MSigDB|MSigDB ARCHIVED: NA|MSigDB ARCHIVED: NA - C2_CP:REACTOME	1.82404e-18	1.42742e-12	3.65069e-15	18	0.135338	0.00716653	18.8848	133	133	0.193548	93	REACTOME_3_UTR_MEDIATED_TRANSLATIONAL_REGULATION	RPL13A|RPL5|RPL6|RPL13|RPL15|RPL18|RPL22|RPL29|RPS2|RPS3|RPS5|RPS6|RPS8|RPS19|RPS20|RPS23|RPS27A|RPL14
greenyellow	19	BioSystems.REACTOME.R-HSA-72613	Eukaryotic Translation Initiation (REACTOME)	REACTOME	1.8825e-18	1.47317e-12	3.73902e-15	19	0.142857	0.00847654	16.8532	133	133	0.172727	110	Eukaryotic Translation Initiation	RPL5|RPL6|RPL13|RPL15|RPL18|RPL22|RPL29|RPS2|RPS3|RPS5|RPS6|RPS8|RPS19|RPS20|RPS23|RPS27A|RPL14|RPL13A|MIR1248
greenyellow	20	BioSystems.REACTOME.R-HSA-72737	Cap-dependent Translation Initiation (REACTOME)	REACTOME	1.8825e-18	1.47317e-12	3.73902e-15	19	0.142857	0.00847654	16.8532	133	133	0.172727	110	Cap-dependent Translation Initiation	RPL5|RPL6|RPL13|RPL15|RPL18|RPL22|RPL29|RPS2|RPS3|RPS5|RPS6|RPS8|RPS19|RPS20|RPS23|RPS27A|RPL14|RPL13A|MIR1248
greenyellow	21	MSigDB.M41668	TRAVAGLINI_LUNG_BRONCHIAL_VESSEL_1_CELL (MSigDB)	MSigDB|MSigDB C8: NA	2.15338e-18	1.68516e-12	4.26196e-15	23	0.172932	0.0148725	11.6277	133	133	0.119171	193	TRAVAGLINI_LUNG_BRONCHIAL_VESSEL_1_CELL	RPS23|RPS19|RPS8|RPS2|RPS5|RPL18|RPS27A|RPL5|RPL13|RPS3|RPS6|RPS20|RSL1D1|RPL14|RPL29|RPL13A|RPL15|RPL6|NACA|TAGLN|RPL22|UXT|LAPTM4B
greenyellow	22	MSigDB.M1067	REACTOME_NONSENSE_MEDIATED_DECAY_ENHANCED_BY_THE_EXON_JUNCTION_COMPLEX (MSigDB)	MSigDB|MSigDB ARCHIVED: NA|MSigDB ARCHIVED: NA - C2_CP:REACTOME	2.73665e-18	2.1416e-12	5.34065e-15	18	0.135338	0.00732064	18.4872	133	133	0.189474	95	REACTOME_NONSENSE_MEDIATED_DECAY_ENHANCED_BY_THE_EXON_JUNCTION_COMPLEX	RPL13A|RPL5|RPL6|RPL13|RPL15|RPL18|RPL22|RPL29|RPS2|RPS3|RPS5|RPS6|RPS8|RPS19|RPS20|RPS23|RPS27A|RPL14
greenyellow	23	MSigDB.M1339	GNF2_FBL (MSigDB)	MSigDB|MSigDB C4: computational gene sets|MSigDB C4: computational gene sets - CGN	5.3265e-18	4.16831e-12	1.01666e-14	20	0.150376	0.010403	14.455	133	133	0.148148	135	GNF2_FBL	RPL14|RPL13|RPL15|UXT|RPS19|NSA2|NOC3L|RPL6|RPL5|RPS20|RPS23|RPS6|RPS8|NAP1L1|RPS2|RPS3|NACA|RPL29|RPL13A|RPL22
greenyellow	24	BioSystems.REACTOME.R-HSA-2408522	Selenoamino acid metabolism (REACTOME)	REACTOME	8.73316e-18	6.83424e-12	1.63108e-14	18	0.135338	0.007783	17.389	133	133	0.178218	101	Selenoamino acid metabolism	RPL5|RPL6|RPL13|RPL15|RPL18|RPL22|RPL29|RPS2|RPS3|RPS5|RPS6|RPS8|RPS19|RPS20|RPS23|RPS27A|RPL14|RPL13A
greenyellow	25	BioSystems.KEGG.hsa03010	Ribosome (KEGG)	KEGG	1.04528e-17	8.17998e-12	1.9338e-14	19	0.142857	0.00924713	15.4488	133	133	0.158333	120	Ribosome	RPL5|RPL6|RPL13|RPL15|RPL18|RPL22|RPL29|RPS2|RPS3|RPS5|RPS6|RPS8|RPS19|RPS20|RPS23|RPS27A|RPL14|RPL13A|MRPL32
greenyellow	26	GO:0045047	protein targeting to ER	GO|GO.BP|GO	1.0515e-17	8.22866e-12	1.94072e-14	18	0.135338	0.00786006	17.2185	133	133	0.176471	102	protein targeting to ER	RPL5|RPL6|RPL13|RPL15|RPL18|RPL22|RPL29|RPS2|RPS3|RPS5|RPS6|RPS8|RPS19|RPS20|RPS23|RPS27A|RPL14|RPL13A
greenyellow	27	BioSystems.REACTOME.R-HSA-1799339	SRP-dependent cotranslational protein targeting to membrane (REACTOME)	REACTOME	1.26342e-17	9.88703e-12	2.31005e-14	18	0.135338	0.00793712	17.0513	133	133	0.174757	103	SRP-dependent cotranslational protein targeting to membrane	RPL5|RPL6|RPL13|RPL15|RPL18|RPL22|RPL29|RPS2|RPS3|RPS5|RPS6|RPS8|RPS19|RPS20|RPS23|RPS27A|RPL14|RPL13A
greenyellow	28	GO:0003735	structural constituent of ribosome	GO|GO.MF|GO	1.29131e-17	1.01053e-11	2.35555e-14	20	0.150376	0.0108654	13.8399	133	133	0.141844	141	structural constituent of ribosome	RPL5|RPL6|RPL13|RPL15|RPL18|RPL22|RPL29|RPS2|RPS3|RPS5|RPS6|RPS8|RPS19|RPS20|RPS23|RPS27A|RPL14|RPL13A|MRPS33|MRPL32
greenyellow	29	BioSystems.REACTOME.R-HSA-168273	Influenza Viral RNA Transcription and Replication (REACTOME)	REACTOME	1.69364e-17	1.32538e-11	3.068e-14	19	0.142857	0.00947831	15.072	133	133	0.154472	123	Influenza Viral RNA Transcription and Replication	POLR2I|RPL5|RPL6|RPL13|RPL15|RPL18|RPL22|RPL29|RPS2|RPS3|RPS5|RPS6|RPS8|RPS19|RPS20|RPS23|RPS27A|RPL14|RPL13A
greenyellow	30	GO:0000184	nuclear-transcribed mRNA catabolic process, nonsense-mediated decay	GO|GO.BP|GO	1.81296e-17	1.41875e-11	3.27657e-14	18	0.135338	0.00809124	16.7265	133	133	0.171429	105	nuclear-transcribed mRNA catabolic process, nonsense-mediated decay	RPL5|RPL6|RPL13|RPL15|RPL18|RPL22|RPL29|RPS2|RPS3|RPS5|RPS6|RPS8|RPS19|RPS20|RPS23|RPS27A|RPL14|RPL13A
greenyellow	31	HDSigDb.human.3037	Ribosome gene module from human brain (Miller via Miller/HDSigDB)	HDSigDB|JA Miller|Brain|Central nervous system|BrainLists.HumanMeta|mRNA WGCNA|WGCNA|Computational sets	1.89374e-17	1.48197e-11	3.4082e-14	16	0.120301	0.00562534	21.3855	133	133	0.219178	73	Ribosome gene module from human brain	NACA|NAP1L1|RPL5|RPL6|RPL13|RPL18|RPL22|RPL29|RPS2|RPS3|RPS6|RPS8|RPS19|RPS20|RPS23|RPL13A
greenyellow	32	MSigDB.M1958	MORF_ACTG1 (MSigDB)	MSigDB|MSigDB C4: computational gene sets|MSigDB C4: computational gene sets - CGN	1.9833e-17	1.55205e-11	3.55975e-14	19	0.142857	0.00955537	14.9505	133	133	0.153226	124	MORF_ACTG1	RPL18|RPL14|RPL13|RPL15|RPS27A|RPS19|RPL6|RPL5|RPS20|RPS23|RPS6|RPS5|RPS8|NAP1L1|RPS3|NACA|RPL29|RPL22|RPL13A
greenyellow	33	GO:0072599	establishment of protein localization to endoplasmic reticulum	GO|GO.BP|GO	2.16535e-17	1.69452e-11	3.85119e-14	18	0.135338	0.0081683	16.5687	133	133	0.169811	106	establishment of protein localization to endoplasmic reticulum	RPL5|RPL6|RPL13|RPL15|RPL18|RPL22|RPL29|RPS2|RPS3|RPS5|RPS6|RPS8|RPS19|RPS20|RPS23|RPS27A|RPL14|RPL13A
greenyellow	34	BioSystems.REACTOME.R-HSA-927802	Nonsense-Mediated Decay (NMD) (REACTOME)	REACTOME	2.58131e-17	2.02004e-11	4.5191e-14	18	0.135338	0.00824536	16.4139	133	133	0.168224	107	Nonsense-Mediated Decay (NMD)	RPL5|RPL6|RPL13|RPL15|RPL18|RPL22|RPL29|RPS2|RPS3|RPS5|RPS6|RPS8|RPS19|RPS20|RPS23|RPS27A|RPL14|RPL13A
greenyellow	35	BioSystems.REACTOME.R-HSA-975957	Nonsense Mediated Decay (NMD) enhanced by the Exon Junction Complex (EJC) (REACTOME)	REACTOME	2.58131e-17	2.02004e-11	4.5191e-14	18	0.135338	0.00824536	16.4139	133	133	0.168224	107	Nonsense Mediated Decay (NMD) enhanced by the Exon Junction Complex (EJC)	RPL5|RPL6|RPL13|RPL15|RPL18|RPL22|RPL29|RPS2|RPS3|RPS5|RPS6|RPS8|RPS19|RPS20|RPS23|RPS27A|RPL14|RPL13A
greenyellow	36	MSigDB.M775	MORF_TPT1 (MSigDB)	MSigDB|MSigDB C4: computational gene sets|MSigDB C4: computational gene sets - CGN	2.65058e-17	2.07425e-11	4.63002e-14	17	0.12782	0.00693535	18.4302	133	133	0.188889	90	MORF_TPT1	RPL18|RPL13|RPL15|RPS27A|RPS19|RPL6|RPL5|RPS20|RPS23|RPS6|RPS5|RPS8|RPS3|NACA|RPL29|RPL13A|RPL22
greenyellow	37	MSigDB.M9993	MORF_NPM1 (MSigDB)	MSigDB|MSigDB C4: computational gene sets|MSigDB C4: computational gene sets - CGN	3.442e-17	2.69358e-11	5.97245e-14	20	0.150376	0.0114048	13.1853	133	133	0.135135	148	MORF_NPM1	RPL18|RPL14|RPL13|RPL15|RPS27A|RPS19|RPL6|RPL5|RPS20|RPS23|RPS6|RPS5|RPS8|NAP1L1|RPS2|RPS3|NACA|RPL29|RPL22|RPL13A
greenyellow	38	BioSystems.REACTOME.R-HSA-168255	Influenza Life Cycle (REACTOME)	REACTOME	4.96556e-17	3.88586e-11	8.50297e-14	19	0.142857	0.0100177	14.2604	133	133	0.146154	130	Influenza Life Cycle	POLR2I|RPL5|RPL6|RPL13|RPL15|RPL18|RPL22|RPL29|RPS2|RPS3|RPS5|RPS6|RPS8|RPS19|RPS20|RPS23|RPS27A|RPL14|RPL13A
greenyellow	39	MSigDB.M40009	BUSSLINGER_GASTRIC_PPP1R1B_POSITIVE_CELLS (MSigDB)	MSigDB|MSigDB C8: NA	6.97133e-17	5.4555e-11	1.17575e-13	17	0.12782	0.00732064	17.4602	133	133	0.178947	95	BUSSLINGER_GASTRIC_PPP1R1B_POSITIVE_CELLS	RPS2|RPL29|RPS8|RPS6|RPS23|RPS19|RPL14|RPS3|RPL13A|RPL18|RPL13|RPS5|RPS20|RPL5|RPL22|RPL15|RPS27A
greenyellow	40	GO:0005840	ribosome	GO|GO.CC|GO	7.9913e-17	6.25369e-11	1.33912e-13	22	0.165414	0.0154889	10.6795	133	133	0.109453	201	ribosome	EIF2D|RPL5|RPL6|RPL13|RPL15|RPL18|RPL22|RPL29|RPS2|RPS3|RPS5|RPS6|RPS8|RPS19|RPS20|RPS23|RPS27A|RPL14|MRPS27|RPL13A|MRPS33|MRPL32
greenyellow	41	MSigDB.M41748	RUBENSTEIN_SKELETAL_MUSCLE_SATELLITE_CELLS (MSigDB)	MSigDB|MSigDB C8: NA	1.01087e-16	7.91069e-11	1.67525e-13	24	0.180451	0.0197272	9.14732	133	133	0.09375	256	RUBENSTEIN_SKELETAL_MUSCLE_SATELLITE_CELLS	RPL6|RPS6|RPL5|RPS23|RPS2|RPS27A|CNN3|RPS3|RPL13|RPL13A|NACA|RPS5|RPL15|RSL1D1|RPL18|RPS19|RPL14|RPL29|RPL22|RPS8|NDUFS5|UXT|RPS20|MOCS2
greenyellow	42	BioSystems.REACTOME.R-HSA-168254	Influenza Infection (REACTOME)	REACTOME	1.80345e-16	1.41131e-10	2.94023e-13	19	0.142857	0.0107113	13.3371	133	133	0.136691	139	Influenza Infection	POLR2I|RPL5|RPL6|RPL13|RPL15|RPL18|RPL22|RPL29|RPS2|RPS3|RPS5|RPS6|RPS8|RPS19|RPS20|RPS23|RPS27A|RPL14|RPL13A
greenyellow	43	MSigDB.M41752	RUBENSTEIN_SKELETAL_MUSCLE_T_CELLS (MSigDB)	MSigDB|MSigDB C8: NA	2.68836e-16	2.10381e-10	4.27603e-13	20	0.150376	0.0126377	11.899	133	133	0.121951	164	RUBENSTEIN_SKELETAL_MUSCLE_T_CELLS	RPS27A|RPS19|RPS6|RPL14|RPS3|RPL13|RPS23|RPS2|RPL6|RPL13A|RPL22|RPS5|RPL5|RPL15|RPS8|RPL29|RPS20|RPL18|UXT|RSL1D1
greenyellow	44	MSigDB.M41702	FAN_OVARY_CL0_XBP1_SELK_HIGH_STROMAL_CELL (MSigDB)	MSigDB|MSigDB C8: NA	3.40702e-16	2.66621e-10	5.3646e-13	18	0.135338	0.00947831	14.2787	133	133	0.146341	123	FAN_OVARY_CL0_XBP1_SELK_HIGH_STROMAL_CELL	RSL1D1|RPS8|CNN3|RPL15|RPS6|RPL14|RPS5|RPL6|RPL13|RPS27A|RPS3|RPL13A|RPS2|RPL18|NACA|RPL5|RPS19|RPS23
greenyellow	45	BioSystems.REACTOME.R-HSA-72766	Translation (REACTOME)	REACTOME	3.54581e-16	2.77482e-10	5.57192e-13	19	0.142857	0.0110966	12.874	133	133	0.131944	144	Translation	RPL5|RPL6|RPL13|RPL15|RPL18|RPL22|RPL29|RPS2|RPS3|RPS5|RPS6|RPS8|RPS19|RPS20|RPS23|RPS27A|RPL14|RPL13A|MIR1248
greenyellow	46	GO:0070972	protein localization to endoplasmic reticulum	GO|GO.BP|GO	5.2955e-16	4.14406e-10	8.18984e-13	18	0.135338	0.00970949	13.9388	133	133	0.142857	126	protein localization to endoplasmic reticulum	RPL5|RPL6|RPL13|RPL15|RPL18|RPL22|RPL29|RPS2|RPS3|RPS5|RPS6|RPS8|RPS19|RPS20|RPS23|RPS27A|RPL14|RPL13A
greenyellow	47	GO:0019080	viral gene expression	GO|GO.BP|GO	6.15637e-16	4.81774e-10	9.48375e-13	20	0.150376	0.0131772	11.4119	133	133	0.116959	171	viral gene expression	EIF2D|POLR2I|RPL5|RPL6|RPL13|RPL15|RPL18|RPL22|RPL29|RPS2|RPS3|RPS5|RPS6|RPS8|RPS19|RPS20|RPS23|RPS27A|RPL14|RPL13A
greenyellow	48	GO:0019083	viral transcription	GO|GO.BP|GO	1.26934e-15	9.93341e-10	1.89931e-12	19	0.142857	0.0118671	12.038	133	133	0.123377	154	viral transcription	POLR2I|RPL5|RPL6|RPL13|RPL15|RPL18|RPL22|RPL29|RPS2|RPS3|RPS5|RPS6|RPS8|RPS19|RPS20|RPS23|RPS27A|RPL14|RPL13A
greenyellow	49	MSigDB.M40026	BUSSLINGER_DUODENAL_TRANSIT_AMPLIFYING_CELLS (MSigDB)	MSigDB|MSigDB C8: NA	2.05948e-15	1.61167e-09	3.00124e-12	19	0.142857	0.0121754	11.7333	133	133	0.120253	158	BUSSLINGER_DUODENAL_TRANSIT_AMPLIFYING_CELLS	RPS2|RPS8|RPL6|RPL13|RPL29|RPS3|RPL5|RPS19|RPS6|RPL22|NDUFS5|RPL18|RPL13A|RPL15|RPS5|RPS20|RPS23|RPL14|RPS27A
greenyellow	50	GO:0006612	protein targeting to membrane	GO|GO.BP|GO	4.64915e-15	3.63825e-09	6.60299e-12	19	0.142857	0.0127148	11.2355	133	133	0.115152	165	protein targeting to membrane	NACA|RPL5|RPL6|RPL13|RPL15|RPL18|RPL22|RPL29|RPS2|RPS3|RPS5|RPS6|RPS8|RPS19|RPS20|RPS23|RPS27A|RPL14|RPL13A
greenyellow	51	GO:0006413	translational initiation	GO|GO.BP|GO	8.12168e-15	6.35572e-09	1.12287e-11	19	0.142857	0.0131001	10.905	133	133	0.111765	170	translational initiation	EIF2D|RPL5|RPL6|RPL13|RPL15|RPL18|RPL22|RPL29|RPS2|RPS3|RPS5|RPS6|RPS8|RPS19|RPS20|RPS23|RPS27A|RPL14|RPL13A
greenyellow	52	MSigDB.M41684	TRAVAGLINI_LUNG_CD4_NAIVE_T_CELL (MSigDB)	MSigDB|MSigDB C8: NA	1.2617e-14	9.87359e-09	1.70823e-11	17	0.12782	0.0098636	12.9587	133	133	0.132812	128	TRAVAGLINI_LUNG_CD4_NAIVE_T_CELL	RPS23|RPS6|RPS27A|RPL13|RPS2|RPS19|RPS20|RPL13A|RPS3|RPL5|RPL18|RPL14|RPL15|RPS8|RPS5|RPL6|RPL29
greenyellow	53	MSigDB.M19770	GCM_TPT1 (MSigDB)	MSigDB|MSigDB C4: computational gene sets|MSigDB C4: computational gene sets - CGN	2.05569e-14	1.6087e-08	2.72662e-11	13	0.0977444	0.00454651	21.4988	133	133	0.220339	59	GCM_TPT1	RPL18|RPL14|RPS2|RPS3|RPS27A|RPS19|NACA|RPL6|RPS23|RPS6|RPS8|RPL29|RPL13A
greenyellow	54	BioSystems.REACTOME.R-HSA-6791226	Major pathway of rRNA processing in the nucleolus and cytosol (REACTOME)	REACTOME	2.77212e-14	2.16936e-08	3.60359e-11	18	0.135338	0.0120983	11.1865	133	133	0.11465	157	Major pathway of rRNA processing in the nucleolus and cytosol	RPL5|RPL6|RPL13|RPL15|RPL18|RPL22|RPL29|RPS2|RPS3|RPS5|RPS6|RPS8|RPS19|RPS20|RPS23|RPS27A|RPL14|RPL13A
greenyellow	55	GO:0000956	nuclear-transcribed mRNA catabolic process	GO|GO.BP|GO	3.52346e-14	2.75732e-08	4.52763e-11	19	0.142857	0.0141789	10.0753	133	133	0.103261	184	nuclear-transcribed mRNA catabolic process	RPL5|RPL6|RPL13|RPL15|RPL18|RPL22|RPL29|RPS2|RPS3|RPS5|RPS6|RPS8|RPS19|RPS20|RPS23|RPS27A|RPL14|RPL13A|MRTO4
greenyellow	56	MSigDB.M40015	BUSSLINGER_GASTRIC_LYZ_POSITIVE_CELLS (MSigDB)	MSigDB|MSigDB C8: NA	4.97185e-14	3.89078e-08	6.26535e-11	14	0.105263	0.00608769	17.2911	133	133	0.177215	79	BUSSLINGER_GASTRIC_LYZ_POSITIVE_CELLS	RPL29|RPL13|RPS2|RPS6|RPL15|RPS23|RPS5|RPL18|RPL5|RPL14|RPS3|RPS8|RPL6|RPS20
greenyellow	57	MSigDB.M1086	GCM_NPM1 (MSigDB)	MSigDB|MSigDB C4: computational gene sets|MSigDB C4: computational gene sets - CGN	5.75369e-14	4.50262e-08	7.16978e-11	15	0.112782	0.00755182	14.9344	133	133	0.153061	98	GCM_NPM1	RPL18|RPL14|RPS27A|RPS19|RPL6|RPS23|RPS6|RPS5|RPS8|NAP1L1|RPS2|RPS3|NACA|RPL29|RPL13A
greenyellow	58	BioSystems.REACTOME.R-HSA-8868773	rRNA processing in the nucleus and cytosol (REACTOME)	REACTOME	9.15063e-14	7.16094e-08	1.1189e-10	18	0.135338	0.012946	10.4541	133	133	0.107143	168	rRNA processing in the nucleus and cytosol	RPL5|RPL6|RPL13|RPL15|RPL18|RPL22|RPL29|RPS2|RPS3|RPS5|RPS6|RPS8|RPS19|RPS20|RPS23|RPS27A|RPL14|RPL13A
greenyellow	59	BioSystems.REACTOME.R-HSA-72312	rRNA processing (REACTOME)	REACTOME	2.06472e-13	1.61577e-07	2.42608e-10	18	0.135338	0.0135625	9.9789	133	133	0.102273	176	rRNA processing	RPL5|RPL6|RPL13|RPL15|RPL18|RPL22|RPL29|RPS2|RPS3|RPS5|RPS6|RPS8|RPS19|RPS20|RPS23|RPS27A|RPL14|RPL13A
greenyellow	60	MSigDB.M41753	RUBENSTEIN_SKELETAL_MUSCLE_B_CELLS (MSigDB)	MSigDB|MSigDB C8: NA	3.17119e-13	2.48165e-07	3.66025e-10	17	0.12782	0.0119442	10.7014	133	133	0.109677	155	RUBENSTEIN_SKELETAL_MUSCLE_B_CELLS	RPS19|RPS23|RPS27A|RPL13|RPS6|RPS5|RPS2|RPS8|RPL15|RPL13A|RPS3|RPL6|RPL22|RPL18|RPL14|RPL29|RPL5
greenyellow	61	MSigDB.M148	GNF2_ST13 (MSigDB)	MSigDB|MSigDB C4: computational gene sets|MSigDB C4: computational gene sets - CGN	4.84919e-13	3.79479e-07	5.468e-10	12	0.0902256	0.00446945	20.1872	133	133	0.206897	58	GNF2_ST13	RPL14|RPL15|RPS3|UXT|NSA2|NACA|RPL6|RPL5|RPS20|RPS23|RPS6|RPL22
greenyellow	62	MSigDB.M19283	REACTOME_METABOLISM_OF_MRNA (MSigDB)	MSigDB|MSigDB ARCHIVED: NA|MSigDB ARCHIVED: NA - C2_CP:REACTOME	4.91037e-13	3.84267e-07	5.52888e-10	18	0.135338	0.014256	9.49344	133	133	0.0972973	185	REACTOME_METABOLISM_OF_MRNA	RPL13A|RPL5|RPL6|RPL13|RPL15|RPL18|RPL22|RPL29|RPS2|RPS3|RPS5|RPS6|RPS8|RPS19|RPS20|RPS23|RPS27A|RPL14
greenyellow	63	MSigDB.M4842	MODULE_83 (MSigDB)	MSigDB|MSigDB C4: computational gene sets|MSigDB C4: computational gene sets - CM	9.47517e-13	7.41491e-07	1.03416e-09	21	0.157895	0.0217308	7.26596	133	133	0.0744681	282	MODULE_83	NAP1L1|NDUFS5|RPS19|RPS20|RPS23|RPS2|RPS3|RPS8|RPL6|RPL29|RPL18|RPL15|RPL13A|NACA|RPS5|RPL14|RPS27A|NSA2|RPL13|RPL5|UXT
greenyellow	64	MSigDB.M40025	BUSSLINGER_DUODENAL_DIFFERENTIATING_STEM_CELLS (MSigDB)	MSigDB|MSigDB C8: NA	1.06362e-12	8.32346e-07	1.15443e-09	20	0.150376	0.019419	7.74376	133	133	0.0793651	252	BUSSLINGER_DUODENAL_DIFFERENTIATING_STEM_CELLS	RPS8|RPS2|RPS6|RPS23|RPS3|RPS5|RPL22|RPL13A|RPL5|RPL14|RPL6|RPL15|RPL13|RPS27A|NDUFS5|RPS19|RPL18|SNHG6|RPS20|RPL29
greenyellow	65	GO:0015935	small ribosomal subunit	GO|GO.CC|GO	1.69539e-12	1.32675e-06	1.8125e-09	12	0.0902256	0.0049318	18.2946	133	133	0.1875	64	small ribosomal subunit	EIF2D|RPS2|RPS3|RPS5|RPS6|RPS8|RPS19|RPS20|RPS23|RPS27A|MRPS27|MRPS33
greenyellow	66	GO:0022627	cytosolic small ribosomal subunit	GO|GO.CC|GO	5.93058e-12	4.64105e-06	5.85252e-09	10	0.075188	0.00308238	24.3929	133	133	0.25	40	cytosolic small ribosomal subunit	EIF2D|RPS2|RPS3|RPS5|RPS6|RPS8|RPS19|RPS20|RPS23|RPS27A
greenyellow	67	MSigDB.M40024	BUSSLINGER_DUODENAL_STEM_CELLS (MSigDB)	MSigDB|MSigDB C8: NA	9.48391e-12	7.42175e-06	9.11763e-09	19	0.142857	0.0193419	7.38589	133	133	0.0756972	251	BUSSLINGER_DUODENAL_STEM_CELLS	RPS23|RPL13A|RPL14|RPS27A|RPL5|RPS3|RPS6|SNHG6|RPL15|RPS8|RPS5|RPL22|RPS19|RPL6|RPL13|RPL18|RPS2|NSA2|RPS20
greenyellow	68	MSigDB.M41648	TRAVAGLINI_LUNG_CLUB_CELL (MSigDB)	MSigDB|MSigDB C8: NA	1.13041e-11	8.84619e-06	1.07357e-08	13	0.0977444	0.00724358	13.4939	133	133	0.138298	94	TRAVAGLINI_LUNG_CLUB_CELL	RPS19|RPS23|RPS5|RPS8|RPS3|RPL15|RPL18|RPS20|RPL29|RPL13A|RPL13|RPS6|RPL5
greenyellow	69	GO:0005198	structural molecule activity	GO|GO.MF|GO	1.34213e-11	1.0503e-05	1.25634e-08	22	0.165414	0.0277414	5.9627	133	133	0.0611111	360	structural molecule activity	ACTA1|RPL5|RPL6|RPL13|RPL15|RPL18|RPL22|RPL29|RPS2|RPS3|RPS5|RPS6|RPS8|RPS19|RPS20|RPS23|RPS27A|RPL14|RPL13A|MRPS33|MRPL32|UMODL1
greenyellow	70	MSigDB.M39228	LAKE_ADULT_KIDNEY_C9_THIN_ASCENDING_LIMB (MSigDB)	MSigDB|MSigDB C8: NA	1.60555e-11	1.25644e-05	1.48868e-08	18	0.135338	0.0174925	7.73694	133	133	0.0792952	227	LAKE_ADULT_KIDNEY_C9_THIN_ASCENDING_LIMB	RPS6|RPS2|RPL15|RPS5|RPL5|RPL6|RPS8|RPL13|NACA|RPL13A|RPS27A|RPL14|RPS20|RPL18|RPS23|NAP1L1|RPS3|RPS19
greenyellow	71	GO:0090150	establishment of protein localization to membrane	GO|GO.BP|GO	3.18319e-11	2.49105e-05	2.85998e-08	19	0.142857	0.020729	6.89166	133	133	0.070632	269	establishment of protein localization to membrane	NACA|RPL5|RPL6|RPL13|RPL15|RPL18|RPL22|RPL29|RPS2|RPS3|RPS5|RPS6|RPS8|RPS19|RPS20|RPS23|RPS27A|RPL14|RPL13A
greenyellow	72	MSigDB.M10736	MODULE_151 (MSigDB)	MSigDB|MSigDB C4: computational gene sets|MSigDB C4: computational gene sets - CM	5.63064e-11	4.40632e-05	4.91777e-08	19	0.142857	0.0214225	6.66855	133	133	0.0683453	278	MODULE_151	NAP1L1|NDUFS5|RPS19|RPS20|RPS23|RPS2|RPS3|RPL6|RPL29|RPL18|RPL15|RPL13A|NACA|RPS5|RPL14|RPS27A|NSA2|RPL13|UXT
greenyellow	73	MSigDB.M3928	GNF2_DAP3 (MSigDB)	MSigDB|MSigDB C4: computational gene sets|MSigDB C4: computational gene sets - CGN	8.66427e-11	6.78033e-05	7.29852e-08	13	0.0977444	0.00847654	11.5312	133	133	0.118182	110	GNF2_DAP3	RPL14|UXT|NSA2|RPL6|RPL5|RPS23|RPS6|RPS8|RPS2|RPS3|NACA|RPL22|RPL13A
greenyellow	74	BioSystems.REACTOME.R-HSA-71291	Metabolism of amino acids and derivatives (REACTOME)	REACTOME	1.03953e-10	8.13497e-05	8.64503e-08	18	0.135338	0.0195731	6.91451	133	133	0.0708661	254	Metabolism of amino acids and derivatives	RPL5|RPL6|RPL13|RPL15|RPL18|RPL22|RPL29|RPS2|RPS3|RPS5|RPS6|RPS8|RPS19|RPS20|RPS23|RPS27A|RPL14|RPL13A
greenyellow	75	MSigDB.M19908	MORF_NME2 (MSigDB)	MSigDB|MSigDB C4: computational gene sets|MSigDB C4: computational gene sets - CGN	1.14673e-10	8.9739e-05	9.48615e-08	14	0.105263	0.0105571	9.9708	133	133	0.10219	137	MORF_NME2	RPL18|RPL13|RPL15|RPS27A|RPS19|RPL6|RPS20|RPS23|RPS6|RPS5|RPS8|RPS3|NACA|RPL13A
greenyellow	76	BioSystems.REACTOME.R-HSA-72649	Translation initiation complex formation (REACTOME)	REACTOME	1.21899e-10	9.53934e-05	1.00098e-07	10	0.075188	0.00408415	18.4097	133	133	0.188679	53	Translation initiation complex formation	RPS2|RPS3|RPS5|RPS6|RPS8|RPS19|RPS20|RPS23|RPS27A|MIR1248
greenyellow	77	BioSystems.REACTOME.R-HSA-72702	Ribosomal scanning and start codon recognition (REACTOME)	REACTOME	1.21899e-10	9.53934e-05	1.00098e-07	10	0.075188	0.00408415	18.4097	133	133	0.188679	53	Ribosomal scanning and start codon recognition	RPS2|RPS3|RPS5|RPS6|RPS8|RPS19|RPS20|RPS23|RPS27A|MIR1248
grey	1	HDSigDb.human.8287	Myotonic Dystrophy 2 markers in human skeletal muscle (Wang via HDSigDB)	HDSigDB	1.61647e-10	0.000126499	1.30411e-07	120	0.154242	0.0866918	1.77919	778	778	0.106667	1125	Myotonic Dystrophy 2 markers in human skeletal muscle	(More than 50 overlapping genes)
grey	2	HDSigDb.human.8289	Myotonic Dystrophy 2 down-regulated genes in human skeletal muscle (Wang via HDSigDB)	HDSigDB|High-throughput association analysis	3.17028e-09	0.00248094	2.11903e-06	94	0.120823	0.0654234	1.84678	778	778	0.110718	849	Myotonic Dystrophy 2 down-regulated genes in human skeletal muscle	(More than 50 overlapping genes)
grey	3	JAM:002882	Hippocampal Formation_globalMarker(top200)__HBA	JAM|BrainRegionMarkers|BrainRegionMarkers.HBA|BrainRegionMarkers.HBA.globalMarker(top200)|Brain region markers|Brain region marker enriched gene sets	9.94675e-08	0.0778395	5.04796e-05	18	0.0231362	0.00539416	4.28913	778	778	0.257143	70	Hippocampal Formation	FEZF2|TDRD9|PKP2|NELL2|NRP1|PRDM8|BAIAP2|PLK2|NETO1|PLEKHG5|CNIH3|ENC1|WASF1|CD24|SLC27A2|MDGA1|SUSD4|EPHA4
grey	4	MSigDB.M41202	HARALAMBIEVA_PBMC_M_M_R_II_AGE_11_22YO_VACCINATED_VS_UNVACCINATED_7YR_DN (MSigDB)	MSigDB|MSigDB C7: immunologic signatures|MSigDB C7: immunologic signatures - VAX	3.59169e-07	0.281072	0.000161073	62	0.0796915	0.0411497	1.93662	778	778	0.116105	534	HARALAMBIEVA_PBMC_M_M_R_II_AGE_11_22YO_VACCINATED_VS_UNVACCINATED_7YR_DN	(More than 50 overlapping genes)
grey	5	HDSigDb.human.9021	Up-regulated genes in hippocampus of Foxp1 KO vs WT mice (Araujo via HDSigDB)	HDSigDB|High-throughput association analysis|Hippocampus|Brain|Central nervous system	1.00336e-06	0.785189	0.000406834	55	0.0706941	0.0359097	1.96866	778	778	0.118026	466	Up-regulated genes in hippocampus of Foxp1 KO vs WT mice	(More than 50 overlapping genes)
grey	6	HDSigDb.human.4472	HD markers in NSCs (Ring via HDSigDB)	HDSigDB|Differential mRNA expression induced by Htt CAG length expansion|mRNA differential expression|Effect of Htt CAG length expansion|mRNA expression profiling|High-throughput association analysis	4.11491e-06	1	0.00145315	41	0.0526992	0.0248902	2.11727	778	778	0.126935	323	HD markers in NSCs	ADARB2|KLF5|FLT1|GAS2|GATA2|HNMT|KCNC3|LAG3|PRICKLE3|NTRK1|PGM5|PKP2|POU2F2|PPEF1|PRLR|CXCL5|SDC2|SPP1|VWF|PLA2G7|ADAM12|SLC7A7|NUAK1|MPZL2|NEBL|MTMR11|SLC27A2|SUCNR1|ARNTL2|ISL2|MYO15B|ACCS|CDHR1|CCDC114|STX1B|SLC24A4|S100Z|TMIE|ESPNP|SOWAHD|C10orf105
grey	7	HDSigDb.human.9020	DE genes in hippocampus of Foxp1 KO vs WT mice (Araujo via HDSigDB)	HDSigDB|High-throughput association analysis|Hippocampus|Brain|Central nervous system	7.78519e-06	1	0.00255313	96	0.123393	0.0795253	1.55162	778	778	0.0930233	1032	DE genes in hippocampus of Foxp1 KO vs WT mice	(More than 50 overlapping genes)
grey	8	MSigDB.M40145	DESCARTES_FETAL_ADRENAL_CSH1_CSH2_POSITIVE_CELLS (MSigDB)	MSigDB|MSigDB C8: NA	1.30844e-05	1	0.00400915	13	0.0167095	0.00416121	4.01554	778	778	0.240741	54	DESCARTES_FETAL_ADRENAL_CSH1_CSH2_POSITIVE_CELLS	ADAM12|PERP|GPX3|BZW2|PPP1R13L|NFE2L3|SERINC2|SERPINB2|ZNF93|YIPF2|FAM3B|LOC100134368|ALDH4A1
grey	9	HDSigDb.human.8217	Down-regulated genes in SCA6 NPCs vs control NPCs (Muguruma via HDSigDB)	HDSigDB|High-throughput association analysis	3.42705e-05	1	0.00919711	126	0.161954	0.115127	1.40674	778	778	0.0843373	1494	Down-regulated genes in SCA6 NPCs vs control NPCs	(More than 50 overlapping genes)
grey	10	HDSigDb.human.9014	DE genes in Friedreich Ataxia vs control fibroblasts (Napierala via HDSigDB)	HDSigDB|High-throughput association analysis	3.95149e-05	1	0.0103594	81	0.104113	0.0669646	1.55475	778	778	0.0932106	869	DE genes in Friedreich Ataxia vs control fibroblasts	(More than 50 overlapping genes)
grey60	1	GO:0021602	cranial nerve morphogenesis	GO|GO.BP|GO	5.28486e-05	1	0.0132692	3	0.032967	0.000847654	38.8921	91	91	0.272727	11	cranial nerve morphogenesis	EPHB1|PLXNA4|TIFAB
grey60	2	HDSigDb.human.8287	Myotonic Dystrophy 2 markers in human skeletal muscle (Wang via HDSigDB)	HDSigDB	0.000248322	1	0.0466908	19	0.208791	0.0866918	2.40843	91	91	0.0168889	1125	Myotonic Dystrophy 2 markers in human skeletal muscle	CHI3L2|GPM6A|KIF11|TSPAN7|LPAR2|GCNT3|FBXW4P1|SIGLEC7|TSPEAR|CDCA8|CABP5|SNORD14C|PEX11G|VWCE|OGFRP1|ZFAS1|ARHGEF34P|LINC01012|HDAC11-AS1
grey60	3	GO:0021559	trigeminal nerve development	GO|GO.BP|GO	0.000289161	1	0.0527352	2	0.021978	0.000308238	71.3022	91	91	0.5	4	trigeminal nerve development	PLXNA4|TIFAB
grey60	4	MSigDB.M3245	GSE13411_NAIVE_VS_MEMORY_BCELL_UP (MSigDB)	MSigDB|MSigDB C7: immunologic signatures|MSigDB C7: immunologic signatures - IMMUNESIGDB	0.000356657	1	0.0621756	5	0.0549451	0.00670417	8.19565	91	91	0.0574713	87	GSE13411_NAIVE_VS_MEMORY_BCELL_UP	EPHB1|GSDMB|ANKRD36BP2|ZNF155|ZNF154
grey60	5	GO:0021545	cranial nerve development	GO|GO.BP|GO	0.000404883	1	0.0685963	3	0.032967	0.00161825	20.3721	91	91	0.142857	21	cranial nerve development	EPHB1|PLXNA4|TIFAB
grey60	6	HDSigDb.human.8289	Myotonic Dystrophy 2 down-regulated genes in human skeletal muscle (Wang via HDSigDB)	HDSigDB|High-throughput association analysis	0.000775117	1	0.113315	15	0.164835	0.0654234	2.51951	91	91	0.0176678	849	Myotonic Dystrophy 2 down-regulated genes in human skeletal muscle	GPM6A|KIF11|LPAR2|GCNT3|FBXW4P1|SIGLEC7|TSPEAR|CDCA8|CABP5|SNORD14C|PEX11G|OGFRP1|ARHGEF34P|LINC01012|HDAC11-AS1
grey60	7	MSigDB.M40252	DESCARTES_FETAL_MUSCLE_LYMPHATIC_ENDOTHELIAL_CELLS (MSigDB)	MSigDB|MSigDB C8: NA	0.00118085	1	0.155833	3	0.032967	0.00231178	14.2604	91	91	0.1	30	DESCARTES_FETAL_MUSCLE_LYMPHATIC_ENDOTHELIAL_CELLS	GPM6A|TSPEAR|ANKRD36BP2
grey60	8	GO:0021675	nerve development	GO|GO.BP|GO	0.00170558	1	0.204286	3	0.032967	0.00262002	12.5827	91	91	0.0882353	34	nerve development	EPHB1|PLXNA4|TIFAB
grey60	9	MSigDB.M40193	DESCARTES_FETAL_HEART_LYMPHATIC_ENDOTHELIAL_CELLS (MSigDB)	MSigDB|MSigDB C8: NA	0.00256717	1	0.272994	2	0.021978	0.000847654	25.9281	91	91	0.181818	11	DESCARTES_FETAL_HEART_LYMPHATIC_ENDOTHELIAL_CELLS	TSPEAR|ANKRD36BP2
grey60	10	MSigDB.M4485	GSE22886_NAIVE_BCELL_VS_MONOCYTE_UP (MSigDB)	MSigDB|MSigDB C7: immunologic signatures|MSigDB C7: immunologic signatures - IMMUNESIGDB	0.00265634	1	0.27959	5	0.0549451	0.0104801	5.24281	91	91	0.0367647	136	GSE22886_NAIVE_BCELL_VS_MONOCYTE_UP	FZD6|ZNF154|CDCA8|GPM6A|CPA3
lightcyan	1	BioSystems.KEGG.hsa05322	Systemic lupus erythematosus (KEGG)	KEGG	6.3669e-60	4.98249e-54	1.50985e-55	37	0.385417	0.00624181	61.7476	96	96	0.45679	81	Systemic lupus erythematosus	CTSG|H2AC8|H2BC3|H4C9|H2AC13|H2AC15|H2AC14|H2AC16|H2AC4|H2AC17|H2AC20|H2BC13|H2BC15|H2BC14|H2BC7|H2BC6|H2BC9|H2BC10|H2BC17|H2BC21|H3C1|H3C4|H3C3|H3C11|H3C8|H3C12|H3C2|H4C4|H4C8|H3C7|H2AC11|H2BC11|H2AC12|H2BC12|H2AC21|H2BC18|H3C13
lightcyan	2	GO:0000786	nucleosome	GO|GO.CC|GO	7.78616e-60	6.09316e-54	1.7921e-55	36	0.375	0.00562534	66.6627	96	96	0.493151	73	nucleosome	H1-5|H2AC8|H2BC3|H4C9|H2AC13|H2AC15|H2AC16|H2AC4|H2AC17|H2AC20|H2BC13|H2BC15|H2BC14|H2BC7|H2BC6|H2BC9|H2BC10|H2BC17|H2BC21|H3C1|H3C4|H3C3|H3C11|H3C8|H3C12|H3C2|H4C4|H4C8|H3C7|H2AC11|H2BC11|H2AC12|H2BC12|H2AC21|H2BC18|H3C13
lightcyan	3	MSigDB.M9024	KRCTCNNNNMANAGC_UNKNOWN (MSigDB)	MSigDB|MSigDB C3: motif gene sets|MSigDB C3: motif gene sets - TFT:TFT_Legacy	1.16239e-58	9.09644e-53	2.4585e-54	32	0.333333	0.00377591	88.2789	96	96	0.653061	49	KRCTCNNNNMANAGC_UNKNOWN	H2BC17|H2AC21|H2BC14|H2BC15|H2BC12|H2BC13|H2AC20|H2BC11|H1-5|UBE2C|H2BC21|H2AC4|H2AC11|H2AC8|H3C12|H2BC3|H2BC6|H2BC7|H2BC9|H3C1|H2AC13|H3C2|H3C3|H2AC12|H3C4|H2AC15|H2AC14|H3C7|H2AC17|H2AC16|H3C8|H3C11
lightcyan	4	GO:0044815	DNA packaging complex	GO|GO.CC|GO	3.45476e-58	2.70356e-52	7.11464e-54	36	0.375	0.00608769	61.5997	96	96	0.455696	79	DNA packaging complex	H1-5|H2AC8|H2BC3|H4C9|H2AC13|H2AC15|H2AC16|H2AC4|H2AC17|H2AC20|H2BC13|H2BC15|H2BC14|H2BC7|H2BC6|H2BC9|H2BC10|H2BC17|H2BC21|H3C1|H3C4|H3C3|H3C11|H3C8|H3C12|H3C2|H4C4|H4C8|H3C7|H2AC11|H2BC11|H2AC12|H2BC12|H2AC21|H2BC18|H3C13
lightcyan	5	BioSystems.REACTOME.R-HSA-3214815	HDACs deacetylate histones (REACTOME)	REACTOME	1.12044e-57	8.76812e-52	2.19203e-53	36	0.375	0.00624181	60.0787	96	96	0.444444	81	HDACs deacetylate histones	H2AC8|H2BC3|H4C9|H2AC13|H2AC15|H2AC14|H2AC16|H2AC4|H2AC17|H2AC20|H2BC13|H2BC15|H2BC14|H2BC7|H2BC6|H2BC9|H2BC10|H2BC17|H2BC21|H3C1|H3C4|H3C3|H3C11|H3C8|H3C12|H3C2|H4C4|H4C8|H3C7|H2AC11|H2BC11|H2AC12|H2BC12|H2AC21|H2BC18|H3C13
lightcyan	6	BioSystems.KEGG.hsa05034	Alcoholism (KEGG)	KEGG	5.53928e-50	4.33483e-44	8.66966e-46	36	0.375	0.00932419	40.218	96	96	0.297521	121	Alcoholism	H2AC8|H2BC3|H4C9|H2AC13|H2AC15|H2AC14|H2AC16|H2AC4|H2AC17|H2AC20|H2BC13|H2BC15|H2BC14|H2BC7|H2BC6|H2BC9|H2BC10|H2BC17|H2BC21|H3C1|H3C4|H3C3|H3C11|H3C8|H3C12|H3C2|H4C4|H4C8|H3C7|H2AC11|H2BC11|H2AC12|H2BC12|H2AC21|H2BC18|H3C13
lightcyan	7	BioSystems.REACTOME.R-HSA-2299718	Condensation of Prophase Chromosomes (REACTOME)	REACTOME	1.51359e-49	1.18448e-43	2.3225e-45	30	0.3125	0.00470062	66.4805	96	96	0.491803	61	Condensation of Prophase Chromosomes	CCNB1|H2AC8|H2BC3|PLK1|H4C9|H2AC14|H2AC4|H2AC20|H2BC13|H2BC15|H2BC14|H2BC7|H2BC6|H2BC9|H2BC10|H2BC17|H2BC21|H3C1|H3C4|H3C3|H3C11|H3C8|H3C12|H3C2|H4C4|H4C8|H3C7|H2BC11|H2BC12|H3C13
lightcyan	8	BioSystems.REACTOME.R-HSA-3214847	HATs acetylate histones (REACTOME)	REACTOME	1.54423e-49	1.20846e-43	2.32395e-45	36	0.375	0.00955537	39.245	96	96	0.290323	124	HATs acetylate histones	H2AC8|H2BC3|H4C9|H2AC13|H2AC15|H2AC14|H2AC16|H2AC4|H2AC17|H2AC20|H2BC13|H2BC15|H2BC14|H2BC7|H2BC6|H2BC9|H2BC10|H2BC17|H2BC21|H3C1|H3C4|H3C3|H3C11|H3C8|H3C12|H3C2|H4C4|H4C8|H3C7|H2AC11|H2BC11|H2AC12|H2BC12|H2AC21|H2BC18|H3C13
lightcyan	9	BioSystems.REACTOME.R-HSA-73728	RNA Polymerase I Promoter Opening (REACTOME)	REACTOME	4.88526e-48	3.82302e-42	6.95095e-44	28	0.291667	0.00393003	74.2149	96	96	0.54902	51	RNA Polymerase I Promoter Opening	H2AC8|H2BC3|H4C9|H2AC14|H2AC4|H2AC20|H2BC13|H2BC15|H2BC14|H2BC7|H2BC6|H2BC9|H2BC10|H2BC17|H2BC21|H3C1|H3C4|H3C3|H3C11|H3C8|H3C12|H3C2|H4C4|H4C8|H3C7|H2BC11|H2BC12|H3C13
lightcyan	10	BioSystems.REACTOME.R-HSA-5334118	DNA methylation (REACTOME)	REACTOME	4.88526e-48	3.82302e-42	6.95095e-44	28	0.291667	0.00393003	74.2149	96	96	0.54902	51	DNA methylation	H2AC8|H2BC3|H4C9|H2AC14|H2AC4|H2AC20|H2BC13|H2BC15|H2BC14|H2BC7|H2BC6|H2BC9|H2BC10|H2BC17|H2BC21|H3C1|H3C4|H3C3|H3C11|H3C8|H3C12|H3C2|H4C4|H4C8|H3C7|H2BC11|H2BC12|H3C13
lightcyan	11	BioSystems.REACTOME.R-HSA-5625886	Activated PKN1 stimulates transcription of AR (androgen receptor) regulated genes KLK2 and KLK3 (REACTOME)	REACTOME	1.0531e-47	8.24115e-42	1.47163e-43	28	0.291667	0.00400709	72.7877	96	96	0.538462	52	Activated PKN1 stimulates transcription of AR (androgen receptor) regulated genes KLK2 and KLK3	H2AC8|H2BC3|H4C9|H2AC14|H2AC4|H2AC20|H2BC13|H2BC15|H2BC14|H2BC7|H2BC6|H2BC9|H2BC10|H2BC17|H2BC21|H3C1|H3C4|H3C3|H3C11|H3C8|H3C12|H3C2|H4C4|H4C8|H3C7|H2BC11|H2BC12|H3C13
lightcyan	12	BioSystems.REACTOME.R-HSA-427359	SIRT1 negatively regulates rRNA Expression (REACTOME)	REACTOME	1.85101e-46	1.44853e-40	2.45513e-42	28	0.291667	0.00431533	67.5885	96	96	0.5	56	SIRT1 negatively regulates rRNA Expression	H2AC8|H2BC3|H4C9|H2AC14|H2AC4|H2AC20|H2BC13|H2BC15|H2BC14|H2BC7|H2BC6|H2BC9|H2BC10|H2BC17|H2BC21|H3C1|H3C4|H3C3|H3C11|H3C8|H3C12|H3C2|H4C4|H4C8|H3C7|H2BC11|H2BC12|H3C13
lightcyan	13	GO:0032993	protein-DNA complex	GO|GO.CC|GO	8.42182e-46	6.59059e-40	1.08043e-41	36	0.375	0.0117901	31.8064	96	96	0.235294	153	protein-DNA complex	H1-5|H2AC8|H2BC3|H4C9|H2AC13|H2AC15|H2AC16|H2AC4|H2AC17|H2AC20|H2BC13|H2BC15|H2BC14|H2BC7|H2BC6|H2BC9|H2BC10|H2BC17|H2BC21|H3C1|H3C4|H3C3|H3C11|H3C8|H3C12|H3C2|H4C4|H4C8|H3C7|H2AC11|H2BC11|H2AC12|H2BC12|H2AC21|H2BC18|H3C13
lightcyan	14	BioSystems.REACTOME.R-HSA-212300	PRC2 methylates histones and DNA (REACTOME)	REACTOME	1.3184e-45	1.03173e-39	1.63766e-41	28	0.291667	0.00454651	64.1518	96	96	0.474576	59	PRC2 methylates histones and DNA	H2AC8|H2BC3|H4C9|H2AC14|H2AC4|H2AC20|H2BC13|H2BC15|H2BC14|H2BC7|H2BC6|H2BC9|H2BC10|H2BC17|H2BC21|H3C1|H3C4|H3C3|H3C11|H3C8|H3C12|H3C2|H4C4|H4C8|H3C7|H2BC11|H2BC12|H3C13
lightcyan	15	BioSystems.REACTOME.R-HSA-977225	Amyloid fiber formation (REACTOME)	REACTOME	8.12479e-45	6.35815e-39	9.30697e-41	29	0.302083	0.00547122	55.2132	96	96	0.408451	71	Amyloid fiber formation	H2AC8|H2BC3|LTF|H4C9|H2AC14|H2AC4|H2AC20|H2BC13|H2BC15|H2BC14|H2BC7|H2BC6|H2BC9|H2BC10|H2BC17|H2BC21|H3C1|H3C4|H3C3|H3C11|H3C8|H3C12|H3C2|H4C4|H4C8|H3C7|H2BC11|H2BC12|H3C13
lightcyan	16	BioSystems.REACTOME.R-HSA-427389	ERCC6 (CSB) and EHMT2 (G9a) positively regulate rRNA expression (REACTOME)	REACTOME	8.20614e-45	6.42181e-39	9.30697e-41	28	0.291667	0.00477768	61.0477	96	96	0.451613	62	ERCC6 (CSB) and EHMT2 (G9a) positively regulate rRNA expression	H2AC8|H2BC3|H4C9|H2AC14|H2AC4|H2AC20|H2BC13|H2BC15|H2BC14|H2BC7|H2BC6|H2BC9|H2BC10|H2BC17|H2BC21|H3C1|H3C4|H3C3|H3C11|H3C8|H3C12|H3C2|H4C4|H4C8|H3C7|H2BC11|H2BC12|H3C13
lightcyan	17	GO:0046982	protein heterodimerization activity	GO|GO.MF|GO	6.24267e-44	4.88527e-38	6.7851e-40	39	0.40625	0.0175695	23.1224	96	96	0.171053	228	protein heterodimerization activity	CEACAM8|H2AC8|H2BC3|CEACAM6|AURKA|TOP2A|H4C9|H2AC13|H2AC15|H2AC16|H2AC4|H2AC17|H2AC20|H2BC13|H2BC15|H2BC14|H2BC7|H2BC6|H2BC9|H2BC10|H2BC17|H2BC21|H3C1|H3C4|H3C3|H3C11|H3C8|H3C12|H3C2|H4C4|H4C8|H3C7|H2AC11|H2BC11|H2AC12|H2BC12|H2AC21|H2BC18|H3C13
lightcyan	18	BioSystems.REACTOME.R-HSA-912446	Meiotic recombination (REACTOME)	REACTOME	1.34185e-43	1.05008e-37	1.43847e-39	28	0.291667	0.00516298	56.4919	96	96	0.41791	67	Meiotic recombination	H2AC8|H2BC3|H4C9|H2AC14|H2AC4|H2AC20|H2BC13|H2BC15|H2BC14|H2BC7|H2BC6|H2BC9|H2BC10|H2BC17|H2BC21|H3C1|H3C4|H3C3|H3C11|H3C8|H3C12|H3C2|H4C4|H4C8|H3C7|H2BC11|H2BC12|H3C13
lightcyan	19	BioSystems.REACTOME.R-HSA-5625740	RHO GTPases activate PKNs (REACTOME)	REACTOME	1.03515e-42	8.10069e-37	1.08009e-38	28	0.291667	0.00547122	53.3093	96	96	0.394366	71	RHO GTPases activate PKNs	H2AC8|H2BC3|H4C9|H2AC14|H2AC4|H2AC20|H2BC13|H2BC15|H2BC14|H2BC7|H2BC6|H2BC9|H2BC10|H2BC17|H2BC21|H3C1|H3C4|H3C3|H3C11|H3C8|H3C12|H3C2|H4C4|H4C8|H3C7|H2BC11|H2BC12|H3C13
lightcyan	20	BioSystems.REACTOME.R-HSA-73777	RNA Polymerase I Chain Elongation (REACTOME)	REACTOME	4.35336e-42	3.40677e-36	4.36766e-38	28	0.291667	0.0057024	51.1481	96	96	0.378378	74	RNA Polymerase I Chain Elongation	H2AC8|H2BC3|H4C9|H2AC14|H2AC4|H2AC20|H2BC13|H2BC15|H2BC14|H2BC7|H2BC6|H2BC9|H2BC10|H2BC17|H2BC21|H3C1|H3C4|H3C3|H3C11|H3C8|H3C12|H3C2|H4C4|H4C8|H3C7|H2BC11|H2BC12|H3C13
lightcyan	21	BioSystems.REACTOME.R-HSA-201722	Formation of the beta-catenin:TCF transactivating complex (REACTOME)	REACTOME	6.91152e-42	5.40869e-36	6.6774e-38	28	0.291667	0.00577946	50.4661	96	96	0.373333	75	Formation of the beta-catenin:TCF transactivating complex	H2AC8|H2BC3|H4C9|H2AC14|H2AC4|H2AC20|H2BC13|H2BC15|H2BC14|H2BC7|H2BC6|H2BC9|H2BC10|H2BC17|H2BC21|H3C1|H3C4|H3C3|H3C11|H3C8|H3C12|H3C2|H4C4|H4C8|H3C7|H2BC11|H2BC12|H3C13
lightcyan	22	BioSystems.REACTOME.R-HSA-5250924	B-WICH complex positively regulates rRNA expression (REACTOME)	REACTOME	4.07157e-41	3.18626e-35	3.70495e-37	28	0.291667	0.00608769	47.9109	96	96	0.35443	79	B-WICH complex positively regulates rRNA expression	H2AC8|H2BC3|H4C9|H2AC14|H2AC4|H2AC20|H2BC13|H2BC15|H2BC14|H2BC7|H2BC6|H2BC9|H2BC10|H2BC17|H2BC21|H3C1|H3C4|H3C3|H3C11|H3C8|H3C12|H3C2|H4C4|H4C8|H3C7|H2BC11|H2BC12|H3C13
lightcyan	23	BioSystems.REACTOME.R-HSA-2559582	Senescence-Associated Secretory Phenotype (SASP) (REACTOME)	REACTOME	7.57627e-41	5.9289e-35	6.81483e-37	29	0.302083	0.00708947	42.6102	96	96	0.315217	92	Senescence-Associated Secretory Phenotype (SASP)	H2AC8|H2BC3|H4C9|H2AC14|H2AC4|H2AC20|H2BC13|H2BC15|H2BC14|H2BC7|H2BC6|H2BC9|H2BC10|H2BC17|H2BC21|H3C1|H3C4|H3C3|H3C11|H3C8|H3C12|H3C2|H4C4|H4C8|H3C7|H2BC11|UBE2C|H2BC12|H3C13
lightcyan	24	BioSystems.REACTOME.R-HSA-68875	Mitotic Prophase (REACTOME)	REACTOME	6.7827e-40	5.30789e-34	5.83284e-36	31	0.322917	0.00970949	33.2579	96	96	0.246032	126	Mitotic Prophase	CCNB1|H2AC8|H2BC3|PLK1|H4C9|H2AC14|H2AC4|H2AC20|H2BC13|H2BC15|H2BC14|H2BC7|H2BC6|H2BC9|H2BC10|H2BC17|H2BC21|H3C1|H3C4|H3C3|H3C11|H3C8|H3C12|H3C2|H4C4|H4C8|H3C7|H2BC11|CCNB2|H2BC12|H3C13
lightcyan	25	MSigDB.M40952	VAN_DEN_BIGGELAAR_PBMC_PREVNAR_9MO_INFANT_STIMULATED_VS_UNSTIMULATED_9MO_UP (MSigDB)	MSigDB|MSigDB C7: immunologic signatures|MSigDB C7: immunologic signatures - VAX	8.36325e-40	6.54476e-34	7.11387e-36	25	0.260417	0.00431533	60.3469	96	96	0.446429	56	VAN_DEN_BIGGELAAR_PBMC_PREVNAR_9MO_INFANT_STIMULATED_VS_UNSTIMULATED_9MO_UP	IL12RB2|BUB1|CCNB1|CCNB2|CDC20|MKI67|PLK1|TYMS|UBE2C|TPX2|H2AC4|H2AC13|H2AC14|H2AC16|H2BC11|H2BC14|H2BC15|H3C2|H3C7|H3C12|H4C9|H2AC21|RRM2|TK1|TOP2A
lightcyan	26	BioSystems.REACTOME.R-HSA-1500620	Meiosis (REACTOME)	REACTOME	1.50298e-39	1.17618e-33	1.26471e-35	28	0.291667	0.00678123	43.0109	96	96	0.318182	88	Meiosis	H2AC8|H2BC3|H4C9|H2AC14|H2AC4|H2AC20|H2BC13|H2BC15|H2BC14|H2BC7|H2BC6|H2BC9|H2BC10|H2BC17|H2BC21|H3C1|H3C4|H3C3|H3C11|H3C8|H3C12|H3C2|H4C4|H4C8|H3C7|H2BC11|H2BC12|H3C13
lightcyan	27	BioSystems.REACTOME.R-HSA-427413	NoRC negatively regulates rRNA expression (REACTOME)	REACTOME	2.18171e-39	1.70732e-33	1.8163e-35	28	0.291667	0.00685829	42.5276	96	96	0.314607	89	NoRC negatively regulates rRNA expression	H2AC8|H2BC3|H4C9|H2AC14|H2AC4|H2AC20|H2BC13|H2BC15|H2BC14|H2BC7|H2BC6|H2BC9|H2BC10|H2BC17|H2BC21|H3C1|H3C4|H3C3|H3C11|H3C8|H3C12|H3C2|H4C4|H4C8|H3C7|H2BC11|H2BC12|H3C13
lightcyan	28	BioSystems.REACTOME.R-HSA-73854	RNA Polymerase I Promoter Clearance (REACTOME)	REACTOME	3.15088e-39	2.46576e-33	2.59553e-35	28	0.291667	0.00693535	42.0551	96	96	0.311111	90	RNA Polymerase I Promoter Clearance	H2AC8|H2BC3|H4C9|H2AC14|H2AC4|H2AC20|H2BC13|H2BC15|H2BC14|H2BC7|H2BC6|H2BC9|H2BC10|H2BC17|H2BC21|H3C1|H3C4|H3C3|H3C11|H3C8|H3C12|H3C2|H4C4|H4C8|H3C7|H2BC11|H2BC12|H3C13
lightcyan	29	BioSystems.REACTOME.R-HSA-73864	RNA Polymerase I Transcription (REACTOME)	REACTOME	4.52809e-39	3.54351e-33	3.69116e-35	28	0.291667	0.00701241	41.5929	96	96	0.307692	91	RNA Polymerase I Transcription	H2AC8|H2BC3|H4C9|H2AC14|H2AC4|H2AC20|H2BC13|H2BC15|H2BC14|H2BC7|H2BC6|H2BC9|H2BC10|H2BC17|H2BC21|H3C1|H3C4|H3C3|H3C11|H3C8|H3C12|H3C2|H4C4|H4C8|H3C7|H2BC11|H2BC12|H3C13
lightcyan	30	BioSystems.REACTOME.R-HSA-5578749	Transcriptional regulation by small RNAs (REACTOME)	REACTOME	6.47598e-39	5.06786e-33	5.11905e-35	28	0.291667	0.00708947	41.1409	96	96	0.304348	92	Transcriptional regulation by small RNAs	H2AC8|H2BC3|H4C9|H2AC14|H2AC4|H2AC20|H2BC13|H2BC15|H2BC14|H2BC7|H2BC6|H2BC9|H2BC10|H2BC17|H2BC21|H3C1|H3C4|H3C3|H3C11|H3C8|H3C12|H3C2|H4C4|H4C8|H3C7|H2BC11|H2BC12|H3C13
lightcyan	31	BioSystems.REACTOME.R-HSA-5250941	Negative epigenetic regulation of rRNA expression (REACTOME)	REACTOME	6.47598e-39	5.06786e-33	5.11905e-35	28	0.291667	0.00708947	41.1409	96	96	0.304348	92	Negative epigenetic regulation of rRNA expression	H2AC8|H2BC3|H4C9|H2AC14|H2AC4|H2AC20|H2BC13|H2BC15|H2BC14|H2BC7|H2BC6|H2BC9|H2BC10|H2BC17|H2BC21|H3C1|H3C4|H3C3|H3C11|H3C8|H3C12|H3C2|H4C4|H4C8|H3C7|H2BC11|H2BC12|H3C13
lightcyan	32	BioSystems.REACTOME.R-HSA-5250913	Positive epigenetic regulation of rRNA expression (REACTOME)	REACTOME	6.47598e-39	5.06786e-33	5.11905e-35	28	0.291667	0.00708947	41.1409	96	96	0.304348	92	Positive epigenetic regulation of rRNA expression	H2AC8|H2BC3|H4C9|H2AC14|H2AC4|H2AC20|H2BC13|H2BC15|H2BC14|H2BC7|H2BC6|H2BC9|H2BC10|H2BC17|H2BC21|H3C1|H3C4|H3C3|H3C11|H3C8|H3C12|H3C2|H4C4|H4C8|H3C7|H2BC11|H2BC12|H3C13
lightcyan	33	BioSystems.REACTOME.R-HSA-5619507	Activation of HOX genes during differentiation (REACTOME)	REACTOME	2.58821e-38	2.02544e-32	1.94754e-34	28	0.291667	0.0073977	39.4266	96	96	0.291667	96	Activation of HOX genes during differentiation	H2AC8|H2BC3|H4C9|H2AC14|H2AC4|H2AC20|H2BC13|H2BC15|H2BC14|H2BC7|H2BC6|H2BC9|H2BC10|H2BC17|H2BC21|H3C1|H3C4|H3C3|H3C11|H3C8|H3C12|H3C2|H4C4|H4C8|H3C7|H2BC11|H2BC12|H3C13
lightcyan	34	BioSystems.REACTOME.R-HSA-5617472	Activation of anterior HOX genes in hindbrain development during early embryogenesis (REACTOME)	REACTOME	2.58821e-38	2.02544e-32	1.94754e-34	28	0.291667	0.0073977	39.4266	96	96	0.291667	96	Activation of anterior HOX genes in hindbrain development during early embryogenesis	H2AC8|H2BC3|H4C9|H2AC14|H2AC4|H2AC20|H2BC13|H2BC15|H2BC14|H2BC7|H2BC6|H2BC9|H2BC10|H2BC17|H2BC21|H3C1|H3C4|H3C3|H3C11|H3C8|H3C12|H3C2|H4C4|H4C8|H3C7|H2BC11|H2BC12|H3C13
lightcyan	35	BioSystems.REACTOME.R-HSA-4839726	Chromatin organization (REACTOME)	REACTOME	6.41164e-38	5.01751e-32	4.7335e-34	36	0.375	0.0188025	19.9442	96	96	0.147541	244	Chromatin organization	H2AC8|H2BC3|H4C9|H2AC13|H2AC15|H2AC14|H2AC16|H2AC4|H2AC17|H2AC20|H2BC13|H2BC15|H2BC14|H2BC7|H2BC6|H2BC9|H2BC10|H2BC17|H2BC21|H3C1|H3C4|H3C3|H3C11|H3C8|H3C12|H3C2|H4C4|H4C8|H3C7|H2AC11|H2BC11|H2AC12|H2BC12|H2AC21|H2BC18|H3C13
lightcyan	36	BioSystems.REACTOME.R-HSA-3247509	Chromatin modifying enzymes (REACTOME)	REACTOME	6.41164e-38	5.01751e-32	4.7335e-34	36	0.375	0.0188025	19.9442	96	96	0.147541	244	Chromatin modifying enzymes	H2AC8|H2BC3|H4C9|H2AC13|H2AC15|H2AC14|H2AC16|H2AC4|H2AC17|H2AC20|H2BC13|H2BC15|H2BC14|H2BC7|H2BC6|H2BC9|H2BC10|H2BC17|H2BC21|H3C1|H3C4|H3C3|H3C11|H3C8|H3C12|H3C2|H4C4|H4C8|H3C7|H2AC11|H2BC11|H2AC12|H2BC12|H2AC21|H2BC18|H3C13
lightcyan	37	MSigDB.M15966	TTTNNANAGCYR_UNKNOWN (MSigDB)	MSigDB|MSigDB C3: motif gene sets|MSigDB C3: motif gene sets - TFT:TFT_Legacy	1.83205e-37	1.43369e-31	1.32749e-33	27	0.28125	0.00685829	41.0088	96	96	0.303371	89	TTTNNANAGCYR_UNKNOWN	H2BC17|H2BC15|H2BC12|H2BC13|H2BC11|H3C12|H3C1|H3C2|H3C3|H3C4|H3C7|H2AC21|H2AC20|H1-5|H2BC21|H2AC4|H2AC11|H2AC8|H2BC3|H2BC6|H2BC7|H2BC9|H2AC13|H2AC12|H2AC15|H2AC17|H2AC16
lightcyan	38	BioSystems.REACTOME.R-HSA-69278	Cell Cycle, Mitotic (REACTOME)	REACTOME	5.8761e-37	4.59841e-31	4.21873e-33	42	0.4375	0.0331355	13.2033	96	96	0.0976744	430	Cell Cycle, Mitotic	BUB1|CCNB1|CDC20|H2AC8|H2BC3|MYBL2|PLK1|RRM2|AURKA|TOP2A|TYMS|H4C9|H2AC14|H2AC4|H2AC20|H2BC13|H2BC15|H2BC14|H2BC7|H2BC6|H2BC9|H2BC10|H2BC17|H2BC21|H3C1|H3C4|H3C3|H3C11|H3C8|H3C12|H3C2|H4C4|H4C8|H3C7|H2BC11|CCNB2|PTTG1|UBE2C|TPX2|H2BC12|SPC24|H3C13
lightcyan	39	BioSystems.REACTOME.R-HSA-68886	M Phase (REACTOME)	REACTOME	6.04784e-37	4.73281e-31	4.30255e-33	36	0.375	0.0199584	18.7891	96	96	0.138996	259	M Phase	BUB1|CCNB1|CDC20|H2AC8|H2BC3|PLK1|H4C9|H2AC14|H2AC4|H2AC20|H2BC13|H2BC15|H2BC14|H2BC7|H2BC6|H2BC9|H2BC10|H2BC17|H2BC21|H3C1|H3C4|H3C3|H3C11|H3C8|H3C12|H3C2|H4C4|H4C8|H3C7|H2BC11|CCNB2|PTTG1|UBE2C|H2BC12|SPC24|H3C13
lightcyan	40	BioSystems.REACTOME.R-HSA-2559580	Oxidative Stress Induced Senescence (REACTOME)	REACTOME	1.50853e-36	1.18052e-30	1.06353e-32	28	0.291667	0.00839948	34.7244	96	96	0.256881	109	Oxidative Stress Induced Senescence	H2AC8|H2BC3|H4C9|H2AC14|H2AC4|H2AC20|H2BC13|H2BC15|H2BC14|H2BC7|H2BC6|H2BC9|H2BC10|H2BC17|H2BC21|H3C1|H3C4|H3C3|H3C11|H3C8|H3C12|H3C2|H4C4|H4C8|H3C7|H2BC11|H2BC12|H3C13
lightcyan	41	HDSigDb.human.6204	Up-regulated, Striatal expression in vehicle treated PDE10A KO mice vs WT mice (Lanz via HDSigDB)	HDSigDB|High-throughput association analysis|Striatum|Brain|Central nervous system	1.84249e-36	1.44186e-30	1.28116e-32	22	0.229167	0.00339061	67.5885	96	96	0.5	44	Up-regulated, Striatal expression in vehicle treated PDE10A KO mice vs WT mice	H2BC3|H2BC6|H2BC7|H2BC9|H2BC10|H2BC11|H2BC12|H2BC13|H2BC14|H2BC15|H2BC17|H2BC21|H2BC18|H4C9|H3C13|H3C4|H3C12|H3C2|H4C8|H4C4|H3C1|H3C7
lightcyan	42	BioSystems.REACTOME.R-HSA-211000	Gene Silencing by RNA (REACTOME)	REACTOME	2.67879e-36	2.09632e-30	1.83887e-32	28	0.291667	0.00855359	34.0987	96	96	0.252252	111	Gene Silencing by RNA	H2AC8|H2BC3|H4C9|H2AC14|H2AC4|H2AC20|H2BC13|H2BC15|H2BC14|H2BC7|H2BC6|H2BC9|H2BC10|H2BC17|H2BC21|H3C1|H3C4|H3C3|H3C11|H3C8|H3C12|H3C2|H4C4|H4C8|H3C7|H2BC11|H2BC12|H3C13
lightcyan	43	HDSigDb.human.4362	Striatal expression in vehicle treated PDE10A KO mice vs WT mice (Lanz via HDSigDB)	HDSigDB|Striatum|Brain|Central nervous system	1.27775e-35	9.99919e-30	8.61999e-32	22	0.229167	0.00362179	63.2744	96	96	0.468085	47	Striatal expression in vehicle treated PDE10A KO mice vs WT mice	H2BC3|H2BC6|H2BC7|H2BC9|H2BC10|H2BC11|H2BC12|H2BC13|H2BC14|H2BC15|H2BC17|H2BC21|H2BC18|H4C9|H3C13|H3C4|H3C12|H3C2|H4C8|H4C4|H3C1|H3C7
lightcyan	44	BioSystems.REACTOME.R-HSA-1640170	Cell Cycle (REACTOME)	REACTOME	2.78381e-35	2.1785e-29	1.84619e-31	43	0.447917	0.0390691	11.4647	96	96	0.0848126	507	Cell Cycle	BUB1|CCNB1|CDC20|H2AC8|H2BC3|MYBL2|PLK1|RRM2|AURKA|TOP2A|TYMS|H4C9|H2AC14|H2AC4|H2AC20|H2BC13|H2BC15|H2BC14|H2BC7|H2BC6|H2BC9|H2BC10|H2BC17|H2BC21|H3C1|H3C4|H3C3|H3C11|H3C8|H3C12|H3C2|H4C4|H4C8|H3C7|H2BC11|CCNB2|PTTG1|UBE2C|TPX2|H2BC12|RAD9B|SPC24|H3C13
lightcyan	45	BioSystems.REACTOME.R-HSA-504046	RNA Polymerase I, RNA Polymerase III, and Mitochondrial Transcription (REACTOME)	REACTOME	8.51966e-35	6.66716e-29	5.51005e-31	28	0.291667	0.00955537	30.5239	96	96	0.225806	124	RNA Polymerase I, RNA Polymerase III, and Mitochondrial Transcription	H2AC8|H2BC3|H4C9|H2AC14|H2AC4|H2AC20|H2BC13|H2BC15|H2BC14|H2BC7|H2BC6|H2BC9|H2BC10|H2BC17|H2BC21|H3C1|H3C4|H3C3|H3C11|H3C8|H3C12|H3C2|H4C4|H4C8|H3C7|H2BC11|H2BC12|H3C13
lightcyan	46	BioSystems.REACTOME.R-HSA-212165	Epigenetic regulation of gene expression (REACTOME)	REACTOME	2.27088e-34	1.7771e-28	1.43315e-30	28	0.291667	0.0098636	29.57	96	96	0.21875	128	Epigenetic regulation of gene expression	H2AC8|H2BC3|H4C9|H2AC14|H2AC4|H2AC20|H2BC13|H2BC15|H2BC14|H2BC7|H2BC6|H2BC9|H2BC10|H2BC17|H2BC21|H3C1|H3C4|H3C3|H3C11|H3C8|H3C12|H3C2|H4C4|H4C8|H3C7|H2BC11|H2BC12|H3C13
lightcyan	47	BioSystems.REACTOME.R-HSA-2559583	Cellular Senescence (REACTOME)	REACTOME	4.34084e-34	3.39698e-28	2.69601e-30	30	0.3125	0.0128689	24.2833	96	96	0.179641	167	Cellular Senescence	H1-5|H2AC8|H2BC3|H4C9|H2AC14|H2AC4|H2AC20|H2BC13|H2BC15|H2BC14|H2BC7|H2BC6|H2BC9|H2BC10|H2BC17|H2BC21|H3C1|H3C4|H3C3|H3C11|H3C8|H3C12|H3C2|H4C4|H4C8|H3C7|H2BC11|UBE2C|H2BC12|H3C13
lightcyan	48	BioSystems.REACTOME.R-HSA-3214858	RMTs methylate histone arginines (REACTOME)	REACTOME	1.02039e-33	7.98519e-28	6.23843e-30	23	0.239583	0.00500886	47.8319	96	96	0.353846	65	RMTs methylate histone arginines	H2AC8|H4C9|H2AC13|H2AC15|H2AC14|H2AC16|H2AC4|H2AC17|H2AC20|H3C1|H3C4|H3C3|H3C11|H3C8|H3C12|H3C2|H4C4|H4C8|H3C7|H2AC11|H2AC12|H2AC21|H3C13
lightcyan	49	GO:0006334	nucleosome assembly	GO|GO.BP|GO	3.3273e-33	2.60382e-27	1.98765e-29	26	0.270833	0.00824536	32.8468	96	96	0.242991	107	nucleosome assembly	H1-5|H2BC3|H4C9|H2BC13|H2BC15|H2BC14|H2BC7|H2BC6|H2BC9|H2BC10|H2BC17|H2BC21|H3C1|H3C4|H3C3|H3C11|H3C8|H3C12|H3C2|H4C4|H4C8|H3C7|H2BC11|H2BC12|H2BC18|H3C13
lightcyan	50	BioSystems.REACTOME.R-HSA-195258	RHO GTPase Effectors (REACTOME)	REACTOME	3.44597e-32	2.69669e-26	1.96838e-28	32	0.333333	0.0183401	18.1751	96	96	0.134454	238	RHO GTPase Effectors	BUB1|CDC20|H2AC8|H2BC3|PLK1|H4C9|H2AC14|H2AC4|H2AC20|H2BC13|H2BC15|H2BC14|H2BC7|H2BC6|H2BC9|H2BC10|H2BC17|H2BC21|H3C1|H3C4|H3C3|H3C11|H3C8|H3C12|H3C2|H4C4|H4C8|H3C7|H2BC11|H2BC12|SPC24|H3C13
lightcyan	51	BioSystems.REACTOME.R-HSA-171306	Packaging Of Telomere Ends (REACTOME)	REACTOME	5.70707e-31	4.46614e-25	2.97743e-27	19	0.197917	0.00308238	64.2091	96	96	0.475	40	Packaging Of Telomere Ends	H2AC8|H2BC3|H4C9|H2AC14|H2AC4|H2AC20|H2BC13|H2BC15|H2BC14|H2BC7|H2BC6|H2BC9|H2BC10|H2BC17|H2BC21|H4C4|H4C8|H2BC11|H2BC12
lightcyan	52	GO:0046983	protein dimerization activity	GO|GO.MF|GO	8.69782e-31	6.80658e-25	4.47801e-27	44	0.458333	0.0533251	8.59507	96	96	0.0635838	692	protein dimerization activity	CEACAM8|FGFR1|GSTM4|H2AC8|H2BC3|JCHAIN|CEACAM6|RRM2|AURKA|TOP2A|H4C9|H2AC13|H2AC15|H2AC16|H2AC4|H2AC17|H2AC20|H2BC13|H2BC15|H2BC14|H2BC7|H2BC6|H2BC9|H2BC10|H2BC17|H2BC21|H3C1|H3C4|H3C3|H3C11|H3C8|H3C12|H3C2|H4C4|H4C8|H3C7|H2AC11|H2BC11|ACOT7|H2AC12|H2BC12|H2AC21|H2BC18|H3C13
lightcyan	53	GO:0034728	nucleosome organization	GO|GO.BP|GO	3.11124e-30	2.43474e-24	1.581e-26	26	0.270833	0.0104801	25.8427	96	96	0.191176	136	nucleosome organization	H1-5|H2BC3|H4C9|H2BC13|H2BC15|H2BC14|H2BC7|H2BC6|H2BC9|H2BC10|H2BC17|H2BC21|H3C1|H3C4|H3C3|H3C11|H3C8|H3C12|H3C2|H4C4|H4C8|H3C7|H2BC11|H2BC12|H2BC18|H3C13
lightcyan	54	BioSystems.REACTOME.R-HSA-201681	TCF dependent signaling in response to WNT (REACTOME)	REACTOME	3.32663e-30	2.60329e-24	1.67954e-26	28	0.291667	0.0135625	21.5054	96	96	0.159091	176	TCF dependent signaling in response to WNT	H2AC8|H2BC3|H4C9|H2AC14|H2AC4|H2AC20|H2BC13|H2BC15|H2BC14|H2BC7|H2BC6|H2BC9|H2BC10|H2BC17|H2BC21|H3C1|H3C4|H3C3|H3C11|H3C8|H3C12|H3C2|H4C4|H4C8|H3C7|H2BC11|H2BC12|H3C13
lightcyan	55	GO:0006323	DNA packaging	GO|GO.BP|GO	3.93152e-30	3.07666e-24	1.97222e-26	28	0.291667	0.0136395	21.3839	96	96	0.158192	177	DNA packaging	CCNB1|H1-5|H2BC3|TOP2A|H4C9|H2BC13|H2BC15|H2BC14|H2BC7|H2BC6|H2BC9|H2BC10|H2BC17|H2BC21|H3C1|H3C4|H3C3|H3C11|H3C8|H3C12|H3C2|H4C4|H4C8|H3C7|H2BC11|H2BC12|H2BC18|H3C13
lightcyan	56	GO:0045814	negative regulation of gene expression, epigenetic	GO|GO.BP|GO	4.24785e-29	3.3242e-23	1.94398e-25	23	0.239583	0.00747476	32.0523	96	96	0.237113	97	negative regulation of gene expression, epigenetic	H1-5|H2AC8|H4C9|H2AC13|H2AC15|H2AC16|H2AC4|H2AC17|H2AC20|H3C1|H3C4|H3C3|H3C11|H3C8|H3C12|H3C2|H4C4|H4C8|H3C7|H2AC11|H2AC12|H2AC21|H3C13
lightcyan	57	GO:0031497	chromatin assembly	GO|GO.BP|GO	4.75919e-29	3.72436e-23	2.16533e-25	26	0.270833	0.0115589	23.4307	96	96	0.173333	150	chromatin assembly	H1-5|H2BC3|H4C9|H2BC13|H2BC15|H2BC14|H2BC7|H2BC6|H2BC9|H2BC10|H2BC17|H2BC21|H3C1|H3C4|H3C3|H3C11|H3C8|H3C12|H3C2|H4C4|H4C8|H3C7|H2BC11|H2BC12|H2BC18|H3C13
lightcyan	58	BioSystems.REACTOME.R-HSA-2559586	DNA Damage/Telomere Stress Induced Senescence (REACTOME)	REACTOME	3.08346e-28	2.413e-22	1.35562e-24	20	0.208333	0.00485474	42.9134	96	96	0.31746	63	DNA Damage/Telomere Stress Induced Senescence	H1-5|H2AC8|H2BC3|H4C9|H2AC14|H2AC4|H2AC20|H2BC13|H2BC15|H2BC14|H2BC7|H2BC6|H2BC9|H2BC10|H2BC17|H2BC21|H4C4|H4C8|H2BC11|H2BC12
lightcyan	59	MSigDB.M501	REACTOME_SIGNALING_BY_RHO_GTPASES (MSigDB)	MSigDB|MSigDB ARCHIVED: NA|MSigDB ARCHIVED: NA - C2_CP:REACTOME	1.99219e-27	1.55901e-21	8.47289e-24	33	0.34375	0.0282037	12.1881	96	96	0.0901639	366	REACTOME_SIGNALING_BY_RHO_GTPASES	CDC20|H2BC11|H4C8|SPC24|PLK1|BUB1|TUBB6|H3C13|H2AC20|H2BC21|H2BC13|H3C12|H3C4|H2BC12|H2BC15|H2BC14|H3C8|H2BC6|H2BC17|H3C11|H2BC9|H3C1|H4C9|H2AC14|H2BC3|H2AC8|H4C4|H2BC7|H3C7|H2AC4|H2BC10|H3C2|H3C3
lightcyan	60	GO:0006333	chromatin assembly or disassembly	GO|GO.BP|GO	2.02984e-27	1.58847e-21	8.58635e-24	26	0.270833	0.0132542	20.4337	96	96	0.151163	172	chromatin assembly or disassembly	H1-5|H2BC3|H4C9|H2BC13|H2BC15|H2BC14|H2BC7|H2BC6|H2BC9|H2BC10|H2BC17|H2BC21|H3C1|H3C4|H3C3|H3C11|H3C8|H3C12|H3C2|H4C4|H4C8|H3C7|H2BC11|H2BC12|H2BC18|H3C13
lightcyan	61	BioSystems.REACTOME.R-HSA-194315	Signaling by Rho GTPases (REACTOME)	REACTOME	2.11051e-27	1.65161e-21	8.87961e-24	32	0.333333	0.0257378	12.9511	96	96	0.0958084	334	Signaling by Rho GTPases	BUB1|CDC20|H2AC8|H2BC3|PLK1|H4C9|H2AC14|H2AC4|H2AC20|H2BC13|H2BC15|H2BC14|H2BC7|H2BC6|H2BC9|H2BC10|H2BC17|H2BC21|H3C1|H3C4|H3C3|H3C11|H3C8|H3C12|H3C2|H4C4|H4C8|H3C7|H2BC11|H2BC12|SPC24|H3C13
lightcyan	62	GO:0097549	chromatin organization involved in negative regulation of transcription	GO|GO.BP|GO	2.50524e-27	1.9605e-21	1.04118e-23	23	0.239583	0.00878477	27.2726	96	96	0.201754	114	chromatin organization involved in negative regulation of transcription	H1-5|H2AC8|H4C9|H2AC13|H2AC15|H2AC16|H2AC4|H2AC17|H2AC20|H3C1|H3C4|H3C3|H3C11|H3C8|H3C12|H3C2|H4C4|H4C8|H3C7|H2AC11|H2AC12|H2AC21|H3C13
lightcyan	63	BioSystems.REACTOME.R-HSA-1221632	Meiotic synapsis (REACTOME)	REACTOME	2.51459e-27	1.96782e-21	1.04118e-23	19	0.197917	0.00439239	45.059	96	96	0.333333	57	Meiotic synapsis	H2AC8|H2BC3|H4C9|H2AC14|H2AC4|H2AC20|H2BC13|H2BC15|H2BC14|H2BC7|H2BC6|H2BC9|H2BC10|H2BC17|H2BC21|H4C4|H4C8|H2BC11|H2BC12
lightcyan	64	BioSystems.REACTOME.R-HSA-774815	Nucleosome assembly (REACTOME)	REACTOME	5.45373e-27	4.26789e-21	2.17749e-23	19	0.197917	0.00454651	43.5316	96	96	0.322034	59	Nucleosome assembly	H2AC8|H2BC3|H4C9|H2AC14|H2AC4|H2AC20|H2BC13|H2BC15|H2BC14|H2BC7|H2BC6|H2BC9|H2BC10|H2BC17|H2BC21|H4C4|H4C8|H2BC11|H2BC12
lightcyan	65	BioSystems.REACTOME.R-HSA-606279	Deposition of new CENPA-containing nucleosomes at the centromere (REACTOME)	REACTOME	5.45373e-27	4.26789e-21	2.17749e-23	19	0.197917	0.00454651	43.5316	96	96	0.322034	59	Deposition of new CENPA-containing nucleosomes at the centromere	H2AC8|H2BC3|H4C9|H2AC14|H2AC4|H2AC20|H2BC13|H2BC15|H2BC14|H2BC7|H2BC6|H2BC9|H2BC10|H2BC17|H2BC21|H4C4|H4C8|H2BC11|H2BC12
lightcyan	66	GO:0065004	protein-DNA complex assembly	GO|GO.BP|GO	1.45966e-26	1.14227e-20	5.62696e-23	26	0.270833	0.014256	18.9979	96	96	0.140541	185	protein-DNA complex assembly	H1-5|H2BC3|H4C9|H2BC13|H2BC15|H2BC14|H2BC7|H2BC6|H2BC9|H2BC10|H2BC17|H2BC21|H3C1|H3C4|H3C3|H3C11|H3C8|H3C12|H3C2|H4C4|H4C8|H3C7|H2BC11|H2BC12|H2BC18|H3C13
lightcyan	67	HDSigDb.human.2975	Genes upregulated durig hematopoietic differentiation (Cui via Miller/HDSigDB)	HDSigDB|JA Miller|StemCellLists|StemCellLists.Cui|Cell type markers|Cell type marker enriched gene sets	2.33949e-26	1.8308e-20	8.93072e-23	36	0.375	0.0391462	9.57948	96	96	0.0708661	508	Genes upregulated durig hematopoietic differentiation	BPI|CCNB1|CXCR3|H1-5|H2BC3|LCN2|LTF|PLK1|AURKA|H4C9|H2AC13|H2AC15|H2AC16|H2AC17|H2BC14|H2BC7|H2BC6|H2BC9|H2BC10|H2BC17|H2BC21|H3C1|H3C4|H3C3|H3C11|H3C8|H3C12|H3C2|H4C4|H4C8|H3C7|H2AC11|H2BC11|CCNB2|H2AC12|ABCA13
lightcyan	68	GO:0034401	chromatin organization involved in regulation of transcription	GO|GO.BP|GO	2.98792e-26	2.33824e-20	1.13074e-22	23	0.239583	0.00970949	24.6752	96	96	0.18254	126	chromatin organization involved in regulation of transcription	H1-5|H2AC8|H4C9|H2AC13|H2AC15|H2AC16|H2AC4|H2AC17|H2AC20|H3C1|H3C4|H3C3|H3C11|H3C8|H3C12|H3C2|H4C4|H4C8|H3C7|H2AC11|H2AC12|H2AC21|H3C13
lightcyan	69	BioSystems.REACTOME.R-HSA-5689880	Ub-specific processing proteases (REACTOME)	REACTOME	2.99099e-26	2.34064e-20	1.13074e-22	25	0.260417	0.0128689	20.2361	96	96	0.149701	167	Ub-specific processing proteases	CDC20|H2AC8|H2BC3|H2AC13|H2AC15|H2AC14|H2AC16|H2AC4|H2AC17|H2AC20|H2BC13|H2BC15|H2BC14|H2BC7|H2BC6|H2BC9|H2BC10|H2BC17|H2BC21|H2AC11|H2BC11|H2AC12|H2BC12|H2AC21|H2BC18
lightcyan	70	BioSystems.REACTOME.R-HSA-195721	Signaling by Wnt (REACTOME)	REACTOME	5.36012e-26	4.19463e-20	1.99744e-22	28	0.291667	0.0189566	15.386	96	96	0.113821	246	Signaling by Wnt	H2AC8|H2BC3|H4C9|H2AC14|H2AC4|H2AC20|H2BC13|H2BC15|H2BC14|H2BC7|H2BC6|H2BC9|H2BC10|H2BC17|H2BC21|H3C1|H3C4|H3C3|H3C11|H3C8|H3C12|H3C2|H4C4|H4C8|H3C7|H2BC11|H2BC12|H3C13
lightcyan	71	GO:0006325	chromatin organization	GO|GO.BP|GO	5.55938e-26	4.35056e-20	2.04252e-22	39	0.40625	0.0501657	8.09817	96	96	0.0599078	651	chromatin organization	CCNB1|H1-5|H2AC8|H2BC3|MKI67|AURKA|H4C9|H2AC13|H2AC15|H2AC16|H2AC4|H2AC17|H2AC20|H2BC13|H2BC15|H2BC14|H2BC7|H2BC6|H2BC9|H2BC10|H2BC17|H2BC21|H3C1|H3C4|H3C3|H3C11|H3C8|H3C12|H3C2|H4C4|H4C8|H3C7|H2AC11|H2BC11|H2AC12|H2BC12|H2AC21|H2BC18|H3C13
lightcyan	72	BioSystems.REACTOME.R-HSA-157579	Telomere Maintenance (REACTOME)	REACTOME	1.24303e-25	9.72752e-20	4.44179e-22	19	0.197917	0.00524004	37.7701	96	96	0.279412	68	Telomere Maintenance	H2AC8|H2BC3|H4C9|H2AC14|H2AC4|H2AC20|H2BC13|H2BC15|H2BC14|H2BC7|H2BC6|H2BC9|H2BC10|H2BC17|H2BC21|H4C4|H4C8|H2BC11|H2BC12
lightcyan	73	GO:0051276	chromosome organization	GO|GO.BP|GO	2.05485e-25	1.60805e-19	7.24346e-22	45	0.46875	0.0759806	6.16934	96	96	0.0456389	986	chromosome organization	BUB1|CCNB1|CDC20|H1-5|H2AC8|H2BC3|MKI67|PLK1|AURKA|TOP2A|H4C9|H2AC13|H2AC15|H2AC16|H2AC4|H2AC17|H2AC20|H2BC13|H2BC15|H2BC14|H2BC7|H2BC6|H2BC9|H2BC10|H2BC17|H2BC21|H3C1|H3C4|H3C3|H3C11|H3C8|H3C12|H3C2|H4C4|H4C8|H3C7|H2AC11|H2BC11|PTTG1|UBE2C|H2AC12|H2BC12|H2AC21|H2BC18|H3C13
lightcyan	74	GO:0071824	protein-DNA complex subunit organization	GO|GO.BP|GO	9.1693e-25	7.17555e-19	3.09291e-21	26	0.270833	0.0166448	16.2713	96	96	0.12037	216	protein-DNA complex subunit organization	H1-5|H2BC3|H4C9|H2BC13|H2BC15|H2BC14|H2BC7|H2BC6|H2BC9|H2BC10|H2BC17|H2BC21|H3C1|H3C4|H3C3|H3C11|H3C8|H3C12|H3C2|H4C4|H4C8|H3C7|H2BC11|H2BC12|H2BC18|H3C13
lightcyan	75	BioSystems.REACTOME.R-HSA-2262752	Cellular responses to stress (REACTOME)	REACTOME	1.6266e-24	1.27292e-18	5.34838e-21	31	0.322917	0.0289743	11.1449	96	96	0.0824468	376	Cellular responses to stress	H1-5|H2AC8|H2BC3|HSPA6|H4C9|H2AC14|H2AC4|H2AC20|H2BC13|H2BC15|H2BC14|H2BC7|H2BC6|H2BC9|H2BC10|H2BC17|H2BC21|H3C1|H3C4|H3C3|H3C11|H3C8|H3C12|H3C2|H4C4|H4C8|H3C7|H2BC11|UBE2C|H2BC12|H3C13
lightcyan	76	GO:0071103	DNA conformation change	GO|GO.BP|GO	2.06219e-24	1.61379e-18	6.75227e-21	28	0.291667	0.0215766	13.5177	96	96	0.1	280	DNA conformation change	CCNB1|H1-5|H2BC3|TOP2A|H4C9|H2BC13|H2BC15|H2BC14|H2BC7|H2BC6|H2BC9|H2BC10|H2BC17|H2BC21|H3C1|H3C4|H3C3|H3C11|H3C8|H3C12|H3C2|H4C4|H4C8|H3C7|H2BC11|H2BC12|H2BC18|H3C13
lightcyan	77	GO:0040029	regulation of gene expression, epigenetic	GO|GO.BP|GO	3.58377e-23	2.80452e-17	1.09552e-19	23	0.239583	0.013023	18.3969	96	96	0.136095	169	regulation of gene expression, epigenetic	H1-5|H2AC8|H4C9|H2AC13|H2AC15|H2AC16|H2AC4|H2AC17|H2AC20|H3C1|H3C4|H3C3|H3C11|H3C8|H3C12|H3C2|H4C4|H4C8|H3C7|H2AC11|H2AC12|H2AC21|H3C13
lightcyan	78	MSigDB.M3253	GSE13411_PLASMA_CELL_VS_MEMORY_BCELL_UP (MSigDB)	MSigDB|MSigDB C7: immunologic signatures|MSigDB C7: immunologic signatures - IMMUNESIGDB	4.08743e-23	3.19867e-17	1.23979e-19	21	0.21875	0.00970949	22.5295	96	96	0.166667	126	GSE13411_PLASMA_CELL_VS_MEMORY_BCELL_UP	CCNB2|H3C3|CDC20|H2BC17|TOP2A|H2AC14|MKI67|RRM2|H2BC10|H2BC6|TK1|H2AC13|UBE2C|TPX2|MZB1|H2BC7|TYMS|H2AC17|PTTG1|H2BC21|H2AC16
lightcyan	79	BioSystems.REACTOME.R-HSA-73886	Chromosome Maintenance (REACTOME)	REACTOME	5.90693e-23	4.62254e-17	1.77109e-19	19	0.197917	0.00701241	28.2238	96	96	0.208791	91	Chromosome Maintenance	H2AC8|H2BC3|H4C9|H2AC14|H2AC4|H2AC20|H2BC13|H2BC15|H2BC14|H2BC7|H2BC6|H2BC9|H2BC10|H2BC17|H2BC21|H4C4|H4C8|H2BC11|H2BC12
lightcyan	80	BioSystems.REACTOME.R-HSA-5688426	Deubiquitination (REACTOME)	REACTOME	2.57977e-22	2.01883e-16	7.28819e-19	25	0.260417	0.0183401	14.1993	96	96	0.105042	238	Deubiquitination	CDC20|H2AC8|H2BC3|H2AC13|H2AC15|H2AC14|H2AC16|H2AC4|H2AC17|H2AC20|H2BC13|H2BC15|H2BC14|H2BC7|H2BC6|H2BC9|H2BC10|H2BC17|H2BC21|H2AC11|H2BC11|H2AC12|H2BC12|H2AC21|H2BC18
lightcyan	81	GO:0005694	chromosome	GO|GO.CC|GO	7.95394e-22	6.22445e-16	2.19171e-18	47	0.489583	0.103028	4.75192	96	96	0.0351533	1337	chromosome	BUB1|CCNB1|CEBPE|H1-5|H2AC8|H2BC3|MKI67|MYBL2|PLK1|AURKA|TOP2A|H4C9|H2AC13|H2AC15|H2AC16|H2AC4|H2AC17|H2AC20|H2BC13|H2BC15|H2BC14|H2BC7|H2BC6|H2BC9|H2BC10|H2BC17|H2BC21|H3C1|H3C4|H3C3|H3C11|H3C8|H3C12|H3C2|H4C4|H4C8|H3C7|H2AC11|H2BC11|ZNF853|H2AC12|H2BC12|RAD9B|SPC24|H2AC21|H2BC18|H3C13
lightcyan	82	GO:0005615	extracellular space	GO|GO.CC|GO	1.46787e-21	1.1487e-15	3.96102e-18	53	0.552083	0.138707	3.98021	96	96	0.0294444	1800	extracellular space	(More than 50 overlapping genes)
lightcyan	83	GO:0070062	extracellular exosome	GO|GO.CC|GO	1.97145e-21	1.54278e-15	5.26546e-18	48	0.5	0.110657	4.51845	96	96	0.0334262	1436	extracellular exosome	BPI|CAMP|CEACAM8|CTSG|H2AC8|HSPA6|JCHAIN|LCN2|LTF|MPO|H4C9|H2AC13|H2AC15|H2AC16|H2AC4|H2AC17|H2AC20|H2BC13|H2BC15|H2BC14|H2BC7|H2BC6|H2BC9|H2BC10|H2BC21|H3C1|H3C4|H3C3|H3C11|H3C8|H3C12|H3C2|H4C4|H4C8|H3C7|H2AC11|OLFM4|ACOT7|PHGDH|GHITM|RETN|DIP2B|TXNDC5|TUBB6|H2AC12|H2AC21|H2BC18|H3C13
lightcyan	84	GO:1903561	extracellular vesicle	GO|GO.CC|GO	3.36524e-21	2.63351e-15	8.80772e-18	48	0.5	0.112044	4.46252	96	96	0.0330124	1454	extracellular vesicle	BPI|CAMP|CEACAM8|CTSG|H2AC8|HSPA6|JCHAIN|LCN2|LTF|MPO|H4C9|H2AC13|H2AC15|H2AC16|H2AC4|H2AC17|H2AC20|H2BC13|H2BC15|H2BC14|H2BC7|H2BC6|H2BC9|H2BC10|H2BC21|H3C1|H3C4|H3C3|H3C11|H3C8|H3C12|H3C2|H4C4|H4C8|H3C7|H2AC11|OLFM4|ACOT7|PHGDH|GHITM|RETN|DIP2B|TXNDC5|TUBB6|H2AC12|H2AC21|H2BC18|H3C13
lightcyan	85	GO:0043230	extracellular organelle	GO|GO.CC|GO	3.56953e-21	2.79338e-15	9.31126e-18	48	0.5	0.112199	4.45639	96	96	0.032967	1456	extracellular organelle	BPI|CAMP|CEACAM8|CTSG|H2AC8|HSPA6|JCHAIN|LCN2|LTF|MPO|H4C9|H2AC13|H2AC15|H2AC16|H2AC4|H2AC17|H2AC20|H2BC13|H2BC15|H2BC14|H2BC7|H2BC6|H2BC9|H2BC10|H2BC21|H3C1|H3C4|H3C3|H3C11|H3C8|H3C12|H3C2|H4C4|H4C8|H3C7|H2AC11|OLFM4|ACOT7|PHGDH|GHITM|RETN|DIP2B|TXNDC5|TUBB6|H2AC12|H2AC21|H2BC18|H3C13
lightcyan	86	BioSystems.REACTOME.R-HSA-69473	G2/M DNA damage checkpoint (REACTOME)	REACTOME	9.40816e-21	7.36247e-15	2.38267e-17	17	0.177083	0.00616475	28.7251	96	96	0.2125	80	G2/M DNA damage checkpoint	CCNB1|H2BC3|H4C9|H2BC13|H2BC15|H2BC14|H2BC7|H2BC6|H2BC9|H2BC10|H2BC17|H2BC21|H4C4|H4C8|H2BC11|H2BC12|RAD9B
lightcyan	87	GO:0005576	extracellular region	GO|GO.CC|GO	1.01105e-20	7.91208e-15	2.54408e-17	57	0.59375	0.17061	3.48017	96	96	0.0257453	2214	extracellular region	(More than 50 overlapping genes)
lightcyan	88	GO:0016458	gene silencing	GO|GO.BP|GO	2.08158e-20	1.62896e-14	5.13869e-17	24	0.25	0.019419	12.874	96	96	0.0952381	252	gene silencing	H1-5|H2AC8|H4C9|H2AC13|H2AC15|H2AC16|H2AC4|H2AC17|H2AC20|H3C1|H3C4|H3C3|H3C11|H3C8|H3C12|H3C2|H4C4|H4C8|H3C7|H2AC11|H2AC12|H2AC21|H3C13|MIR650
lightcyan	89	GO:0000785	chromatin	GO|GO.CC|GO	2.26362e-20	1.77143e-14	5.53571e-17	39	0.40625	0.0715111	5.68093	96	96	0.0420259	928	chromatin	CEBPE|H1-5|H2AC8|H2BC3|PLK1|H4C9|H2AC13|H2AC15|H2AC16|H2AC4|H2AC17|H2AC20|H2BC13|H2BC15|H2BC14|H2BC7|H2BC6|H2BC9|H2BC10|H2BC17|H2BC21|H3C1|H3C4|H3C3|H3C11|H3C8|H3C12|H3C2|H4C4|H4C8|H3C7|H2AC11|H2BC11|ZNF853|H2AC12|H2BC12|H2AC21|H2BC18|H3C13
lightcyan	90	BioSystems.REACTOME.R-HSA-392499	Metabolism of proteins (REACTOME)	REACTOME	5.89969e-20	4.61687e-14	1.38794e-16	43	0.447917	0.0927795	4.82775	96	96	0.0357143	1204	Metabolism of proteins	CDC20|CTSG|H2AC8|H2BC3|LTF|AURKA|TOP2A|H4C9|H2AC13|H2AC15|H2AC14|H2AC16|H2AC4|H2AC17|H2AC20|H2BC13|H2BC15|H2BC14|H2BC7|H2BC6|H2BC9|H2BC10|H2BC17|H2BC21|H3C1|H3C4|H3C3|H3C11|H3C8|H3C12|H3C2|H4C4|H4C8|H3C7|H2AC11|H2BC11|UBE2C|TUBB6|H2AC12|H2BC12|H2AC21|H2BC18|H3C13
lightcyan	91	BioSystems.REACTOME.R-HSA-5693571	Nonhomologous End-Joining (NHEJ) (REACTOME)	REACTOME	1.86201e-19	1.45714e-13	4.13959e-16	15	0.15625	0.00470062	33.2403	96	96	0.245902	61	Nonhomologous End-Joining (NHEJ)	H2BC3|H4C9|H2BC13|H2BC15|H2BC14|H2BC7|H2BC6|H2BC9|H2BC10|H2BC17|H2BC21|H4C4|H4C8|H2BC11|H2BC12
lightcyan	92	BioSystems.REACTOME.R-HSA-69620	Cell Cycle Checkpoints (REACTOME)	REACTOME	2.78176e-19	2.1769e-13	6.08072e-16	20	0.208333	0.0125607	16.5861	96	96	0.122699	163	Cell Cycle Checkpoints	CCNB1|CDC20|H2BC3|H4C9|H2BC13|H2BC15|H2BC14|H2BC7|H2BC6|H2BC9|H2BC10|H2BC17|H2BC21|H4C4|H4C8|H2BC11|CCNB2|UBE2C|H2BC12|RAD9B
lightcyan	93	BioSystems.REACTOME.R-HSA-5693565	Recruitment and ATM-mediated phosphorylation of repair and signaling proteins at DNA double strand breaks (REACTOME)	REACTOME	5.34651e-19	4.18398e-13	1.13695e-15	15	0.15625	0.00500886	31.1947	96	96	0.230769	65	Recruitment and ATM-mediated phosphorylation of repair and signaling proteins at DNA double strand breaks	H2BC3|H4C9|H2BC13|H2BC15|H2BC14|H2BC7|H2BC6|H2BC9|H2BC10|H2BC17|H2BC21|H4C4|H4C8|H2BC11|H2BC12
lightcyan	94	BioSystems.REACTOME.R-HSA-5693606	DNA Double Strand Break Response (REACTOME)	REACTOME	6.87838e-19	5.38276e-13	1.44698e-15	15	0.15625	0.00508592	30.7221	96	96	0.227273	66	DNA Double Strand Break Response	H2BC3|H4C9|H2BC13|H2BC15|H2BC14|H2BC7|H2BC6|H2BC9|H2BC10|H2BC17|H2BC21|H4C4|H4C8|H2BC11|H2BC12
lightcyan	95	BioSystems.REACTOME.R-HSA-5693607	Processing of DNA double-strand break ends (REACTOME)	REACTOME	7.56109e-19	5.91702e-13	1.5695e-15	16	0.166667	0.00639593	26.0582	96	96	0.192771	83	Processing of DNA double-strand break ends	H2BC3|H4C9|H2BC13|H2BC15|H2BC14|H2BC7|H2BC6|H2BC9|H2BC10|H2BC17|H2BC21|H4C4|H4C8|H2BC11|H2BC12|RAD9B
lightcyan	96	MSigDB.M39059	MANNO_MIDBRAIN_NEUROTYPES_HPROGBP (MSigDB)	MSigDB|MSigDB C8: NA	1.31657e-18	1.0303e-12	2.66916e-15	20	0.208333	0.0135625	15.361	96	96	0.113636	176	MANNO_MIDBRAIN_NEUROTYPES_HPROGBP	AURKA|BUB1|CCNB1|CCNB2|CKAP2|H2BC9|H3C2|H3C3|H4C9|MKI67|MYBL2|PHGDH|PLK1|PTTG1|RRM2|TK1|TOP2A|TPX2|TYMS|UBE2C
lightcyan	97	BioSystems.REACTOME.R-HSA-69481	G2/M Checkpoints (REACTOME)	REACTOME	5.04275e-18	3.94627e-12	9.64857e-15	18	0.1875	0.0104801	17.8911	96	96	0.132353	136	G2/M Checkpoints	CCNB1|H2BC3|H4C9|H2BC13|H2BC15|H2BC14|H2BC7|H2BC6|H2BC9|H2BC10|H2BC17|H2BC21|H4C4|H4C8|H2BC11|CCNB2|H2BC12|RAD9B
lightcyan	98	GO:0000183	rDNA heterochromatin assembly	GO|GO.BP|GO	6.33623e-18	4.95849e-12	1.20645e-14	12	0.125	0.00262002	47.7096	96	96	0.352941	34	rDNA heterochromatin assembly	H4C9|H3C1|H3C4|H3C3|H3C11|H3C8|H3C12|H3C2|H4C4|H4C8|H3C7|H3C13
lightcyan	99	HDSigDb.human.4328	DE genes in HSALR 20b Myotonic Dystrophy mice treated with ASO 190401 vs untreated HSALR 20b mice (Thornton via HDSigDB)	HDSigDB|High-throughput association analysis	1.01386e-17	7.93412e-12	1.88012e-14	31	0.322917	0.049241	6.55789	96	96	0.0485133	639	DE genes in HSALR 20b Myotonic Dystrophy mice treated with ASO 190401 vs untreated HSALR 20b mice	HSPA6|TK1|TUBB6|H2BC3|H2BC6|H2BC7|H2BC9|H2BC10|H2BC11|H2BC12|H2BC13|H2BC14|H2BC15|H2BC17|H2BC21|H2BC18|H4C9|ACOT7|H3C13|H4C4|H4C8|H2AC4|H2AC8|H2AC14|H2AC17|H2AC20|H3C1|H3C4|H3C7|H3C12|H2AC21
lightcyan	100	MSigDB.M17151	GNF2_CDC20 (MSigDB)	MSigDB|MSigDB C4: computational gene sets|MSigDB C4: computational gene sets - CGN	1.42905e-17	1.11832e-11	2.60075e-14	12	0.125	0.00277414	45.059	96	96	0.333333	36	GNF2_CDC20	AURKA|PTTG1|TOP2A|TPX2|UBE2C|RRM2|TYMS|BUB1|MKI67|CDC20|CCNB2|PLK1
lightcyan	101	GO:0000788	nuclear nucleosome	GO|GO.CC|GO	2.38126e-17	1.86348e-11	4.19704e-14	11	0.114583	0.0020806	55.0721	96	96	0.407407	27	nuclear nucleosome	H4C9|H3C1|H3C4|H3C3|H3C11|H3C8|H3C12|H3C2|H4C4|H4C8|H3C7
lightcyan	102	BioSystems.REACTOME.R-HSA-1266738	Developmental Biology (REACTOME)	REACTOME	3.0251e-17	2.36733e-11	5.26074e-14	29	0.302083	0.0433844	6.96294	96	96	0.0515098	563	Developmental Biology	FGFR1|H2AC8|H2BC3|H4C9|H2AC14|H2AC4|H2AC20|H2BC13|H2BC15|H2BC14|H2BC7|H2BC6|H2BC9|H2BC10|H2BC17|H2BC21|H3C1|H3C4|H3C3|H3C11|H3C8|H3C12|H3C2|H4C4|H4C8|H3C7|H2BC11|H2BC12|H3C13
lightcyan	103	MSigDB.M30096	NPAT_TARGET_GENES (MSigDB)	MSigDB|MSigDB C3: motif gene sets|MSigDB C3: motif gene sets - TFT:GTRD	3.53981e-17	2.77012e-11	6.12858e-14	21	0.21875	0.0184172	11.8775	96	96	0.0878661	239	NPAT_TARGET_GENES	H2BC11|H4C8|H2AC20|H2AC21|H2BC21|H2BC13|H2AC13|H2AC11|H3C12|H3C4|H2BC12|H2BC18|H2BC14|H2BC17|H2AC12|H3C1|H2AC14|H2AC16|H4C4|H2AC4|H2AC17
lightcyan	104	MSigDB.M39061	MANNO_MIDBRAIN_NEUROTYPES_HPROGFPM (MSigDB)	MSigDB|MSigDB C8: NA	4.92341e-17	3.85287e-11	8.44928e-14	20	0.208333	0.0162595	12.813	96	96	0.0947867	211	MANNO_MIDBRAIN_NEUROTYPES_HPROGFPM	AURKA|BUB1|CCNB1|CCNB2|CKAP2|H2BC9|H2BC11|H3C2|H3C3|H3C7|H4C9|MKI67|PHGDH|PLK1|PTTG1|RRM2|TOP2A|TPX2|TYMS|UBE2C
lightcyan	105	GO:0019731	antibacterial humoral response	GO|GO.BP|GO	5.2743e-17	4.12747e-11	8.97275e-14	10	0.104167	0.00154119	67.5885	96	96	0.5	20	antibacterial humoral response	CAMP|CTSG|JCHAIN|LTF|H2BC7|H2BC6|H2BC10|H2BC21|H2BC11|H2BC12
lightcyan	106	GO:0006335	DNA replication-dependent nucleosome assembly	GO|GO.BP|GO	6.24315e-17	4.88565e-11	1.05522e-13	11	0.114583	0.00223472	51.2741	96	96	0.37931	29	DNA replication-dependent nucleosome assembly	H4C9|H3C1|H3C4|H3C3|H3C11|H3C8|H3C12|H3C2|H4C4|H4C8|H3C7
lightcyan	107	GO:0034723	DNA replication-dependent nucleosome organization	GO|GO.BP|GO	6.24315e-17	4.88565e-11	1.05522e-13	11	0.114583	0.00223472	51.2741	96	96	0.37931	29	DNA replication-dependent nucleosome organization	H4C9|H3C1|H3C4|H3C3|H3C11|H3C8|H3C12|H3C2|H4C4|H4C8|H3C7
lightcyan	108	BioSystems.REACTOME.R-HSA-5693567	HDR through Homologous Recombination (HR) or Single Strand Annealing (SSA) (REACTOME)	REACTOME	1.01257e-16	7.92395e-11	1.67525e-13	16	0.166667	0.00855359	19.485	96	96	0.144144	111	HDR through Homologous Recombination (HR) or Single Strand Annealing (SSA)	H2BC3|H4C9|H2BC13|H2BC15|H2BC14|H2BC7|H2BC6|H2BC9|H2BC10|H2BC17|H2BC21|H4C4|H4C8|H2BC11|H2BC12|RAD9B
lightcyan	109	MSigDB.M39060	MANNO_MIDBRAIN_NEUROTYPES_HPROGFPL (MSigDB)	MSigDB|MSigDB C8: NA	1.18671e-16	9.28675e-11	1.95511e-13	19	0.197917	0.0146413	13.5177	96	96	0.1	190	MANNO_MIDBRAIN_NEUROTYPES_HPROGFPL	AURKA|BUB1|CCNB1|CCNB2|CKAP2|H2BC9|H3C2|H3C3|MKI67|MYBL2|PHGDH|PLK1|PTTG1|RRM2|TK1|TOP2A|TPX2|TYMS|UBE2C
lightcyan	110	BioSystems.REACTOME.R-HSA-5689901	Metalloprotease DUBs (REACTOME)	REACTOME	2.28653e-16	1.78935e-10	3.68938e-13	11	0.114583	0.0024659	46.4671	96	96	0.34375	32	Metalloprotease DUBs	H2AC8|H2AC13|H2AC15|H2AC14|H2AC16|H2AC4|H2AC17|H2AC20|H2AC11|H2AC12|H2AC21
lightcyan	111	MSigDB.M13566	GNF2_CDC2 (MSigDB)	MSigDB|MSigDB C4: computational gene sets|MSigDB C4: computational gene sets - CGN	2.29501e-16	1.79599e-10	3.69545e-13	12	0.125	0.00339061	36.8665	96	96	0.272727	44	GNF2_CDC2	AURKA|PTTG1|TOP2A|TPX2|UBE2C|RRM2|MYBL2|TYMS|CKAP2|MKI67|CDC20|CCNB2
lightcyan	112	BioSystems.REACTOME.R-HSA-5693538	Homology Directed Repair (REACTOME)	REACTOME	2.41258e-16	1.88799e-10	3.86884e-13	16	0.166667	0.00901595	18.4858	96	96	0.136752	117	Homology Directed Repair	H2BC3|H4C9|H2BC13|H2BC15|H2BC14|H2BC7|H2BC6|H2BC9|H2BC10|H2BC17|H2BC21|H4C4|H4C8|H2BC11|H2BC12|RAD9B
lightcyan	113	MSigDB.M10439	GNF2_CENPF (MSigDB)	MSigDB|MSigDB C4: computational gene sets|MSigDB C4: computational gene sets - CGN	3.11082e-16	2.43441e-10	4.92796e-13	12	0.125	0.00346767	36.0472	96	96	0.266667	45	GNF2_CENPF	AURKA|PTTG1|TOP2A|TPX2|UBE2C|RRM2|MYBL2|TYMS|CKAP2|MKI67|CDC20|CCNB2
lightcyan	114	BioSystems.REACTOME.R-HSA-3214842	HDMs demethylate histones (REACTOME)	REACTOME	4.18356e-16	3.27389e-10	6.5217e-13	12	0.125	0.00354473	35.2636	96	96	0.26087	46	HDMs demethylate histones	H4C9|H3C1|H3C4|H3C3|H3C11|H3C8|H3C12|H3C2|H4C4|H4C8|H3C7|H3C13
lightcyan	115	HDSigDb.human.6053	Up-regulated, DE genes in Fragile X Syndrome iPSCs vs fibroblasts (Urbach via HDSigDB)	HDSigDB|High-throughput association analysis	4.92165e-16	3.8515e-10	7.64186e-13	37	0.385417	0.0848424	4.54274	96	96	0.0336058	1101	Up-regulated, DE genes in Fragile X Syndrome iPSCs vs fibroblasts	BUB1|CCNB1|H1-5|H2AC8|MYBL2|PLK1|TOP2A|H4C9|H2AC13|H2AC15|H2AC16|H2AC4|H2AC20|H2BC13|H2BC15|H2BC14|H2BC7|H2BC6|H2BC9|H3C1|H3C4|H3C11|H3C12|H4C4|H4C8|H3C7|CCNB2|UBE2C|TPX2|PHGDH|CKAP2|CDCA7|H2AC12|H2BC12|H2AC21|H2BC18|H3C13
lightcyan	116	MSigDB.M40892	VAN_DEN_BIGGELAAR_PBMC_PREVNAR_9MO_INFANT_STIMULATED_VS_UNSTIMULATED_8MO_UP (MSigDB)	MSigDB|MSigDB C7: immunologic signatures|MSigDB C7: immunologic signatures - VAX	5.00934e-16	3.92012e-10	7.76261e-13	11	0.114583	0.00262002	43.7338	96	96	0.323529	34	VAN_DEN_BIGGELAAR_PBMC_PREVNAR_9MO_INFANT_STIMULATED_VS_UNSTIMULATED_8MO_UP	IL12RB2|AURKA|H2AC4|H2AC13|H2AC14|H2AC16|H2BC7|H2BC13|H3C7|H3C8|H3C12
lightcyan	117	HDSigDb.human.6098	Up-regulated in 13 wk TIF-IA KO HD mice (Parkitna via HDSigDB)	HDSigDB|High-throughput association analysis|Differential mRNA expression induced by Htt CAG length expansion|mRNA differential expression|Effect of Htt CAG length expansion|mRNA expression profiling|High-throughput association analysis	5.75006e-16	4.49978e-10	8.87531e-13	49	0.510417	0.156199	3.26772	96	96	0.0241737	2027	Up-regulated in 13 wk TIF-IA KO HD mice	BUB1|CCNB2|FGFR1|H2AC8|H2AC14|H2AC17|H2AC20|HSPA6|LCN2|MKI67|ME1|RRM2|TK1|TOP2A|LTF|TYMS|PTTG1|TUBB6|H2BC3|H2BC6|H2BC7|H2BC9|H2BC10|H2BC11|H2BC12|H2BC13|H2BC14|H2BC15|H2BC17|H2BC21|H2BC18|UBE2C|H4C9|TPX2|CKAP2|H3C13|H3C4|H3C12|CDC20|CCNB1|H3C2|H4C8|H4C4|H2AC4|H2AC13|H2AC15|H2AC16|H3C1|H3C7
lightcyan	118	HDSigDb.human.2966	Nucleus protein composition (Foster via Miller/HDSigDB)	HDSigDB|JA Miller|Brain|Central nervous system|BrainLists.MO|BrainLists.MO.Foster	9.97008e-16	7.80221e-10	1.50622e-12	18	0.1875	0.0140248	13.3692	96	96	0.0989011	182	Nucleus protein composition	H2AC8|H2AC14|H2AC17|H2AC20|H1-5|H4C8|H4C9|H2BC3|H2BC9|H2BC10|H2BC11|H2BC12|H2BC13|H2BC14|H2BC15|H2BC17|H2BC21|H2BC18
lightcyan	119	HDSigDb.human.8447	Down-regulated genes in Htt-null mESCs (Yu via HDSigDB)	HDSigDB|High-throughput association analysis	1.02852e-15	8.0488e-10	1.55083e-12	13	0.135417	0.00500886	27.0354	96	96	0.2	65	Down-regulated genes in Htt-null mESCs	PTTG1|H2BC10|H2BC11|H2BC21|H3C2|H3C7|H4C8|H2AC12|H2BC3|H2BC14|H2BC13|H2BC17|H2AC8
lightcyan	120	MSigDB.M15766	GNF2_CCNB2 (MSigDB)	MSigDB|MSigDB C4: computational gene sets|MSigDB C4: computational gene sets - CGN	1.03935e-15	8.13354e-10	1.56414e-12	11	0.114583	0.00277414	41.3041	96	96	0.305556	36	GNF2_CCNB2	AURKA|PTTG1|TOP2A|TPX2|UBE2C|RRM2|TYMS|BUB1|CKAP2|CDC20|CCNB2
lightcyan	121	GO:0019730	antimicrobial humoral response	GO|GO.BP|GO	1.27427e-15	9.97196e-10	1.90304e-12	12	0.125	0.00385297	32.4425	96	96	0.24	50	antimicrobial humoral response	BPI|CAMP|CTSG|JCHAIN|LCN2|LTF|H2BC7|H2BC6|H2BC10|H2BC21|H2BC11|H2BC12
lightcyan	122	BioSystems.KEGG.hsa05203	Viral carcinogenesis (KEGG)	KEGG	1.6179e-15	1.2661e-09	2.38438e-12	17	0.177083	0.0121754	14.5444	96	96	0.107595	158	Viral carcinogenesis	CDC20|H2BC3|H4C9|H2BC13|H2BC15|H2BC14|H2BC7|H2BC6|H2BC9|H2BC10|H2BC17|H2BC21|H4C4|H4C8|H2BC11|H2BC12|H2BC18
lightcyan	123	MSigDB.M39041	FAN_EMBRYONIC_CTX_MICROGLIA_1 (MSigDB)	MSigDB|MSigDB C8: NA	2.01972e-15	1.58056e-09	2.9488e-12	15	0.15625	0.00839948	18.6024	96	96	0.137615	109	FAN_EMBRYONIC_CTX_MICROGLIA_1	MKI67|TOP2A|UBE2C|TPX2|CDC20|PTTG1|CKAP2|TK1|CCNB2|H2AC17|RRM2|PLK1|BUB1|AURKA|CCNB1
lightcyan	124	MSigDB.M40954	GAUCHER_PBMC_YF_VAX_STAMARIL_UNKNOWN_AGE_14DY_UP (MSigDB)	MSigDB|MSigDB C7: immunologic signatures|MSigDB C7: immunologic signatures - VAX	2.14039e-15	1.67499e-09	3.10759e-12	12	0.125	0.00400709	31.1947	96	96	0.230769	52	GAUCHER_PBMC_YF_VAX_STAMARIL_UNKNOWN_AGE_14DY_UP	CDC20|ACOT7|TXNDC5|CDCA7|CCNB2|UBE2C|TK1|JCHAIN|CXCR3|PTTG1|PHGDH|MZB1
lightcyan	125	MSigDB.M5137	GSE34205_HEALTHY_VS_RSV_INF_INFANT_PBMC_DN (MSigDB)	MSigDB|MSigDB C7: immunologic signatures|MSigDB C7: immunologic signatures - IMMUNESIGDB	2.22703e-15	1.74279e-09	3.22738e-12	17	0.177083	0.0124066	14.2734	96	96	0.10559	161	GSE34205_HEALTHY_VS_RSV_INF_INFANT_PBMC_DN	LTF|MMP8|CEACAM6|TYMS|OLFM4|CAMP|LCN2|CDCA7|TK1|CEACAM8|BPI|MPO|MKI67|RETN|UBE2C|H2AC14|H2AC13
lightcyan	126	HDSigDb.human.8445	DE genes in Htt-null mESCs (Yu via HDSigDB)	HDSigDB|High-throughput association analysis	2.80314e-15	2.19363e-09	4.03241e-12	16	0.166667	0.0104801	15.9032	96	96	0.117647	136	DE genes in Htt-null mESCs	PTTG1|H2BC10|H2BC11|H2BC21|H3C13|H3C2|H3C7|H4C8|H2AC12|H2AC8|H2AC11|H2BC3|H2BC14|H2BC13|H2BC15|H2BC17
lightcyan	127	BioSystems.REACTOME.R-HSA-8866654	E3 ubiquitin ligases ubiquitinate target proteins (REACTOME)	REACTOME	3.9039e-15	3.05505e-09	5.58509e-12	11	0.114583	0.00308238	37.1737	96	96	0.275	40	E3 ubiquitin ligases ubiquitinate target proteins	H2BC3|H2BC13|H2BC15|H2BC14|H2BC7|H2BC6|H2BC9|H2BC10|H2BC17|H2BC11|H2BC12
lightcyan	128	MSigDB.M41108	HOWARD_NK_CELL_INACT_MONOV_INFLUENZA_A_INDONESIA_05_2005_H5N1_AGE_18_49YO_3DY_UP (MSigDB)	MSigDB|MSigDB C7: immunologic signatures|MSigDB C7: immunologic signatures - VAX	5.41506e-15	4.23762e-09	7.63535e-12	10	0.104167	0.00223472	46.6128	96	96	0.344828	29	HOWARD_NK_CELL_INACT_MONOV_INFLUENZA_A_INDONESIA_05_2005_H5N1_AGE_18_49YO_3DY_UP	RRM2|TK1|BUB1|TYMS|TPX2|MKI67|CDC20|TOP2A|MYBL2|UBE2C
lightcyan	129	MSigDB.M11613	GNF2_RRM2 (MSigDB)	MSigDB|MSigDB C4: computational gene sets|MSigDB C4: computational gene sets - CGN	5.41506e-15	4.23762e-09	7.63535e-12	10	0.104167	0.00223472	46.6128	96	96	0.344828	29	GNF2_RRM2	AURKA|TYMS|BUB1|TOP2A|MKI67|CDC20|UBE2C|CCNB2|PLK1|RRM2
lightcyan	130	BioSystems.REACTOME.R-HSA-5693532	DNA Double-Strand Break Repair (REACTOME)	REACTOME	5.62165e-15	4.39929e-09	7.91239e-12	16	0.166667	0.0109424	15.2312	96	96	0.112676	142	DNA Double-Strand Break Repair	H2BC3|H4C9|H2BC13|H2BC15|H2BC14|H2BC7|H2BC6|H2BC9|H2BC10|H2BC17|H2BC21|H4C4|H4C8|H2BC11|H2BC12|RAD9B
lightcyan	131	GO:0031982	vesicle	GO|GO.CC|GO	6.34738e-15	4.96722e-09	8.88589e-12	54	0.5625	0.201742	2.78822	96	96	0.0206264	2618	vesicle	(More than 50 overlapping genes)
lightcyan	132	GO:0002227	innate immune response in mucosa	GO|GO.BP|GO	8.31863e-15	6.50985e-09	1.1461e-11	8	0.0833333	0.00100177	83.1859	96	96	0.615385	13	innate immune response in mucosa	CAMP|LTF|H2BC7|H2BC6|H2BC10|H2BC21|H2BC11|H2BC12
lightcyan	133	MSigDB.M41196	TSANG_PBMC_FLUVIRIN_PANDEMRIX_ADULT_CORR_WITH_CELL_FREQ_CD27HI_CD38HI_CD20_NEG_PLASMABLASTS_AND_CD38PLUS_OF_IGD_CD27PLUS_MEM_B_CELLS_7DY_POSITIVE (MSigDB)	MSigDB|MSigDB C7: immunologic signatures|MSigDB C7: immunologic signatures - VAX	8.92149e-15	6.98162e-09	1.22485e-11	12	0.125	0.00446945	27.9677	96	96	0.206897	58	TSANG_PBMC_FLUVIRIN_PANDEMRIX_ADULT_CORR_WITH_CELL_FREQ_CD27HI_CD38HI_CD20_NEG_PLASMABLASTS_AND_CD38PLUS_OF_IGD_CD27PLUS_MEM_B_CELLS_7DY_POSITIVE	H3C12|H1-5|PHGDH|H2BC14|TYMS|TOP2A|PLK1|BUB1|RRM2|MKI67|JCHAIN|CCNB2
lightcyan	134	MSigDB.M12521	GNF2_HMMR (MSigDB)	MSigDB|MSigDB C4: computational gene sets|MSigDB C4: computational gene sets - CGN	1.18463e-14	9.27044e-09	1.61506e-11	10	0.104167	0.00238884	43.6055	96	96	0.322581	31	GNF2_HMMR	AURKA|TYMS|BUB1|TOP2A|MKI67|CDC20|UBE2C|CCNB2|PLK1|RRM2
lightcyan	135	MSigDB.M39208	HAY_BONE_MARROW_PRO_B (MSigDB)	MSigDB|MSigDB C8: NA	1.24728e-14	9.76076e-09	1.69164e-11	19	0.197917	0.0188025	10.5261	96	96	0.0778689	244	HAY_BONE_MARROW_PRO_B	MKI67|TYMS|TOP2A|UBE2C|TPX2|PHGDH|CDCA7|H1-5|H2AC12|H3C8|H2BC15|H2AC14|H2BC9|H2AC20|ACOT7|H2AC16|H2AC17|H2BC18|H2BC7
lightcyan	136	BioSystems.REACTOME.R-HSA-8852135	Protein ubiquitination (REACTOME)	REACTOME	1.38319e-14	1.08243e-08	1.86627e-11	12	0.125	0.00462356	27.0354	96	96	0.2	60	Protein ubiquitination	H2BC3|H2BC13|H2BC15|H2BC14|H2BC7|H2BC6|H2BC9|H2BC10|H2BC17|H2BC11|UBE2C|H2BC12
lightcyan	137	MSigDB.M664	GNF2_ESPL1 (MSigDB)	MSigDB|MSigDB C4: computational gene sets|MSigDB C4: computational gene sets - CGN	2.07833e-14	1.62643e-08	2.75199e-11	9	0.09375	0.00169531	55.2997	96	96	0.409091	22	GNF2_ESPL1	BUB1|TOP2A|MKI67|TPX2|CDC20|UBE2C|CCNB2|PLK1|RRM2
lightcyan	138	GO:0031507	heterochromatin assembly	GO|GO.BP|GO	2.59048e-14	2.02721e-08	3.38998e-11	12	0.125	0.00485474	25.748	96	96	0.190476	63	heterochromatin assembly	H4C9|H3C1|H3C4|H3C3|H3C11|H3C8|H3C12|H3C2|H4C4|H4C8|H3C7|H3C13
lightcyan	139	GO:0003677	DNA binding	GO|GO.MF|GO	2.68248e-14	2.09921e-08	3.49868e-11	43	0.447917	0.131695	3.40118	96	96	0.0251609	1709	DNA binding	CEBPE|H1-5|H2AC8|H2BC3|JCHAIN|LTF|MKI67|MYBL2|TOP2A|H4C9|H2AC13|H2AC15|H2AC16|H2AC4|H2AC17|H2AC20|H2BC13|H2BC15|H2BC14|H2BC7|H2BC6|H2BC9|H2BC10|H2BC17|H2BC21|H3C1|H3C4|H3C3|H3C11|H3C8|H3C12|H3C2|H4C4|H4C8|H3C7|H2AC11|H2BC11|ZNF853|H2AC12|H2BC12|H2AC21|H2BC18|H3C13
lightcyan	140	BioSystems.REACTOME.R-HSA-3214841	PKMTs methylate histone lysines (REACTOME)	REACTOME	3.16918e-14	2.48008e-08	4.09254e-11	12	0.125	0.0049318	25.3457	96	96	0.1875	64	PKMTs methylate histone lysines	H4C9|H3C1|H3C4|H3C3|H3C11|H3C8|H3C12|H3C2|H4C4|H4C8|H3C7|H3C13
lightcyan	141	MSigDB.M30047	LHX3_TARGET_GENES (MSigDB)	MSigDB|MSigDB C3: motif gene sets|MSigDB C3: motif gene sets - TFT:GTRD	3.43938e-14	2.69153e-08	4.42686e-11	10	0.104167	0.00262002	39.758	96	96	0.294118	34	LHX3_TARGET_GENES	TOP2A|H3C12|H2BC15|H2BC6|H2BC17|H2AC15|H2BC9|H3C1|H2AC17|H2AC4
lightcyan	142	MSigDB.M39087	ZHONG_PFC_C2_UNKNOWN_NPC (MSigDB)	MSigDB|MSigDB C8: NA	3.63583e-14	2.84526e-08	4.63398e-11	11	0.114583	0.00369885	30.9781	96	96	0.229167	48	ZHONG_PFC_C2_UNKNOWN_NPC	AURKA|CCNB1|CCNB2|CDC20|MKI67|PLK1|PTTG1|TOP2A|TPX2|TUBB6|UBE2C
lightcyan	143	BioSystems.REACTOME.R-HSA-1266695	Interleukin-7 signaling (REACTOME)	REACTOME	5.39727e-14	4.2237e-08	6.77961e-11	9	0.09375	0.00184943	50.6914	96	96	0.375	24	Interleukin-7 signaling	H3C1|H3C4|H3C3|H3C11|H3C8|H3C12|H3C2|H3C7|H3C13
lightcyan	144	GO:0070828	heterochromatin organization	GO|GO.BP|GO	6.86005e-14	5.36841e-08	8.52129e-11	12	0.125	0.00524004	23.8548	96	96	0.176471	68	heterochromatin organization	H4C9|H3C1|H3C4|H3C3|H3C11|H3C8|H3C12|H3C2|H4C4|H4C8|H3C7|H3C13
lightcyan	145	GO:0038111	interleukin-7-mediated signaling pathway	GO|GO.BP|GO	1.27426e-13	9.97186e-08	1.53413e-10	9	0.09375	0.00200354	46.7921	96	96	0.346154	26	interleukin-7-mediated signaling pathway	H3C1|H3C4|H3C3|H3C11|H3C8|H3C12|H3C2|H3C7|H3C13
lightcyan	146	GO:0042742	defense response to bacterium	GO|GO.BP|GO	1.53934e-13	1.20463e-07	1.84194e-10	14	0.145833	0.00909301	16.038	96	96	0.118644	118	defense response to bacterium	BPI|CAMP|CEBPE|CTSG|JCHAIN|LCN2|LTF|MPO|H2BC7|H2BC6|H2BC10|H2BC21|H2BC11|H2BC12
lightcyan	147	GO:0045652	regulation of megakaryocyte differentiation	GO|GO.BP|GO	1.99402e-13	1.56044e-07	2.34653e-10	12	0.125	0.0057024	21.9206	96	96	0.162162	74	regulation of megakaryocyte differentiation	H4C9|H3C1|H3C4|H3C3|H3C11|H3C8|H3C12|H3C2|H4C4|H4C8|H3C7|H3C13
lightcyan	148	GO:0006342	chromatin silencing	GO|GO.BP|GO	2.28309e-13	1.78666e-07	2.66666e-10	11	0.114583	0.00431533	26.5526	96	96	0.196429	56	chromatin silencing	H1-5|H2AC8|H2AC13|H2AC15|H2AC16|H2AC4|H2AC17|H2AC20|H2AC11|H2AC12|H2AC21
lightcyan	149	MSigDB.M5265	GNF2_CENPE (MSigDB)	MSigDB|MSigDB C4: computational gene sets|MSigDB C4: computational gene sets - CGN	4.01079e-13	3.13869e-07	4.57535e-10	9	0.09375	0.00223472	41.9515	96	96	0.310345	29	GNF2_CENPE	AURKA|MYBL2|TYMS|BUB1|MKI67|CDC20|UBE2C|CCNB2|RRM2
lightcyan	150	MSigDB.M5468	MODULE_54 (MSigDB)	MSigDB|MSigDB C4: computational gene sets|MSigDB C4: computational gene sets - CM	4.76946e-13	3.7324e-07	5.38586e-10	16	0.166667	0.0144872	11.5044	96	96	0.0851064	188	MODULE_54	PLK1|PTTG1|CCNB2|UBE2C|TPX2|MYBL2|CCNB1|CDC20|TOP2A|RRM2|TYMS|MKI67|CKAP2|BUB1|CDCA7|AURKA
lightcyan	151	MSigDB.M30154	SETD7_TARGET_GENES (MSigDB)	MSigDB|MSigDB C3: motif gene sets|MSigDB C3: motif gene sets - TFT:GTRD	5.60003e-13	4.38237e-07	6.26949e-10	28	0.291667	0.0585652	4.98021	96	96	0.0368421	760	SETD7_TARGET_GENES	FGFR1|H2BC11|H4C8|BUB1|RRM2|TYMS|H2AC20|H2AC21|H1-5|H2BC21|H2BC13|H2AC13|H2AC11|H3C12|H3C4|H2BC12|H2BC18|H2BC14|H2BC17|H2AC12|H3C11|H2AC14|H2AC16|H2AC8|H4C4|H2BC7|H2BC10|H2AC17
lightcyan	152	GO:0000228	nuclear chromosome	GO|GO.CC|GO	6.02633e-13	4.71597e-07	6.71791e-10	31	0.322917	0.0733606	4.40177	96	96	0.032563	952	nuclear chromosome	BUB1|CCNB1|CEBPE|H1-5|H2AC8|H2BC3|PLK1|AURKA|TOP2A|H4C9|H2AC13|H2AC15|H2AC16|H2AC4|H2AC17|H2AC20|H3C1|H3C4|H3C3|H3C11|H3C8|H3C12|H3C2|H4C4|H4C8|H3C7|H2AC11|ZNF853|H2AC12|RAD9B|H2AC21
lightcyan	153	HDSigDb.human.8137	Liver RNA M16 module (lightcyan) (Langfelder via HDSigDB)	HDSigDB|mRNA WGCNA|WGCNA|Computational sets|Liver	6.22001e-13	4.86754e-07	6.92395e-10	11	0.114583	0.00470062	24.3762	96	96	0.180328	61	Liver RNA M16 module (lightcyan)	BUB1|CCNB2|MKI67|PLK1|AURKA|TOP2A|UBE2C|TPX2|CKAP2|CDC20|CCNB1
lightcyan	154	MSigDB.M39078	ZHONG_PFC_MAJOR_TYPES_NPCS (MSigDB)	MSigDB|MSigDB C8: NA	6.88441e-13	5.38748e-07	7.63098e-10	13	0.135417	0.00809124	16.7362	96	96	0.12381	105	ZHONG_PFC_MAJOR_TYPES_NPCS	UBE2C|PTTG1|CCNB2|CDC20|CCNB1|TOP2A|RRM2|TPX2|MKI67|BUB1|CKAP2|PHGDH|CDCA7
lightcyan	155	GO:0002385	mucosal immune response	GO|GO.BP|GO	7.80459e-13	6.10758e-07	8.61435e-10	8	0.0833333	0.00154119	54.0708	96	96	0.4	20	mucosal immune response	CAMP|LTF|H2BC7|H2BC6|H2BC10|H2BC21|H2BC11|H2BC12
lightcyan	156	MSigDB.M39081	ZHONG_PFC_C8_ORG_PROLIFERATING (MSigDB)	MSigDB|MSigDB C8: NA	7.82877e-13	6.1265e-07	8.61674e-10	10	0.104167	0.00346767	30.0394	96	96	0.222222	45	ZHONG_PFC_C8_ORG_PROLIFERATING	AURKA|BUB1|CCNB1|CCNB2|CDC20|CKAP2|PLK1|PTTG1|TPX2|TUBB6
lightcyan	157	MSigDB.M7419	GNF2_CCNA2 (MSigDB)	MSigDB|MSigDB C4: computational gene sets|MSigDB C4: computational gene sets - CGN	7.82877e-13	6.1265e-07	8.61674e-10	10	0.104167	0.00346767	30.0394	96	96	0.222222	45	GNF2_CCNA2	AURKA|TOP2A|TPX2|UBE2C|RRM2|TYMS|MKI67|CDC20|CCNB2|PLK1
lightcyan	158	MSigDB.M39036	FAN_EMBRYONIC_CTX_NSC_2 (MSigDB)	MSigDB|MSigDB C8: NA	8.66773e-13	6.78304e-07	9.48676e-10	15	0.15625	0.0125607	12.4396	96	96	0.0920245	163	FAN_EMBRYONIC_CTX_NSC_2	PTTG1|CCNB2|TPX2|CDC20|CCNB1|PLK1|TOP2A|UBE2C|AURKA|BUB1|CKAP2|MKI67|TUBB6|RRM2|TK1
lightcyan	159	BioSystems.REACTOME.R-HSA-597592	Post-translational protein modification (REACTOME)	REACTOME	1.02259e-12	8.00243e-07	1.11454e-09	28	0.291667	0.0600293	4.85874	96	96	0.0359435	779	Post-translational protein modification	CDC20|H2AC8|H2BC3|AURKA|TOP2A|H2AC13|H2AC15|H2AC14|H2AC16|H2AC4|H2AC17|H2AC20|H2BC13|H2BC15|H2BC14|H2BC7|H2BC6|H2BC9|H2BC10|H2BC17|H2BC21|H2AC11|H2BC11|UBE2C|H2AC12|H2BC12|H2AC21|H2BC18
lightcyan	160	GO:0034622	cellular protein-containing complex assembly	GO|GO.BP|GO	1.04697e-12	8.1932e-07	1.13794e-09	29	0.302083	0.064884	4.65574	96	96	0.0344418	842	cellular protein-containing complex assembly	H1-5|H2BC3|NDUFC1|H4C9|H2BC13|H2BC15|H2BC14|H2BC7|H2BC6|H2BC9|H2BC10|H2BC17|H2BC21|H3C1|H3C4|H3C3|H3C11|H3C8|H3C12|H3C2|H4C4|H4C8|H3C7|H2BC11|UBE2C|TPX2|H2BC12|H2BC18|H3C13
lightcyan	161	MSigDB.M34471	POU2AF1_TARGET_GENES (MSigDB)	MSigDB|MSigDB C3: motif gene sets|MSigDB C3: motif gene sets - TFT:GTRD	1.28541e-12	1.00591e-06	1.38556e-09	26	0.270833	0.0513986	5.26927	96	96	0.0389805	667	POU2AF1_TARGET_GENES	H2BC11|CDCA7|BUB1|MZB1|TYMS|H2AC20|H2AC21|H2BC21|H2AC11|H3C12|H2BC12|H2BC18|NALT1|H2BC14|H2BC17|H2AC12|H2BC9|H2AC14|H2BC3|H2AC16|H2AC8|H2BC7|H3C7|H2AC4|H2BC10|H2AC17
lightcyan	162	MSigDB.M39096	ZHONG_PFC_C1_OPC (MSigDB)	MSigDB|MSigDB C8: NA	1.47408e-12	1.15356e-06	1.58238e-09	15	0.15625	0.013023	11.998	96	96	0.0887574	169	ZHONG_PFC_C1_OPC	TOP2A|CDC20|CCNB2|PLK1|CCNB1|UBE2C|TPX2|TUBB6|MKI67|PTTG1|RRM2|BUB1|AURKA|CKAP2|TK1
lightcyan	163	GO:0060968	regulation of gene silencing	GO|GO.BP|GO	1.80461e-12	1.41222e-06	1.91878e-09	13	0.135417	0.00870771	15.5513	96	96	0.115044	113	regulation of gene silencing	H1-5|H4C9|H3C1|H3C4|H3C3|H3C11|H3C8|H3C12|H3C2|H4C4|H4C8|H3C7|H3C13
lightcyan	164	GO:0002251	organ or tissue specific immune response	GO|GO.BP|GO	1.95734e-12	1.53174e-06	2.07272e-09	8	0.0833333	0.00169531	49.1553	96	96	0.363636	22	organ or tissue specific immune response	CAMP|LTF|H2BC7|H2BC6|H2BC10|H2BC21|H2BC11|H2BC12
lightcyan	165	GO:0030219	megakaryocyte differentiation	GO|GO.BP|GO	2.26057e-12	1.76903e-06	2.36502e-09	12	0.125	0.00693535	18.0236	96	96	0.133333	90	megakaryocyte differentiation	H4C9|H3C1|H3C4|H3C3|H3C11|H3C8|H3C12|H3C2|H4C4|H4C8|H3C7|H3C13
lightcyan	166	HDSigDb.human.7158	Down-regulated in retina of 9 wk R7E Spinocerebellar Ataxia 7 mice (Gretta Abou-Sleymane via HDSigDB)	HDSigDB|High-throughput association analysis|Cerebellum|Brain|Central nervous system|Retina	2.49289e-12	1.95084e-06	2.5839e-09	17	0.177083	0.0189566	9.34151	96	96	0.0691057	246	Down-regulated in retina of 9 wk R7E Spinocerebellar Ataxia 7 mice	H2BC3|H2BC6|H2BC7|H2BC9|H2BC10|H2BC11|H2BC12|H2BC13|H2BC14|H2BC15|H2BC17|H2BC21|H2BC18|H2AC8|H2AC14|H2AC17|H2AC20
lightcyan	167	HDSigDb.human.8277	Down-regulated genes in HD vs control (Xing via HDSigDB)	HDSigDB|High-throughput association analysis|Differential mRNA expression induced by Htt CAG length expansion|mRNA differential expression|Effect of Htt CAG length expansion|mRNA expression profiling|High-throughput association analysis	3.72041e-12	2.91145e-06	3.7762e-09	19	0.197917	0.0258149	7.66676	96	96	0.0567164	335	Down-regulated genes in HD vs control	CAMP|CEACAM8|CTSG|CXCR3|H1-5|H2BC3|CEACAM6|H2AC13|H2AC15|H2AC4|H2BC10|H2BC17|H3C1|H3C3|H3C11|H3C12|STBD1|H2AC12|H2AC21
lightcyan	168	GO:0060964	regulation of gene silencing by miRNA	GO|GO.BP|GO	3.84762e-12	3.011e-06	3.90026e-09	12	0.125	0.00724358	17.2566	96	96	0.12766	94	regulation of gene silencing by miRNA	H4C9|H3C1|H3C4|H3C3|H3C11|H3C8|H3C12|H3C2|H4C4|H4C8|H3C7|H3C13
lightcyan	169	GO:0065003	protein-containing complex assembly	GO|GO.BP|GO	4.71034e-12	3.68613e-06	4.7077e-09	34	0.354167	0.095939	3.69158	96	96	0.0273092	1245	protein-containing complex assembly	CCNB1|H1-5|H2BC3|JCHAIN|NDUFC1|RRM2|TK1|H4C9|H2BC13|H2BC15|H2BC14|H2BC7|H2BC6|H2BC9|H2BC10|H2BC17|H2BC21|H3C1|H3C4|H3C3|H3C11|H3C8|H3C12|H3C2|H4C4|H4C8|H3C7|H2BC11|UBE2C|TPX2|MZB1|H2BC12|H2BC18|H3C13
lightcyan	170	MSigDB.M8304	GNF2_BUB1B (MSigDB)	MSigDB|MSigDB C4: computational gene sets|MSigDB C4: computational gene sets - CGN	4.74642e-12	3.71437e-06	4.73771e-09	9	0.09375	0.0028512	32.8809	96	96	0.243243	37	GNF2_BUB1B	AURKA|TOP2A|UBE2C|RRM2|TYMS|BUB1|CDC20|CCNB2|PLK1
lightcyan	171	HDSigDb.human.8275	DE genes in HD vs control (Xing via HDSigDB)	HDSigDB|High-throughput association analysis|Differential mRNA expression induced by Htt CAG length expansion|mRNA differential expression|Effect of Htt CAG length expansion|mRNA expression profiling|High-throughput association analysis	4.91641e-12	3.84739e-06	4.88868e-09	20	0.208333	0.0297449	7.00399	96	96	0.0518135	386	DE genes in HD vs control	CAMP|CEACAM8|CTSG|CXCR3|H1-5|H2BC3|CEACAM6|H2AC13|H2AC15|H2AC4|H2BC10|H2BC17|H3C1|H3C3|H3C11|H3C12|STBD1|TUBB6|H2AC12|H2AC21
lightcyan	172	MSigDB.M30402	ZSCAN2_TARGET_GENES (MSigDB)	MSigDB|MSigDB C3: motif gene sets|MSigDB C3: motif gene sets - TFT:GTRD	5.15036e-12	4.03048e-06	5.11482e-09	25	0.260417	0.0500886	5.19912	96	96	0.0384615	650	ZSCAN2_TARGET_GENES	H2BC11|TOP2A|H4C8|GHITM|SMG1P5|H2AC20|H2AC21|H1-5|H2BC21|H2BC13|H2AC13|H2AC11|H3C12|H2BC18|H2BC15|H2BC14|H2BC6|H2BC17|H2BC9|H2AC14|H2BC3|H2AC8|H4C4|H2BC7|H2AC17
lightcyan	173	GO:0060147	regulation of posttranscriptional gene silencing	GO|GO.BP|GO	5.64085e-12	4.41431e-06	5.57363e-09	12	0.125	0.00747476	16.7229	96	96	0.123711	97	regulation of posttranscriptional gene silencing	H4C9|H3C1|H3C4|H3C3|H3C11|H3C8|H3C12|H3C2|H4C4|H4C8|H3C7|H3C13
lightcyan	174	GO:0060966	regulation of gene silencing by RNA	GO|GO.BP|GO	5.64085e-12	4.41431e-06	5.57363e-09	12	0.125	0.00747476	16.7229	96	96	0.123711	97	regulation of gene silencing by RNA	H4C9|H3C1|H3C4|H3C3|H3C11|H3C8|H3C12|H3C2|H4C4|H4C8|H3C7|H3C13
lightcyan	175	HDSigDb.human.6212	Up-regulated in cerebellum of 10 wk N171-82Q HD mice (Valor via HDSigDB)	HDSigDB|High-throughput association analysis|Differential mRNA expression induced by Htt CAG length expansion|mRNA differential expression|Effect of Htt CAG length expansion|mRNA expression profiling|High-throughput association analysis|Cerebellum|Brain|Central nervous system	5.99063e-12	4.68804e-06	5.90434e-09	27	0.28125	0.059721	4.7094	96	96	0.0348387	775	Up-regulated in cerebellum of 10 wk N171-82Q HD mice	HSPA6|TPX2|H3C4|H3C12|TXNDC5|ME1|H3C13|H4C9|H2AC4|H2AC8|H2AC14|H2AC17|H2AC20|H4C8|H3C1|H3C7|H2BC3|H2BC9|H2BC10|H2BC11|H2BC12|H2BC13|H2BC14|H2BC15|H2BC17|H2BC21|H2BC18
lightcyan	176	GO:0098760	response to interleukin-7	GO|GO.BP|GO	6.18188e-12	4.83771e-06	6.0699e-09	9	0.09375	0.00292826	32.0156	96	96	0.236842	38	response to interleukin-7	H3C1|H3C4|H3C3|H3C11|H3C8|H3C12|H3C2|H3C7|H3C13
lightcyan	177	GO:0098761	cellular response to interleukin-7	GO|GO.BP|GO	6.18188e-12	4.83771e-06	6.0699e-09	9	0.09375	0.00292826	32.0156	96	96	0.236842	38	cellular response to interleukin-7	H3C1|H3C4|H3C3|H3C11|H3C8|H3C12|H3C2|H3C7|H3C13
lightcyan	178	MSigDB.M5294	GSE36476_CTRL_VS_TSST_ACT_72H_MEMORY_CD4_TCELL_YOUNG_DN (MSigDB)	MSigDB|MSigDB C7: immunologic signatures|MSigDB C7: immunologic signatures - IMMUNESIGDB	8.16481e-12	6.38947e-06	7.91756e-09	14	0.145833	0.0120983	12.054	96	96	0.089172	157	GSE36476_CTRL_VS_TSST_ACT_72H_MEMORY_CD4_TCELL_YOUNG_DN	TK1|PTTG1|CDC20|TYMS|AURKA|ACOT7|UBE2C|MKI67|CCNB2|TOP2A|CCNB1|TUBB6|BUB1|RRM2
lightcyan	179	MSigDB.M6132	GNF2_MKI67 (MSigDB)	MSigDB|MSigDB C4: computational gene sets|MSigDB C4: computational gene sets - CGN	1.05208e-11	8.23319e-06	1.005e-08	7	0.0729167	0.00123295	59.14	96	96	0.4375	16	GNF2_MKI67	AURKA|TOP2A|MKI67|TPX2|CDC20|UBE2C|RRM2
lightcyan	180	MSigDB.M30364	ZNF597_TARGET_GENES (MSigDB)	MSigDB|MSigDB C3: motif gene sets|MSigDB C3: motif gene sets - TFT:GTRD	1.06485e-11	8.33313e-06	1.015e-08	25	0.260417	0.0517839	5.02891	96	96	0.0372024	672	ZNF597_TARGET_GENES	H2AC20|H1-5|H2BC21|H2BC13|H2AC13|H3C12|H3C4|H2BC12|H2BC18|H2BC15|H2BC17|H2AC12|H2AC15|H3C11|H2BC9|H3C1|H2AC16|H2AC8|H4C4|H2BC7|H2AC4|H2BC10|H2AC17|NALT1|H3C7
lightcyan	181	HDSigDb.human.6185	Up-regulated, STHdhQ7/Q7 vs STHdhQ111/Q111 cells upon heat shock (Riva via HDSigDB)	HDSigDB|High-throughput association analysis|Differential mRNA expression induced by Htt CAG length expansion|mRNA differential expression|Effect of Htt CAG length expansion|mRNA expression profiling|High-throughput association analysis	1.32808e-11	1.0393e-05	1.24468e-08	34	0.354167	0.0995608	3.55729	96	96	0.0263158	1292	Up-regulated, STHdhQ7/Q7 vs STHdhQ111/Q111 cells upon heat shock	CCNB2|H2AC8|H2AC14|H2AC17|H2AC20|LTF|MMP8|ME1|AURKA|TOP2A|H2BC3|H2BC6|H2BC7|H2BC9|H2BC10|H2BC11|H2BC12|H2BC13|H2BC14|H2BC15|H2BC17|H2BC21|H2BC18|H4C9|HSPA6|CCNB1|H3C13|H3C4|H3C2|H4C8|H4C4|H2AC13|H2AC15|H2AC16
lightcyan	182	HDSigDb.human.3038	Ribosome gene module from mouse brain (Miller via Miller/HDSigDB)	HDSigDB|JA Miller|Brain|Central nervous system|BrainLists.MouseMeta|mRNA WGCNA|WGCNA|Computational sets	1.48877e-11	1.16505e-05	1.38532e-08	13	0.135417	0.0102489	13.2128	96	96	0.0977444	133	Ribosome gene module from mouse brain	H2BC3|H2BC6|H2BC7|H2BC9|H2BC10|H2BC11|H2BC12|H2BC13|H2BC14|H2BC15|H2BC17|H2BC21|H2BC18
lightcyan	183	GO:0031974	membrane-enclosed lumen	GO|GO.CC|GO	1.94902e-11	1.52523e-05	1.78599e-08	66	0.6875	0.351853	1.95394	96	96	0.0144547	4566	membrane-enclosed lumen	(More than 50 overlapping genes)
lightcyan	184	GO:0043233	organelle lumen	GO|GO.CC|GO	1.94902e-11	1.52523e-05	1.78599e-08	66	0.6875	0.351853	1.95394	96	96	0.0144547	4566	organelle lumen	(More than 50 overlapping genes)
lightcyan	185	GO:0070013	intracellular organelle lumen	GO|GO.CC|GO	1.94902e-11	1.52523e-05	1.78599e-08	66	0.6875	0.351853	1.95394	96	96	0.0144547	4566	intracellular organelle lumen	(More than 50 overlapping genes)
lightcyan	186	BioSystems.REACTOME.R-HSA-5689603	UCH proteinases (REACTOME)	REACTOME	2.10273e-11	1.64552e-05	1.92009e-08	11	0.114583	0.00639593	17.915	96	96	0.13253	83	UCH proteinases	H2AC8|H2AC13|H2AC15|H2AC14|H2AC16|H2AC4|H2AC17|H2AC20|H2AC11|H2AC12|H2AC21
lightcyan	187	GO:0043933	protein-containing complex subunit organization	GO|GO.BP|GO	2.20617e-11	1.72647e-05	2.00519e-08	36	0.375	0.113509	3.30372	96	96	0.0244399	1473	protein-containing complex subunit organization	CCNB1|H1-5|H2BC3|JCHAIN|MPO|NDUFC1|RRM2|TK1|H4C9|H2BC13|H2BC15|H2BC14|H2BC7|H2BC6|H2BC9|H2BC10|H2BC17|H2BC21|H3C1|H3C4|H3C3|H3C11|H3C8|H3C12|H3C2|H4C4|H4C8|H3C7|H2BC11|UBE2C|TPX2|CKAP2|MZB1|H2BC12|H2BC18|H3C13
lightcyan	188	MSigDB.M4912	GSE29614_CTRL_VS_DAY7_TIV_FLU_VACCINE_PBMC_DN (MSigDB)	MSigDB|MSigDB C7: immunologic signatures|MSigDB C7: immunologic signatures - IMMUNESIGDB	2.38787e-11	1.86866e-05	2.1578e-08	13	0.135417	0.0106342	12.7341	96	96	0.0942029	138	GSE29614_CTRL_VS_DAY7_TIV_FLU_VACCINE_PBMC_DN	MZB1|RRM2|JCHAIN|CCNB2|CCNB1|MKI67|TYMS|CXCR3|AURKA|CDC20|PTTG1|BUB1|TPX2
lightcyan	189	MSigDB.M39153	GAO_LARGE_INTESTINE_24W_C2_MKI67POS_PROGENITOR (MSigDB)	MSigDB|MSigDB C8: NA	3.31337e-11	2.59292e-05	2.97353e-08	10	0.104167	0.0049318	21.1214	96	96	0.15625	64	GAO_LARGE_INTESTINE_24W_C2_MKI67POS_PROGENITOR	CCNB1|CCNB2|CDC20|MKI67|PTTG1|RRM2|TK1|TOP2A|TPX2|UBE2C
lightcyan	190	BioSystems.REACTOME.R-HSA-162582	Signal Transduction (REACTOME)	REACTOME	3.72233e-11	2.91296e-05	3.3215e-08	34	0.354167	0.103337	3.42731	96	96	0.0253542	1341	Signal Transduction	BUB1|CDC20|FGFR1|CXCR3|H2AC8|H2BC3|PLK1|H4C9|H2AC14|H2AC4|H2AC20|H2BC13|H2BC15|H2BC14|H2BC7|H2BC6|H2BC9|H2BC10|H2BC17|H2BC21|H3C1|H3C4|H3C3|H3C11|H3C8|H3C12|H3C2|H4C4|H4C8|H3C7|H2BC11|H2BC12|SPC24|H3C13
lightcyan	191	GO:0006959	humoral immune response	GO|GO.BP|GO	4.37864e-11	3.42656e-05	3.88498e-08	12	0.125	0.00886183	14.1054	96	96	0.104348	115	humoral immune response	BPI|CAMP|CTSG|JCHAIN|LCN2|LTF|H2BC7|H2BC6|H2BC10|H2BC21|H2BC11|H2BC12
lightcyan	192	GO:0061844	antimicrobial humoral immune response mediated by antimicrobial peptide	GO|GO.BP|GO	4.57291e-11	3.57858e-05	4.04817e-08	8	0.0833333	0.00238884	34.8844	96	96	0.258065	31	antimicrobial humoral immune response mediated by antimicrobial peptide	CAMP|LTF|H2BC7|H2BC6|H2BC10|H2BC21|H2BC11|H2BC12
lightcyan	193	MSigDB.M8314	GSE28726_NAIVE_VS_ACTIVATED_CD4_TCELL_DN (MSigDB)	MSigDB|MSigDB C7: immunologic signatures|MSigDB C7: immunologic signatures - IMMUNESIGDB	5.81537e-11	4.55089e-05	5.05654e-08	13	0.135417	0.0114048	11.8737	96	96	0.0878378	148	GSE28726_NAIVE_VS_ACTIVATED_CD4_TCELL_DN	PHGDH|CCNB1|MYBL2|TYMS|PTTG1|MKI67|CCNB2|TPX2|AURKA|CDC20|RRM2|ACOT7|UBE2C
lightcyan	194	MSigDB.M17279	GNF2_PCNA (MSigDB)	MSigDB|MSigDB C4: computational gene sets|MSigDB C4: computational gene sets - CGN	7.28886e-11	5.70398e-05	6.23e-08	9	0.09375	0.00377591	24.8284	96	96	0.183673	49	GNF2_PCNA	AURKA|TOP2A|TPX2|RRM2|MYBL2|TYMS|MKI67|CDC20|CCNB2
lightcyan	195	MSigDB.M4604	GSE24634_TREG_VS_TCONV_POST_DAY7_IL4_CONVERSION_UP (MSigDB)	MSigDB|MSigDB C7: immunologic signatures|MSigDB C7: immunologic signatures - IMMUNESIGDB	7.49691e-11	5.8668e-05	6.39782e-08	13	0.135417	0.011636	11.6378	96	96	0.0860927	151	GSE24634_TREG_VS_TCONV_POST_DAY7_IL4_CONVERSION_UP	RRM2|BUB1|CCNB2|CDC20|UBE2C|TPX2|CCNB1|TK1|AURKA|FGFR1|PTTG1|TYMS|MYBL2
lightcyan	196	GO:0006996	organelle organization	GO|GO.BP|GO	1.1712e-10	9.16536e-05	9.6681e-08	51	0.53125	0.229329	2.31654	96	96	0.0171371	2976	organelle organization	(More than 50 overlapping genes)
lightcyan	197	JAM:002997	Polycomb_genes_(PGSTs)_repressed_by_SCs_(Table_S9)__Lee	JAM|StemCellLists|StemCellLists.Lee	1.26103e-10	9.86834e-05	1.03442e-07	21	0.21875	0.0397627	5.50139	96	96	0.0406977	516	Polycomb_genes_(PGSTs)_repressed_by_SCs	HSPA6|H2AC11|H2AC12|H2AC13|H2AC15|H2AC16|H2AC17|H2BC12|H2BC13|H2BC17|H3C1|H3C2|H3C3|H3C4|H3C7|H3C8|H3C11|H3C12|H4C4|H4C8|H4C9
lightgreen	1	MSigDB.M8633	GNF2_STAT6 (MSigDB)	MSigDB|MSigDB C4: computational gene sets|MSigDB C4: computational gene sets - CGN	6.60888e-10	0.000517186	4.92558e-07	9	0.1	0.00508592	19.6621	90	90	0.136364	66	GNF2_STAT6	IQGAP1|CAP1|DAZAP2|RAC2|SNAP23|ARHGDIB|HCLS1|LSP1|ANXA11
lightgreen	2	MSigDB.M41715	FAN_OVARY_CL13_MONOCYTE_MACROPHAGE (MSigDB)	MSigDB|MSigDB C8: NA	2.43243e-09	0.00190353	1.65668e-06	17	0.188889	0.0315173	5.99318	90	90	0.0415648	409	FAN_OVARY_CL13_MONOCYTE_MACROPHAGE	LSP1|CFP|ARHGDIB|HCLS1|TAGLN2|ATP6V1B2|ATP6V0D1|SNAP23|CAP1|NUMB|WIPF1|IQGAP1|TMEM9B|DAZAP2|RAB5C|RHOA|ANXA11
lightgreen	3	MSigDB.M13614	GNF2_MYD88 (MSigDB)	MSigDB|MSigDB C4: computational gene sets|MSigDB C4: computational gene sets - CGN	3.63838e-09	0.00284726	2.40681e-06	8	0.0888889	0.00423827	20.9729	90	90	0.145455	55	GNF2_MYD88	IQGAP1|RHOA|CAP1|MCL1|DAZAP2|SELPLG|HCLS1|LSP1
lightgreen	4	MSigDB.M41706	FAN_OVARY_CL4_T_LYMPHOCYTE_NK_CELL_1 (MSigDB)	MSigDB|MSigDB C8: NA	3.57437e-08	0.0279717	1.9768e-05	12	0.133333	0.0169531	7.86485	90	90	0.0545455	220	FAN_OVARY_CL4_T_LYMPHOCYTE_NK_CELL_1	ARHGDIB|LSP1|WIPF1|TAGLN2|ANXA11|CAP1|MCL1|DAZAP2|RHOA|UBC|RAB5C|TUBA1A
lightgreen	5	MSigDB.M39305	CUI_DEVELOPING_HEART_C8_MACROPHAGE (MSigDB)	MSigDB|MSigDB C8: NA	8.49927e-08	0.0665121	4.37004e-05	12	0.133333	0.0183401	7.27003	90	90	0.0504202	238	CUI_DEVELOPING_HEART_C8_MACROPHAGE	ARHGDIB|HCLS1|MCL1|LSP1|RAC2|CAP1|SMAP2|DAZAP2|IQGAP1|WIPF1|PILRA|ATP6V1B2
lightgreen	6	JAM:003031	RedBloodCell__Kabanova	JAM|BloodAtlases|BloodAtlases.Kabanova|Cell type markers|Cell type marker enriched gene sets	9.16308e-08	0.0717068	4.68978e-05	21	0.233333	0.0618016	3.77552	90	90	0.0261845	802	RedBloodCell	ABHD2|ANXA11|ARHGDIB|ATP6V1B2|CAP1|COX7A2L|DAZAP2|DDX3X|RIPOR2|HCLS1|HNRNPK|IQGAP1|LASP1|LSP1|MCL1|PECAM1|PRKAR1A|RHOA|SNAP23|TUBA1A|WIPF1
lightgreen	7	MSigDB.M7957	GNF2_PTPN6 (MSigDB)	MSigDB|MSigDB C4: computational gene sets|MSigDB C4: computational gene sets - CGN	1.54911e-07	0.121227	7.53432e-05	6	0.0666667	0.00277414	24.0315	90	90	0.166667	36	GNF2_PTPN6	RAC2|ARHGDIB|HCLS1|LSP1|ANXA11|RIPOR2
lightgreen	8	MSigDB.M5416	GSE3982_EOSINOPHIL_VS_EFF_MEMORY_CD4_TCELL_UP (MSigDB)	MSigDB|MSigDB C7: immunologic signatures|MSigDB C7: immunologic signatures - IMMUNESIGDB	2.12111e-07	0.16599	9.98738e-05	10	0.111111	0.0127919	8.68608	90	90	0.060241	166	GSE3982_EOSINOPHIL_VS_EFF_MEMORY_CD4_TCELL_UP	ARID3A|PECAM1|RAB5C|MID1IP1|PPP1CB|SELPLG|HCLS1|G6PD|ATP6V1B2|ABHD2
lightgreen	9	MSigDB.M40873	QI_PBMC_ZOSTAVAX_AGE_50_75YO_CORRELATED_WITH_CONTRACTION_OF_VZV_SPECIFIC_T_CELLS_PEAK_TO_28DY_AT_1DYPOSITIVE (MSigDB)	MSigDB|MSigDB C7: immunologic signatures|MSigDB C7: immunologic signatures - VAX	3.75807e-07	0.294092	0.000167765	12	0.133333	0.0210372	6.33797	90	90	0.043956	273	QI_PBMC_ZOSTAVAX_AGE_50_75YO_CORRELATED_WITH_CONTRACTION_OF_VZV_SPECIFIC_T_CELLS_PEAK_TO_28DY_AT_1DYPOSITIVE	ARHGDIB|ATP6V1B2|RTF2|CAP1|MYADM|RAB11FIP1|RAC2|PTBP3|SMAP2|SNRK|TAGLN2|UBC
lightgreen	10	MSigDB.M4396	GNF2_CASP1 (MSigDB)	MSigDB|MSigDB C4: computational gene sets|MSigDB C4: computational gene sets - CGN	4.66026e-07	0.364694	0.000203059	8	0.0888889	0.007783	11.4209	90	90	0.0792079	101	GNF2_CASP1	IQGAP1|CFP|CPPED1|MCL1|DAZAP2|PILRA|HCLS1|PECAM1
lightyellow	1	MSigDB.M3100	GSE10856_CTRL_VS_TNFRSF6B_IN_MACROPHAGE_UP (MSigDB)	MSigDB|MSigDB C7: immunologic signatures|MSigDB C7: immunologic signatures - IMMUNESIGDB	2.92358e-05	1	0.00804386	7	0.0897436	0.0114048	7.86894	78	78	0.0472973	148	GSE10856_CTRL_VS_TNFRSF6B_IN_MACROPHAGE_UP	NBPF10|ZNF581|GSK3B|FMN1|FAM214A|GVINP1|SEMA4D
lightyellow	2	MSigDB.M16805	AR_Q2 (MSigDB)	MSigDB|MSigDB C3: motif gene sets|MSigDB C3: motif gene sets - TFT:TFT_Legacy	8.02979e-05	1	0.0187815	5	0.0641026	0.0057024	11.2413	78	78	0.0675676	74	AR_Q2	USP54|RBMS1|ZHX2|ETV6|GSK3B
lightyellow	3	MSigDB.M5289	GSE36476_CTRL_VS_TSST_ACT_40H_MEMORY_CD4_TCELL_YOUNG_UP (MSigDB)	MSigDB|MSigDB C7: immunologic signatures|MSigDB C7: immunologic signatures - IMMUNESIGDB	8.19027e-05	1	0.0190756	7	0.0897436	0.0134083	6.69312	78	78	0.0402299	174	GSE36476_CTRL_VS_TSST_ACT_40H_MEMORY_CD4_TCELL_YOUNG_UP	TXNIP|PFN2|CDC42SE1|NBPF10|MYLIP|INPP5A|FOSB
lightyellow	4	MSigDB.M4646	GSE25087_FETAL_VS_ADULT_TCONV_DN (MSigDB)	MSigDB|MSigDB C7: immunologic signatures|MSigDB C7: immunologic signatures - IMMUNESIGDB	0.000357017	1	0.062212	6	0.0769231	0.0120983	6.35816	78	78	0.0382166	157	GSE25087_FETAL_VS_ADULT_TCONV_DN	CELF2|TXNIP|LINC-PINT|MYLIP|PFN2|BEX5
lightyellow	5	MSigDB.M18759	GCACTTT_MIR175P_MIR20A_MIR106A_MIR106B_MIR20B_MIR519D (MSigDB)	MSigDB|MSigDB C3: motif gene sets|MSigDB C3: motif gene sets - MIR:MIR_Legacy	0.000358885	1	0.0623972	10	0.128205	0.0348309	3.68079	78	78	0.0221239	452	GCACTTT_MIR175P_MIR20A_MIR106A_MIR106B_MIR20B_MIR519D	ZHX2|PPP6R3|NAGK|PFN2|RGL1|PPP2R2A|TNRC6B|TXNIP|L3MBTL3|ATXN1
lightyellow	6	MSigDB.M31004	MIR4713_5P (MSigDB)	MSigDB|MSigDB C3: motif gene sets|MSigDB C3: motif gene sets - MIR:MIRDB	0.00043503	1	0.0726191	5	0.0641026	0.0081683	7.84773	78	78	0.0471698	106	MIR4713_5P	ZEB1|INPP5A|TET3|TNRC6B|ZHX2
lightyellow	7	MSigDB.M32430	MIR1225_5P (MSigDB)	MSigDB|MSigDB C3: motif gene sets|MSigDB C3: motif gene sets - MIR:MIRDB	0.000550725	1	0.0865936	3	0.0384615	0.0020806	18.4858	78	78	0.111111	27	MIR1225_5P	CDIN1|FAM214A|SEMA4D
lightyellow	8	MSigDB.M3170	GSE12366_GC_VS_NAIVE_BCELL_DN (MSigDB)	MSigDB|MSigDB C7: immunologic signatures|MSigDB C7: immunologic signatures - IMMUNESIGDB	0.000635114	1	0.0969598	6	0.0769231	0.0134854	5.70418	78	78	0.0342857	175	GSE12366_GC_VS_NAIVE_BCELL_DN	L3MBTL3|ARHGAP15|GVINP1|NBPF10|RBMS1|TXNIP
lightyellow	9	MSigDB.M7785	AGCACTT_MIR93_MIR302A_MIR302B_MIR302C_MIR302D_MIR372_MIR373_MIR520E_MIR520A_MIR526B_MIR520B_MIR520C_MIR520D (MSigDB)	MSigDB|MSigDB C3: motif gene sets|MSigDB C3: motif gene sets - MIR:MIR_Legacy	0.000712566	1	0.106066	7	0.0897436	0.0191107	4.69598	78	78	0.0282258	248	AGCACTT_MIR93_MIR302A_MIR302B_MIR302C_MIR302D_MIR372_MIR373_MIR520E_MIR520A_MIR526B_MIR520B_MIR520C_MIR520D	PAN3|PFN2|HNRNPH3|CELF2|RGL1|TXNIP|ATXN1
lightyellow	10	MSigDB.M2927	CTTTGCA_MIR527 (MSigDB)	MSigDB|MSigDB C3: motif gene sets|MSigDB C3: motif gene sets - MIR:MIR_Legacy	0.000736265	1	0.108826	6	0.0769231	0.0138707	5.54573	78	78	0.0333333	180	CTTTGCA_MIR527	MYLIP|PAN3|CHST11|TNRC6B|L3MBTL3|ATXN1
magenta	1	MSigDB.M41022	ERWIN_COHEN_BLOOD_LIVE_VACCINE_TC_83_AGE_23_48YO_VACCINATED_VS_CONTROL_14DY_UP (MSigDB)	MSigDB|MSigDB C7: immunologic signatures|MSigDB C7: immunologic signatures - VAX	6.93378e-16	5.42611e-10	1.06394e-12	44	0.199095	0.0487015	4.08806	221	221	0.0696203	632	ERWIN_COHEN_BLOOD_LIVE_VACCINE_TC_83_AGE_23_48YO_VACCINATED_VS_CONTROL_14DY_UP	SUB1|SCOC|CCNC|SNRPG|ACTR6|RSL24D1|HINT1|PRDX4|RPS27L|HAT1|CKS2|MOB4|RBIS|RPL34|COX6C|LSM5|UBR1|RPL22L1|MTO1|RPL35|UQCRH|POLR2K|RPL23|BORCS7|CLEC2D|DBI|SRP9|SNRPE|CD3D|IFT80|PRKACB|UQCRQ|ATP5PF|SRP19|CD69|HAUS1|MRPL47|TOMM7|KRR1|CD52|ERH|HMGB1|COX7A2|CEBPZ
magenta	2	MSigDB.M4842	MODULE_83 (MSigDB)	MSigDB|MSigDB C4: computational gene sets|MSigDB C4: computational gene sets - CM	7.23226e-16	5.65969e-10	1.10325e-12	30	0.135747	0.0217308	6.24675	221	221	0.106383	282	MODULE_83	SRP19|NDUFB1|NDUFS4|ATP5ME|NDUFA1|RPS21|HMGB1|SRP9|RPL9|SNRPE|RPL35|EEF1A1|SUB1|SNRPG|COX7A2|COX7C|COX6C|UQCRH|UQCRQ|COX6A1|HINT1|RPL23|RPS3A|RPL34|RPL27|MTPN|RPS27L|RSL24D1|LSM5|MRPL30
magenta	3	MSigDB.M10736	MODULE_151 (MSigDB)	MSigDB|MSigDB C4: computational gene sets|MSigDB C4: computational gene sets - CM	3.85026e-15	3.01307e-09	5.51844e-12	29	0.131222	0.0214225	6.12541	221	221	0.104317	278	MODULE_151	SEC11A|NDUFB1|NDUFS4|ATP5ME|ATP5PF|NDUFA1|PSMA6|RPS21|SRP9|RPL9|SNRPE|RPL35|EEF1A1|SNRPG|COX7A2|COX7C|COX6C|PRDX4|UQCRH|UQCRQ|HINT1|RPL23|RPS3A|RPL34|RPL27|MTPN|RPS27L|RSL24D1|LSM5
magenta	4	MSigDB.M16804	MODULE_114 (MSigDB)	MSigDB|MSigDB C4: computational gene sets|MSigDB C4: computational gene sets - CM	1.67393e-13	1.30995e-07	1.98779e-10	28	0.126697	0.0229637	5.51726	221	221	0.0939597	298	MODULE_114	NDUFB1|NDUFS4|ATP5ME|ATP5PF|NDUFA1|PSMA6|RPS21|SRP9|RPL9|SNRPE|RPL35|EEF1A1|SNRPG|COX7A2|COX7C|COX6C|PRDX4|UQCRH|UQCRQ|HINT1|RPL23|RPS3A|RPL34|RPL27|MTPN|RPS27L|RSL24D1|LSM5
magenta	5	MSigDB.M41712	FAN_OVARY_CL10_PUTATIVE_EARLY_ATRESIA_GRANULOSA_CELL (MSigDB)	MSigDB|MSigDB C8: NA	6.50028e-13	5.08687e-07	7.22567e-10	24	0.108597	0.0173384	6.26341	221	221	0.106667	225	FAN_OVARY_CL10_PUTATIVE_EARLY_ATRESIA_GRANULOSA_CELL	DBI|SRP9|LSM5|UQCR10|HMGB1|UQCRQ|ATP5PF|ERH|HINT1|MZT2B|ATP5ME|SNRPE|NDUFS4|COPS9|RPS27L|COX7C|SNRPG|NDUFB2|ATP5MD|COX7A2|ROMO1|NDUFA1|ATP5MG|RPL35
magenta	6	BioSystems.KEGG.hsa00190	Oxidative phosphorylation (KEGG)	KEGG	3.47369e-12	2.71838e-06	3.53495e-09	16	0.0723982	0.00716653	10.1023	221	221	0.172043	93	Oxidative phosphorylation	ATP5ME|ATP5PF|COX6A1|COX6C|COX7A2|COX7C|NDUFA1|NDUFB1|NDUFB2|NDUFS4|UQCRH|ATP6V1G1|ATP5MG|UQCRQ|UQCR10|ATP6V1D
magenta	7	MSigDB.M41667	TRAVAGLINI_LUNG_CAPILLARY_INTERMEDIATE_2_CELL (MSigDB)	MSigDB|MSigDB C8: NA	9.8403e-12	7.70065e-06	9.43707e-09	28	0.126697	0.0271249	4.67087	221	221	0.0795455	352	TRAVAGLINI_LUNG_CAPILLARY_INTERMEDIATE_2_CELL	ATP5ME|ATP5MD|COPS9|ATP5PF|TOMM7|HMGB1|COX6C|NDUFB1|DBI|PSMA6|COX7A2|UQCRQ|RPS27L|UQCR10|SRP9|ROMO1|MRPS18C|COX7C|COMMD6|FAM204A|DYNLT3|RPL27|SVIP|RPL23|RPS21|RPL35|EEF1A1|RPL34
magenta	8	MSigDB.M40871	THAKAR_PBMC_INACTIVATED_INFLUENZA_AGE_21_30YO_RESPONDERS_7DY_UP (MSigDB)	MSigDB|MSigDB C7: immunologic signatures|MSigDB C7: immunologic signatures - VAX	1.17199e-11	9.17158e-06	1.10902e-08	37	0.167421	0.0469292	3.56752	221	221	0.0607553	609	THAKAR_PBMC_INACTIVATED_INFLUENZA_AGE_21_30YO_RESPONDERS_7DY_UP	ACTR6|ASNSD1|ATP5ME|ATP6V1D|RBIS|CD52|CEBPZ|CKS2|COX6C|COX7C|DBI|DYNLT3|FAM133B|HAT1|HINT1|ITM2A|SNRPG|LSM5|MOB4|MRPL14|MRPS18C|NDUFB2|NDUFS4|PHF5A|PRDX4|ROMO1|RPL23|RPS27L|RSL24D1|SCOC|SPCS3|SRP19|SS18L2|SUB1|TRIAP1|TXNDC17|ZNF480
magenta	9	HDSigDb.human.8939	Down-regulated genes in gonadal adipose tissue of 6 mon HD Q175 mice vs WT (Aaronson via HDSigDB)	HDSigDB|High-throughput association analysis|Differential mRNA expression induced by Htt CAG length expansion|mRNA differential expression|Effect of Htt CAG length expansion|mRNA expression profiling|High-throughput association analysis|Adipose	1.26367e-11	9.88902e-06	1.18858e-08	88	0.39819	0.201973	1.9715	221	221	0.033575	2621	Down-regulated genes in gonadal adipose tissue of 6 mon HD Q175 mice vs WT	(More than 50 overlapping genes)
magenta	10	HDSigDb.human.8105	Cortex RNA M22 module (darkgreen) (Langfelder via HDSigDB)	HDSigDB|mRNA WGCNA|WGCNA|Computational sets|Cortex|Brain|Central nervous system	1.27184e-11	9.95296e-06	1.19483e-08	33	0.149321	0.0379132	3.9385	221	221	0.0670732	492	Cortex RNA M22 module (darkgreen)	ATP5PF|ATP5ME|COX6C|COX7A2|DBI|EEF1A1|ERH|HINT1|RIDA|MAGOH|MRPL40|SNRPE|SS18L2|VPS25|TXNDC17|PRDX4|NDUFA1|TERF2IP|RPL23|CHCHD1|TMEM14B|TOMM7|ATP6V1G1|SRP19|ATP5MD|UQCRH|COPS9|RPL22L1|NDUFB2|MRPL13|MRPS18C|MRPL30|RSL24D1
magenta	11	MSigDB.M40899	QI_PBMC_ZOSTAVAX_AGE_50_75YO_CORRELATED_WITH_EXPANSION_OF_VZV_SPECIFIC_T_CELLS_TO_PEAK_AT_1DY_NEGATIVE (MSigDB)	MSigDB|MSigDB C7: immunologic signatures|MSigDB C7: immunologic signatures - VAX	1.40797e-11	1.10182e-05	1.31482e-08	17	0.0769231	0.00909301	8.45958	221	221	0.144068	118	QI_PBMC_ZOSTAVAX_AGE_50_75YO_CORRELATED_WITH_EXPANSION_OF_VZV_SPECIFIC_T_CELLS_TO_PEAK_AT_1DY_NEGATIVE	ATP5PF|CD52|CLC|COMMD6|COX6C|HINT1|ITM2A|MRPL14|NDUFA1|NDUFB2|PSMA6|RPL27|RPS27L|TOMM7|TXNDC17|UQCRQ|VPS25
magenta	12	MSigDB.M6202	GSE2405_0H_VS_9H_A_PHAGOCYTOPHILUM_STIM_NEUTROPHIL_DN (MSigDB)	MSigDB|MSigDB C7: immunologic signatures|MSigDB C7: immunologic signatures - IMMUNESIGDB	2.07514e-11	1.62392e-05	1.89711e-08	20	0.0904977	0.0136395	6.63497	221	221	0.112994	177	GSE2405_0H_VS_9H_A_PHAGOCYTOPHILUM_STIM_NEUTROPHIL_DN	RPL27|RPS21|RPL23|RPS3A|HMGB1|RPL35|COX6A1|RPL9|HINT1|SNRPG|NDUFA1|RPS27L|RPL34|RPL22L1|ATP6V1G1|CKS2|PSMA6|ATP5MG|MRPL30|SELENOP
magenta	13	MSigDB.M40026	BUSSLINGER_DUODENAL_TRANSIT_AMPLIFYING_CELLS (MSigDB)	MSigDB|MSigDB C8: NA	2.23948e-11	1.75253e-05	2.03079e-08	19	0.0859729	0.0121754	7.0612	221	221	0.120253	158	BUSSLINGER_DUODENAL_TRANSIT_AMPLIFYING_CELLS	HMGB1|RPL23|UQCR10|DBI|ATP5ME|RPL35|COX6A1|COX7C|ATP5MG|RPL27|RPS3A|UQCRQ|HINT1|COX7A2|NDUFA1|COX6C|EEF1A1|RPL34|RPL9
magenta	14	GO:0098798	mitochondrial protein complex	GO|GO.CC|GO	3.5551e-11	2.78209e-05	3.18317e-08	22	0.0995475	0.0173384	5.74146	221	221	0.0977778	225	mitochondrial protein complex	ATP5ME|ATP5PF|COX6A1|COX7C|NDUFA1|NDUFB1|NDUFB2|NDUFS4|UQCRH|ATP5MG|UQCRQ|MRPL13|UQCR10|MRPS18C|MRPL30|TOMM7|MRPL47|MRPL14|MRPL40|ATP5MD|ROMO1|IMMP1L
magenta	15	MSigDB.M41710	FAN_OVARY_CL8_MATURE_CUMULUS_GRANULOSA_CELL_2 (MSigDB)	MSigDB|MSigDB C8: NA	7.93547e-11	6.21e-05	6.73535e-08	33	0.149321	0.0406103	3.67693	221	221	0.0626186	527	FAN_OVARY_CL8_MATURE_CUMULUS_GRANULOSA_CELL_2	UQCRQ|DBI|MZT2B|ATP5ME|LSM5|UQCR10|COX7C|ATP5PF|ATP5MD|NDUFA1|SRP9|COX7A2|CKS2|HINT1|HMGB1|NDUFS4|SNRPE|TXNDC17|PRDX4|COPS9|ROMO1|NDUFB2|COX6A1|ERH|RPL35|RPS21|NDUFB1|RPS27L|ATP5MG|TMEM14B|MRPL14|UQCRH|RBIS
midnightblue	1	MSigDB.M5228	GSE360_HIGH_DOSE_B_MALAYI_VS_M_TUBERCULOSIS_DC_DN (MSigDB)	MSigDB|MSigDB C7: immunologic signatures|MSigDB C7: immunologic signatures - IMMUNESIGDB	3.4547e-05	1	0.00924684	8	0.0761905	0.0118671	6.42028	105	105	0.0519481	154	GSE360_HIGH_DOSE_B_MALAYI_VS_M_TUBERCULOSIS_DC_DN	VCAN|MANF|PLCH1|HIC2|MT1E|CDH1|STK17A|UBE2L3
midnightblue	2	MSigDB.M40214	DESCARTES_FETAL_INTESTINE_ENS_NEURONS (MSigDB)	MSigDB|MSigDB C8: NA	0.000810315	1	0.116717	3	0.0285714	0.00177237	16.1205	105	105	0.130435	23	DESCARTES_FETAL_INTESTINE_ENS_NEURONS	GAP43|CNTNAP5|FGF13
midnightblue	3	MSigDB.M39182	HAY_BONE_MARROW_CD34_POS_HSC (MSigDB)	MSigDB|MSigDB C8: NA	0.00122766	1	0.160263	4	0.0380952	0.00446945	8.52348	105	105	0.0689655	58	HAY_BONE_MARROW_CD34_POS_HSC	RACK1|CCDC175|ITGA9|CASC15
midnightblue	4	MSigDB.M5642	GSE6269_HEALTHY_VS_E_COLI_INF_PBMC_DN (MSigDB)	MSigDB|MSigDB C7: immunologic signatures|MSigDB C7: immunologic signatures - IMMUNESIGDB	0.00123413	1	0.160975	5	0.047619	0.00762888	6.24194	105	105	0.0505051	99	GSE6269_HEALTHY_VS_E_COLI_INF_PBMC_DN	ZFAND5|YPEL5|RAB20|TBX19|ESR1
midnightblue	5	MSigDB.M10328	MORF_FLT1 (MSigDB)	MSigDB|MSigDB C4: computational gene sets|MSigDB C4: computational gene sets - CGN	0.00130884	1	0.168329	4	0.0380952	0.00454651	8.37902	105	105	0.0677966	59	MORF_FLT1	STK17A|CTRL|ESR1|TBX19
midnightblue	6	MSigDB.M19101	MMEF2_Q6 (MSigDB)	MSigDB|MSigDB C3: motif gene sets|MSigDB C3: motif gene sets - TFT:TFT_Legacy	0.00140398	1	0.177554	6	0.0571429	0.011636	4.91088	105	105	0.0397351	151	MMEF2_Q6	PRRT2|MPC2|MANF|FGF13|ESR1|YPEL5
midnightblue	7	HDSigDb.human.8179	Striatum protein module pM46 (brown4) (Langfelder via HDSigDB)	HDSigDB|Protein WGCNA|WGCNA|Computational sets|Striatum|Brain|Central nervous system	0.00145224	1	0.182051	6	0.0571429	0.011713	4.87857	105	105	0.0394737	152	Striatum protein module pM46 (brown4)	UBE2L3|ZFAND5|RPL3|SETSIP|CMBL|CBWD3
midnightblue	8	HDSigDb.human.8287	Myotonic Dystrophy 2 markers in human skeletal muscle (Wang via HDSigDB)	HDSigDB	0.00157276	1	0.192731	19	0.180952	0.0866918	2.08731	105	105	0.0168889	1125	Myotonic Dystrophy 2 markers in human skeletal muscle	GAP43|HMGB3|STXBP2|TBX19|CYP2G1P|PLCH1|PLEKHB2|RNF17|TMEM156|MYL10|CNTNAP5|RUNDC3B|DSCR9|NAT16|SNORA10|SNORA52|SETSIP|PRR20E|ERI3-IT1
midnightblue	9	MSigDB.M39069	MANNO_MIDBRAIN_NEUROTYPES_HDA2 (MSigDB)	MSigDB|MSigDB C8: NA	0.00215038	1	0.241574	7	0.0666667	0.0171072	3.897	105	105	0.0315315	222	MANNO_MIDBRAIN_NEUROTYPES_HDA2	FAM155A|FGF13|GAP43|PRRT2|RNF17|RUNDC3B|TMEM169
midnightblue	10	MSigDB.M14346	MORF_ETV3 (MSigDB)	MSigDB|MSigDB C4: computational gene sets|MSigDB C4: computational gene sets - CGN	0.00215274	1	0.241701	3	0.0285714	0.0024659	11.5866	105	105	0.09375	32	MORF_ETV3	ESR1|TBX19|CTRL
pink	1	MSigDB.M41081	OSMAN_BLOOD_CHAD63_KH_AGE_18_50YO_HIGH_DOSE_SUBJECTS_24HR_UP (MSigDB)	MSigDB|MSigDB C7: immunologic signatures|MSigDB C7: immunologic signatures - VAX	5.5089e-139	4.31106e-133	4.31106e-133	226	0.70405	0.117207	6.00687	321	321	0.148586	1521	OSMAN_BLOOD_CHAD63_KH_AGE_18_50YO_HIGH_DOSE_SUBJECTS_24HR_UP	(More than 50 overlapping genes)
pink	2	MSigDB.M41139	ERWIN_COHEN_BLOOD_TC_83_AGE_23_48YO_VACCINATED_VS_CONTROL_2DY_UP (MSigDB)	MSigDB|MSigDB C7: immunologic signatures|MSigDB C7: immunologic signatures - VAX	4.97378e-122	3.89229e-116	1.94615e-116	87	0.271028	0.00855359	31.6859	321	321	0.783784	111	ERWIN_COHEN_BLOOD_TC_83_AGE_23_48YO_VACCINATED_VS_CONTROL_2DY_UP	(More than 50 overlapping genes)
pink	3	MSigDB.M41141	GAUCHER_PBMC_YF_VAX_STAMARIL_UNKNOWN_AGE_10DY_UP (MSigDB)	MSigDB|MSigDB C7: immunologic signatures|MSigDB C7: immunologic signatures - VAX	1.46622e-117	1.14741e-111	3.82469e-112	100	0.311526	0.0137166	22.7117	321	321	0.561798	178	GAUCHER_PBMC_YF_VAX_STAMARIL_UNKNOWN_AGE_10DY_UP	(More than 50 overlapping genes)
pink	4	MSigDB.M41140	GAUCHER_PBMC_YF_VAX_STAMARIL_UNKNOWN_AGE_7DY_UP (MSigDB)	MSigDB|MSigDB C7: immunologic signatures|MSigDB C7: immunologic signatures - VAX	1.58089e-114	1.23714e-108	3.09285e-109	112	0.34891	0.0202666	17.216	321	321	0.425856	263	GAUCHER_PBMC_YF_VAX_STAMARIL_UNKNOWN_AGE_7DY_UP	(More than 50 overlapping genes)
pink	5	MSigDB.M3288	GSE13485_CTRL_VS_DAY7_YF17D_VACCINE_PBMC_DN (MSigDB)	MSigDB|MSigDB C7: immunologic signatures|MSigDB C7: immunologic signatures - IMMUNESIGDB	2.81454e-113	2.20255e-107	4.40511e-108	96	0.299065	0.013023	22.9643	321	321	0.568047	169	GSE13485_CTRL_VS_DAY7_YF17D_VACCINE_PBMC_DN	(More than 50 overlapping genes)
pink	6	MSigDB.M40868	ZAK_PBMC_MRKAD5_HIV_1_GAG_POL_NEF_AGE_20_50YO_1DY_UP (MSigDB)	MSigDB|MSigDB C7: immunologic signatures|MSigDB C7: immunologic signatures - VAX	5.72478e-110	4.48e-104	7.46666e-105	168	0.523364	0.0702782	7.44704	321	321	0.184211	912	ZAK_PBMC_MRKAD5_HIV_1_GAG_POL_NEF_AGE_20_50YO_1DY_UP	(More than 50 overlapping genes)
pink	7	MSigDB.M41080	HARALAMBIEVA_PBMC_M_M_R_II_AGE_11_22YO_VACCINATED_VS_UNVACCINATED_7YR_UP (MSigDB)	MSigDB|MSigDB C7: immunologic signatures|MSigDB C7: immunologic signatures - VAX	3.93938e-104	3.08281e-98	4.40401e-99	144	0.448598	0.0497033	9.02552	321	321	0.223256	645	HARALAMBIEVA_PBMC_M_M_R_II_AGE_11_22YO_VACCINATED_VS_UNVACCINATED_7YR_UP	(More than 50 overlapping genes)
pink	8	MSigDB.M40996	HOWARD_NEUTROPHIL_INACT_MONOV_INFLUENZA_A_INDONESIA_05_2005_H5N1_AGE_18_49YO_1DY_UP (MSigDB)	MSigDB|MSigDB C7: immunologic signatures|MSigDB C7: immunologic signatures - VAX	6.99822e-102	5.47654e-96	6.84568e-97	114	0.35514	0.0264314	13.4363	321	321	0.332362	343	HOWARD_NEUTROPHIL_INACT_MONOV_INFLUENZA_A_INDONESIA_05_2005_H5N1_AGE_18_49YO_1DY_UP	(More than 50 overlapping genes)
pink	9	MSigDB.M41110	FRANCO_BLOOD_SANOFI_PASTEUR_SA_INACTIVATED_INFLUENZA_VACCINE_CORRELATED_WITH_ANTIBODY_RESPONSE_AGE_18_40YO_1DY_POSITIVE (MSigDB)	MSigDB|MSigDB C7: immunologic signatures|MSigDB C7: immunologic signatures - VAX	3.95665e-96	3.09632e-90	3.44036e-91	77	0.239875	0.00924713	25.9405	321	321	0.641667	120	FRANCO_BLOOD_SANOFI_PASTEUR_SA_INACTIVATED_INFLUENZA_VACCINE_CORRELATED_WITH_ANTIBODY_RESPONSE_AGE_18_40YO_1DY_POSITIVE	(More than 50 overlapping genes)
pink	10	MSigDB.M9797	GSE42724_NAIVE_BCELL_VS_PLASMABLAST_UP (MSigDB)	MSigDB|MSigDB C7: immunologic signatures|MSigDB C7: immunologic signatures - IMMUNESIGDB	2.38757e-93	1.86842e-87	1.86842e-88	83	0.258567	0.0121754	21.2369	321	321	0.525316	158	GSE42724_NAIVE_BCELL_VS_PLASMABLAST_UP	(More than 50 overlapping genes)
pink	11	MSigDB.M41142	GAUCHER_PBMC_YF_VAX_STAMARIL_UNKNOWN_AGE_3DY_UP (MSigDB)	MSigDB|MSigDB C7: immunologic signatures|MSigDB C7: immunologic signatures - VAX	1.69836e-91	1.32907e-85	1.20824e-86	88	0.274143	0.0150266	18.2439	321	321	0.451282	195	GAUCHER_PBMC_YF_VAX_STAMARIL_UNKNOWN_AGE_3DY_UP	(More than 50 overlapping genes)
pink	12	MSigDB.M3302	GSE13485_DAY3_VS_DAY7_YF17D_VACCINE_PBMC_DN (MSigDB)	MSigDB|MSigDB C7: immunologic signatures|MSigDB C7: immunologic signatures - IMMUNESIGDB	7.36793e-83	5.76586e-77	4.43528e-78	74	0.23053	0.0108654	21.2169	321	321	0.524823	141	GSE13485_DAY3_VS_DAY7_YF17D_VACCINE_PBMC_DN	(More than 50 overlapping genes)
pink	13	MSigDB.M41109	HOWARD_NEUTROPHIL_INACT_MONOV_INFLUENZA_A_INDONESIA_05_2005_H5N1_AGE_18_49YO_3DY_UP (MSigDB)	MSigDB|MSigDB C7: immunologic signatures|MSigDB C7: immunologic signatures - VAX	2.43953e-80	1.90908e-74	1.36363e-75	66	0.205607	0.00824536	24.9362	321	321	0.616822	107	HOWARD_NEUTROPHIL_INACT_MONOV_INFLUENZA_A_INDONESIA_05_2005_H5N1_AGE_18_49YO_3DY_UP	(More than 50 overlapping genes)
pink	14	MSigDB.M41023	ERWIN_COHEN_BLOOD_VACCINE_TC_83_AGE_23_48YO_VACCINATED_VS_CONTROL_7DY_UP (MSigDB)	MSigDB|MSigDB C7: immunologic signatures|MSigDB C7: immunologic signatures - VAX	4.15962e-80	3.25516e-74	2.17011e-75	56	0.174455	0.00524004	33.2927	321	321	0.823529	68	ERWIN_COHEN_BLOOD_VACCINE_TC_83_AGE_23_48YO_VACCINATED_VS_CONTROL_7DY_UP	(More than 50 overlapping genes)
pink	15	MSigDB.M3296	GSE13485_DAY1_VS_DAY7_YF17D_VACCINE_PBMC_DN (MSigDB)	MSigDB|MSigDB C7: immunologic signatures|MSigDB C7: immunologic signatures - IMMUNESIGDB	2.28721e-79	1.78988e-73	1.11868e-74	79	0.246106	0.014256	17.2633	321	321	0.427027	185	GSE13485_DAY1_VS_DAY7_YF17D_VACCINE_PBMC_DN	(More than 50 overlapping genes)
pink	16	MSigDB.M4292	GSE18791_UNSTIM_VS_NEWCATSLE_VIRUS_DC_6H_DN (MSigDB)	MSigDB|MSigDB C7: immunologic signatures|MSigDB C7: immunologic signatures - IMMUNESIGDB	4.30892e-79	3.372e-73	1.98353e-74	75	0.233645	0.0123295	18.9501	321	321	0.46875	160	GSE18791_UNSTIM_VS_NEWCATSLE_VIRUS_DC_6H_DN	(More than 50 overlapping genes)
pink	17	MSigDB.M4267	GSE18791_CTRL_VS_NEWCASTLE_VIRUS_DC_8H_DN (MSigDB)	MSigDB|MSigDB C7: immunologic signatures|MSigDB C7: immunologic signatures - IMMUNESIGDB	4.33753e-74	3.39439e-68	1.69719e-69	71	0.221184	0.0118671	18.6383	321	321	0.461039	154	GSE18791_CTRL_VS_NEWCASTLE_VIRUS_DC_8H_DN	(More than 50 overlapping genes)
pink	18	MSigDB.M3279	GSE13484_UNSTIM_VS_YF17D_VACCINE_STIM_PBMC_DN (MSigDB)	MSigDB|MSigDB C7: immunologic signatures|MSigDB C7: immunologic signatures - IMMUNESIGDB	6.13855e-74	4.80379e-68	2.28752e-69	72	0.224299	0.0124066	18.0791	321	321	0.447205	161	GSE13484_UNSTIM_VS_YF17D_VACCINE_STIM_PBMC_DN	(More than 50 overlapping genes)
pink	19	MSigDB.M3286	GSE13485_CTRL_VS_DAY3_YF17D_VACCINE_PBMC_DN (MSigDB)	MSigDB|MSigDB C7: immunologic signatures|MSigDB C7: immunologic signatures - IMMUNESIGDB	1.1368e-72	8.89617e-67	4.04371e-68	73	0.227414	0.0133313	17.0587	321	321	0.421965	173	GSE13485_CTRL_VS_DAY3_YF17D_VACCINE_PBMC_DN	(More than 50 overlapping genes)
pink	20	MSigDB.M3311	GSE13485_PRE_VS_POST_YF17D_VACCINATION_PBMC_DN (MSigDB)	MSigDB|MSigDB C7: immunologic signatures|MSigDB C7: immunologic signatures - IMMUNESIGDB	6.93767e-71	5.42916e-65	2.3605e-66	72	0.224299	0.0134083	16.7283	321	321	0.413793	174	GSE13485_PRE_VS_POST_YF17D_VACCINATION_PBMC_DN	(More than 50 overlapping genes)
pink	21	MSigDB.M40875	ZAK_PBMC_MRKAD5_HIV_1_GAG_POL_NEF_AGE_20_50YO_3DY_UP (MSigDB)	MSigDB|MSigDB C7: immunologic signatures|MSigDB C7: immunologic signatures - VAX	7.42596e-67	5.81128e-61	2.42136e-62	61	0.190031	0.00924713	20.5503	321	321	0.508333	120	ZAK_PBMC_MRKAD5_HIV_1_GAG_POL_NEF_AGE_20_50YO_3DY_UP	(More than 50 overlapping genes)
pink	22	MSigDB.M40997	HOWARD_PBMC_INACT_MONOV_INFLUENZA_A_INDONESIA_05_2005_H5N1_AGE_19_39YO_AS03_ADJUVANT_VS_BUFFER_1DY_UP (MSigDB)	MSigDB|MSigDB C7: immunologic signatures|MSigDB C7: immunologic signatures - VAX	5.47315e-66	4.28308e-60	1.71323e-61	85	0.264798	0.0241967	10.9436	321	321	0.270701	314	HOWARD_PBMC_INACT_MONOV_INFLUENZA_A_INDONESIA_05_2005_H5N1_AGE_19_39YO_AS03_ADJUVANT_VS_BUFFER_1DY_UP	(More than 50 overlapping genes)
pink	23	MSigDB.M6082	GSE2770_TGFB_AND_IL4_ACT_VS_ACT_CD4_TCELL_2H_DN (MSigDB)	MSigDB|MSigDB C7: immunologic signatures|MSigDB C7: immunologic signatures - IMMUNESIGDB	1.3032e-65	1.01983e-59	3.92243e-61	68	0.211838	0.0131001	16.1707	321	321	0.4	170	GSE2770_TGFB_AND_IL4_ACT_VS_ACT_CD4_TCELL_2H_DN	(More than 50 overlapping genes)
pink	24	MSigDB.M5913	HALLMARK_INTERFERON_GAMMA_RESPONSE (MSigDB)	MSigDB|MSigDB H: Hallmark gene sets	1.61899e-64	1.26696e-58	4.52486e-60	67	0.208723	0.012946	16.1226	321	321	0.39881	168	HALLMARK_INTERFERON_GAMMA_RESPONSE	(More than 50 overlapping genes)
pink	25	MSigDB.M40995	HOWARD_MONOCYTE_INACT_MONOV_INFLUENZA_A_INDONESIA_05_2005_H5N1_AGE_18_49YO_1DY_UP (MSigDB)	MSigDB|MSigDB C7: immunologic signatures|MSigDB C7: immunologic signatures - VAX	5.19651e-64	4.06659e-58	1.40227e-59	70	0.218069	0.0148725	14.6626	321	321	0.362694	193	HOWARD_MONOCYTE_INACT_MONOV_INFLUENZA_A_INDONESIA_05_2005_H5N1_AGE_18_49YO_1DY_UP	(More than 50 overlapping genes)
pink	26	MSigDB.M4294	GSE18791_UNSTIM_VS_NEWCATSLE_VIRUS_DC_10H_DN (MSigDB)	MSigDB|MSigDB C7: immunologic signatures|MSigDB C7: immunologic signatures - IMMUNESIGDB	1.56671e-62	1.22605e-56	4.08683e-58	64	0.199377	0.0120213	16.5854	321	321	0.410256	156	GSE18791_UNSTIM_VS_NEWCATSLE_VIRUS_DC_10H_DN	(More than 50 overlapping genes)
pink	27	MSigDB.M5911	HALLMARK_INTERFERON_ALPHA_RESPONSE (MSigDB)	MSigDB|MSigDB H: Hallmark gene sets	3.72959e-62	2.91864e-56	9.41496e-58	51	0.158879	0.00631887	25.1435	321	321	0.621951	82	HALLMARK_INTERFERON_ALPHA_RESPONSE	(More than 50 overlapping genes)
pink	28	MSigDB.M4264	GSE18791_CTRL_VS_NEWCASTLE_VIRUS_DC_6H_DN (MSigDB)	MSigDB|MSigDB C7: immunologic signatures|MSigDB C7: immunologic signatures - IMMUNESIGDB	5.43946e-62	4.25671e-56	1.33022e-57	66	0.205607	0.0133313	15.4229	321	321	0.381503	173	GSE18791_CTRL_VS_NEWCASTLE_VIRUS_DC_6H_DN	(More than 50 overlapping genes)
pink	29	MSigDB.M3347	GSE14000_UNSTIM_VS_4H_LPS_DC_DN (MSigDB)	MSigDB|MSigDB C7: immunologic signatures|MSigDB C7: immunologic signatures - IMMUNESIGDB	2.41808e-59	1.8923e-53	5.40656e-55	63	0.196262	0.0126377	15.5298	321	321	0.384146	164	GSE14000_UNSTIM_VS_4H_LPS_DC_DN	(More than 50 overlapping genes)
pink	30	MSigDB.M7322	GSE19888_ADENOSINE_A3R_INH_VS_ACT_WITH_INHIBITOR_PRETREATMENT_IN_MAST_CELL_UP (MSigDB)	MSigDB|MSigDB C7: immunologic signatures|MSigDB C7: immunologic signatures - IMMUNESIGDB	1.20989e-57	9.46811e-52	2.3093e-53	57	0.17757	0.0100177	17.7256	321	321	0.438462	130	GSE19888_ADENOSINE_A3R_INH_VS_ACT_WITH_INHIBITOR_PRETREATMENT_IN_MAST_CELL_UP	(More than 50 overlapping genes)
pink	31	MSigDB.M40998	HOWARD_DENDRITIC_CELL_INACT_MONOV_INFLUENZA_A_INDONESIA_05_2005_H5N1_AGE_18_49YO_1DY_UP (MSigDB)	MSigDB|MSigDB C7: immunologic signatures|MSigDB C7: immunologic signatures - VAX	1.4864e-56	1.1632e-50	2.76952e-52	56	0.174455	0.0098636	17.6867	321	321	0.4375	128	HOWARD_DENDRITIC_CELL_INACT_MONOV_INFLUENZA_A_INDONESIA_05_2005_H5N1_AGE_18_49YO_1DY_UP	(More than 50 overlapping genes)
pink	32	MSigDB.M3338	GSE14000_UNSTIM_VS_4H_LPS_DC_TRANSLATED_RNA_DN (MSigDB)	MSigDB|MSigDB C7: immunologic signatures|MSigDB C7: immunologic signatures - IMMUNESIGDB	3.17475e-56	2.48444e-50	5.64645e-52	58	0.180685	0.0110195	16.3969	321	321	0.405594	143	GSE14000_UNSTIM_VS_4H_LPS_DC_TRANSLATED_RNA_DN	(More than 50 overlapping genes)
pink	33	MSigDB.M7320	GSE19888_ADENOSINE_A3R_INH_PRETREAT_AND_ACT_BY_A3R_VS_TCELL_MEMBRANES_ACT_MAST_CELL_UP (MSigDB)	MSigDB|MSigDB C7: immunologic signatures|MSigDB C7: immunologic signatures - IMMUNESIGDB	4.14071e-56	3.24036e-50	7.20081e-52	60	0.186916	0.0121754	15.3519	321	321	0.379747	158	GSE19888_ADENOSINE_A3R_INH_PRETREAT_AND_ACT_BY_A3R_VS_TCELL_MEMBRANES_ACT_MAST_CELL_UP	(More than 50 overlapping genes)
pink	34	MSigDB.M3307	GSE13485_DAY7_VS_DAY21_YF17D_VACCINE_PBMC_UP (MSigDB)	MSigDB|MSigDB C7: immunologic signatures|MSigDB C7: immunologic signatures - IMMUNESIGDB	2.92731e-52	2.2908e-46	4.87405e-48	59	0.183801	0.0131772	13.9484	321	321	0.345029	171	GSE13485_DAY7_VS_DAY21_YF17D_VACCINE_PBMC_UP	(More than 50 overlapping genes)
pink	35	MSigDB.M4261	GSE18791_CTRL_VS_NEWCASTLE_VIRUS_DC_4H_DN (MSigDB)	MSigDB|MSigDB C7: immunologic signatures|MSigDB C7: immunologic signatures - IMMUNESIGDB	3.75839e-51	2.94117e-45	6.12745e-47	55	0.17134	0.0112507	15.2293	321	321	0.376712	146	GSE18791_CTRL_VS_NEWCASTLE_VIRUS_DC_4H_DN	(More than 50 overlapping genes)
pink	36	MSigDB.M41025	GARCIA_PINERES_PBMC_HPV_16_L1_VLP_AGE_18_25YO_STIMULATED_VS_UNSTIMULATED_0DY_VACCINATION_INDEPENDENT_UP (MSigDB)	MSigDB|MSigDB C7: immunologic signatures|MSigDB C7: immunologic signatures - VAX	7.45596e-51	5.83475e-45	1.19077e-46	57	0.17757	0.0125607	14.137	321	321	0.349693	163	GARCIA_PINERES_PBMC_HPV_16_L1_VLP_AGE_18_25YO_STIMULATED_VS_UNSTIMULATED_0DY_VACCINATION_INDEPENDENT_UP	(More than 50 overlapping genes)
pink	37	MSigDB.M4269	GSE18791_CTRL_VS_NEWCASTLE_VIRUS_DC_10H_DN (MSigDB)	MSigDB|MSigDB C7: immunologic signatures|MSigDB C7: immunologic signatures - IMMUNESIGDB	2.80185e-49	2.19262e-43	4.13702e-45	56	0.174455	0.0126377	13.8043	321	321	0.341463	164	GSE18791_CTRL_VS_NEWCASTLE_VIRUS_DC_10H_DN	(More than 50 overlapping genes)
pink	38	MSigDB.M4296	GSE18791_UNSTIM_VS_NEWCATSLE_VIRUS_DC_18H_DN (MSigDB)	MSigDB|MSigDB C7: immunologic signatures|MSigDB C7: immunologic signatures - IMMUNESIGDB	2.00232e-47	1.56694e-41	2.74901e-43	50	0.155763	0.0098636	15.7917	321	321	0.390625	128	GSE18791_UNSTIM_VS_NEWCATSLE_VIRUS_DC_18H_DN	IFIH1|GBP1|TRIM22|GPBP1|EFHB|GBP5|IFIT1|LYSMD2|PNPT1|MX2|GBP2|DDX58|TNFAIP6|CXCL10|IFIT5|IFI44|XAF1|HELZ2|STAT1|PHF11|OAS3|CHMP5|EPSTI1|CD274|DDX60L|RSAD2|IFIT2|MX1|OASL|NCOA7|BATF2|IL15|SHFL|CMPK2|SYNPO2|NT5C3A|LINC01138|ZBP1|DHX58|AIM2|TNFSF10|SAT1|HERC6|OAS1|TMEM268|DDX60|HERC5|SAMD9L|PARP14|IFI44L
pink	39	MSigDB.M3093	GSE10325_CD4_TCELL_VS_LUPUS_CD4_TCELL_DN (MSigDB)	MSigDB|MSigDB C7: immunologic signatures|MSigDB C7: immunologic signatures - IMMUNESIGDB	2.57618e-46	2.01602e-40	3.36004e-42	53	0.165109	0.0120983	13.6473	321	321	0.33758	157	GSE10325_CD4_TCELL_VS_LUPUS_CD4_TCELL_DN	(More than 50 overlapping genes)
pink	40	MSigDB.M8554	GSE33424_CD161_INT_VS_NEG_CD8_TCELL_UP (MSigDB)	MSigDB|MSigDB C7: immunologic signatures|MSigDB C7: immunologic signatures - IMMUNESIGDB	1.625e-45	1.27166e-39	1.98697e-41	55	0.17134	0.0137936	12.4216	321	321	0.307263	179	GSE33424_CD161_INT_VS_NEG_CD8_TCELL_UP	(More than 50 overlapping genes)
pink	41	MSigDB.M41047	QUEREC_PBMC_YF_17D_VACCINE_AGE_18_45YO_3DY_UP (MSigDB)	MSigDB|MSigDB C7: immunologic signatures|MSigDB C7: immunologic signatures - VAX	2.79059e-45	2.18381e-39	3.30881e-41	33	0.102804	0.00331355	31.0252	321	321	0.767442	43	QUEREC_PBMC_YF_17D_VACCINE_AGE_18_45YO_3DY_UP	STAT1|SERPING1|IFI6|EIF2AK2|MX1|TRIM22|PARP12|DDX60L|CXCL10|ISG15|DDX58|IFIT1|IFIT3|DHX58|IFIT2|HERC5|SAMD9L|MX2|RSAD2|OASL|OAS3|DDX60|TRIM5|XAF1|IFIH1|LAMP3|PNPT1|OAS2|OAS1|PARP9|IFI44|MYOF|IFI44L
pink	42	MSigDB.M41048	QUEREC_PBMC_YF_17D_VACCINE_AGE_18_45YO_7DY_UP (MSigDB)	MSigDB|MSigDB C7: immunologic signatures|MSigDB C7: immunologic signatures - VAX	2.79059e-45	2.18381e-39	3.30881e-41	33	0.102804	0.00331355	31.0252	321	321	0.767442	43	QUEREC_PBMC_YF_17D_VACCINE_AGE_18_45YO_7DY_UP	STAT1|SERPING1|IFI6|EIF2AK2|MX1|TRIM22|PARP12|DDX60L|CXCL10|ISG15|DDX58|IFIT1|IFIT3|DHX58|IFIT2|HERC5|SAMD9L|MX2|RSAD2|OASL|OAS3|DDX60|TRIM5|XAF1|IFIH1|LAMP3|PNPT1|OAS2|OAS1|PARP9|IFI44|MYOF|IFI44L
pink	43	MSigDB.M7324	GSE19888_ADENOSINE_A3R_INH_VS_TCELL_MEMBRANES_ACT_MAST_CELL_UP (MSigDB)	MSigDB|MSigDB C7: immunologic signatures|MSigDB C7: immunologic signatures - IMMUNESIGDB	4.50408e-44	3.52472e-38	4.9644e-40	51	0.158879	0.0118671	13.3881	321	321	0.331169	154	GSE19888_ADENOSINE_A3R_INH_VS_TCELL_MEMBRANES_ACT_MAST_CELL_UP	(More than 50 overlapping genes)
pink	44	GO:0051607	defense response to virus	GO|GO.BP|GO	1.62745e-43	1.27358e-37	1.72106e-39	55	0.17134	0.0148725	11.5206	321	321	0.284974	193	defense response to virus	(More than 50 overlapping genes)
pink	45	MSigDB.M4520	GSE22886_CTRL_VS_LPS_24H_DC_DN (MSigDB)	MSigDB|MSigDB C7: immunologic signatures|MSigDB C7: immunologic signatures - IMMUNESIGDB	1.83243e-42	1.43399e-36	1.86233e-38	52	0.161994	0.0133313	12.1514	321	321	0.300578	173	GSE22886_CTRL_VS_LPS_24H_DC_DN	(More than 50 overlapping genes)
pink	46	MSigDB.M40879	SCHERER_PBMC_APSV_WETVAX_AGE_18_32YO_5_TO_7DY_UP (MSigDB)	MSigDB|MSigDB C7: immunologic signatures|MSigDB C7: immunologic signatures - VAX	3.27565e-41	2.5634e-35	3.01577e-37	58	0.180685	0.0186484	9.68907	321	321	0.239669	242	SCHERER_PBMC_APSV_WETVAX_AGE_18_32YO_5_TO_7DY_UP	(More than 50 overlapping genes)
pink	47	GO:0009615	response to virus	GO|GO.BP|GO	4.90199e-40	3.83611e-34	4.26235e-36	58	0.180685	0.019496	9.2678	321	321	0.229249	253	response to virus	(More than 50 overlapping genes)
pink	48	MSigDB.M8559	GSE26890_CXCR1_NEG_VS_POS_EFFECTOR_CD8_TCELL_UP (MSigDB)	MSigDB|MSigDB C7: immunologic signatures|MSigDB C7: immunologic signatures - IMMUNESIGDB	1.84997e-36	1.44772e-30	1.28116e-32	48	0.149533	0.0138707	10.7805	321	321	0.266667	180	GSE26890_CXCR1_NEG_VS_POS_EFFECTOR_CD8_TCELL_UP	IFITM3|GBP2|SHISA5|MX2|CXCL10|TRIM21|RNF213|ISG20|TNFSF10|HSH2D|PARP12|EPSTI1|CMPK2|AGRN|USP18|PARP14|OAS1|NLRC5|DTX3L|DDX58|ZBP1|NCOA7|HERC6|OASL|ISG15|DDX60|STAT1|PARP9|SAMD9L|OAS2|CCRL2|RNASEL|PML|IFI44|XAF1|NT5C3A|RSAD2|IFIH1|RTP4|TDRD7|CD274|IFI44L|OAS3|PNPT1|USP25|EIF2AK2|IFIT1|IFIT2
pink	49	MSigDB.M3408	GSE1432_CTRL_VS_IFNG_24H_MICROGLIA_DN (MSigDB)	MSigDB|MSigDB C7: immunologic signatures|MSigDB C7: immunologic signatures - IMMUNESIGDB	8.79474e-36	6.88243e-30	5.98472e-32	46	0.143302	0.0127919	11.2026	321	321	0.277108	166	GSE1432_CTRL_VS_IFNG_24H_MICROGLIA_DN	TRIM22|APOL1|NMI|APOL6|SP110|RSAD2|CXCL10|TNFSF10|MX2|ISG20|MYOF|GBP1|GCH1|WARS1|SERPING1|SOCS1|VAMP5|GBP2|VRK2|LAP3|DDX60|UBE2L6|IFIT5|RTP4|TDRD7|FGL2|IFI35|STAT1|IFITM3|IL15RA|ISG15|OAS3|PML|IL15|IFIT3|HERC5|ADAR|DENND1A|PHF11|SEPTIN4|IFIH1|SP140|MX1|PARP12|AIM2|IFI44
pink	50	MSigDB.M4272	GSE18791_CTRL_VS_NEWCASTLE_VIRUS_DC_12H_DN (MSigDB)	MSigDB|MSigDB C7: immunologic signatures|MSigDB C7: immunologic signatures - IMMUNESIGDB	3.72492e-35	2.91498e-29	2.44956e-31	44	0.137072	0.011713	11.7025	321	321	0.289474	152	GSE18791_CTRL_VS_NEWCASTLE_VIRUS_DC_12H_DN	WARS1|DHX58|MX2|DDX60|GTPBP2|SHFL|PARP14|TRIM5|CD274|HERC6|ETV7|APOL6|GBP5|HERC5|ZBP1|SAMD9L|AIM2|NLRC5|GBP4|NCOA7|PNPT1|GPBP1|DDX58|SP140|LAMP3|TOR1B|IFIH1|EPSTI1|RTP4|CMPK2|XAF1|IFIT5|ISG15|TMEM268|STAT2|IFI44|DTX3L|OAS3|IFIT2|IFIT3|ACOT9|STX17|IL15|RNF213
pink	51	MSigDB.M5657	GSE6269_FLU_VS_STREP_PNEUMO_INF_PBMC_UP (MSigDB)	MSigDB|MSigDB C7: immunologic signatures|MSigDB C7: immunologic signatures - IMMUNESIGDB	1.01001e-34	7.90397e-29	6.47866e-31	43	0.133956	0.0112507	11.9065	321	321	0.294521	146	GSE6269_FLU_VS_STREP_PNEUMO_INF_PBMC_UP	XAF1|IFI44L|SPATS2L|IFI44|USP18|DDX60|OAS2|MX1|IFI16|RSAD2|OAS1|HERC6|EIF2AK2|GBP1|STAT1|PARP12|ADAR|SP110|IFI35|ISG15|TRIM22|TRIM14|IFI6|IFITM3|ZBP1|UBE2L6|PML|OASL|NMI|OAS3|CHMP5|MX2|IFIH1|FANCL|IFIT1|GCH1|SHFL|IFIT3|PHF11|HERC5|RTP4|SERPING1|SETX
pink	52	MSigDB.M6835	GSE7509_DC_VS_MONOCYTE_WITH_FCGRIIB_STIM_DN (MSigDB)	MSigDB|MSigDB C7: immunologic signatures|MSigDB C7: immunologic signatures - IMMUNESIGDB	2.72651e-34	2.13366e-28	1.70693e-30	45	0.140187	0.012946	10.8286	321	321	0.267857	168	GSE7509_DC_VS_MONOCYTE_WITH_FCGRIIB_STIM_DN	IFITM3|TDRD7|LAMP3|SRGAP2|ISG20|TOR1B|IFIT1|IFI44|TRIM14|ISG15|XIAP|OAS1|IFI44L|ATF3|ZC3HAV1|MX2|BRCA2|NAPA|IFIT2|MX1|STAT2|LIG4|UBE2S|LGALS9|ADAR|LMO2|SP100|CCR1|SOCS1|RSAD2|OASL|BST2|OAS2|TRIM38|SASH1|P2RY6|KIAA1109|ZNF200|IFIT3|IFI35|DUSP6|SP110|DRAP1|TRIM21|XAF1
pink	53	MSigDB.M8664	GSE34156_UNTREATED_VS_6H_NOD2_AND_TLR1_TLR2_LIGAND_TREATED_MONOCYTE_DN (MSigDB)	MSigDB|MSigDB C7: immunologic signatures|MSigDB C7: immunologic signatures - IMMUNESIGDB	1.36731e-33	1.07e-27	8.23079e-30	41	0.127726	0.0104801	12.1875	321	321	0.301471	136	GSE34156_UNTREATED_VS_6H_NOD2_AND_TLR1_TLR2_LIGAND_TREATED_MONOCYTE_DN	ZBP1|IFI16|CXCL10|PARP12|DDX58|OAS2|OAS3|MX1|STAT2|GTPBP1|SIPA1L1|DDX60|OASL|STAT1|FGL2|TDRD7|TNFSF10|IFIT2|SP100|IFIT1|IFIH1|TRIM5|MOV10|MX2|SAMD9L|NMI|RNF213|USP18|GBP5|IFI44|RTP4|GBP3|EIF2AK2|UBE2L6|ADAR|RSAD2|HERC5|XAF1|TRIM14|IFIT3|TRIM21
pink	54	MSigDB.M3097	GSE10325_MYELOID_VS_LUPUS_MYELOID_DN (MSigDB)	MSigDB|MSigDB C7: immunologic signatures|MSigDB C7: immunologic signatures - IMMUNESIGDB	7.58321e-33	5.93433e-27	4.4957e-29	45	0.140187	0.0138707	10.1067	321	321	0.25	180	GSE10325_MYELOID_VS_LUPUS_MYELOID_DN	SERPING1|RAB8B|RSAD2|STAT1|IFIT3|LAP3|OASL|SPATS2L|IFI6|USP18|HERC6|HERC5|IFI35|ISG15|VRK2|LGALS9|APOL1|ZCCHC2|DHX58|IFIT1|IFIT5|MT2A|APOL6|IFIH1|GBP1|IFI16|MX2|DRAP1|PARP12|EIF2AK2|SP100|TNFAIP6|IL15RA|TOR1B|MX1|XAF1|IFIT2|UBE2L6|GTPBP2|RTP4|DDX60|IFI44|ADAR|NMI|CXCL10
pink	55	MSigDB.M41052	SCHERER_PBMC_YF_VAX_AGE_18_40YO_4_TO_7DY_UP (MSigDB)	MSigDB|MSigDB C7: immunologic signatures|MSigDB C7: immunologic signatures - VAX	1.19003e-32	9.31275e-27	7.00207e-29	53	0.165109	0.0210372	7.84842	321	321	0.194139	273	SCHERER_PBMC_YF_VAX_AGE_18_40YO_4_TO_7DY_UP	(More than 50 overlapping genes)
pink	56	BioSystems.REACTOME.R-HSA-913531	Interferon Signaling (REACTOME)	REACTOME	1.82175e-32	1.42563e-26	1.04826e-28	41	0.127726	0.0110966	11.5104	321	321	0.284722	144	Interferon Signaling	ADAR|BST2|IFI6|GBP1|GBP2|GBP3|IFI35|IFIT2|IFIT1|IFIT3|IRF2|ISG20|MT2A|MX1|MX2|OAS1|OAS2|OAS3|PML|EIF2AK2|RNASEL|SP100|TRIM21|STAT1|STAT2|OASL|SOCS1|UBE2L6|ISG15|TRIM14|TRIM22|IFITM3|TRIM38|USP18|DDX58|HERC5|XAF1|TRIM5|RSAD2|GBP4|GBP5
pink	57	MSigDB.M4694	GSE2706_UNSTIM_VS_8H_R848_DC_DN (MSigDB)	MSigDB|MSigDB C7: immunologic signatures|MSigDB C7: immunologic signatures - IMMUNESIGDB	1.82175e-32	1.42563e-26	1.04826e-28	41	0.127726	0.0110966	11.5104	321	321	0.284722	144	GSE2706_UNSTIM_VS_8H_R848_DC_DN	IL15|PARP14|CD274|FRMD3|SAMD9L|CMPK2|STAT1|IFIT1|EIF2AK2|SAT1|TNFAIP6|IFI44|IFIH1|PARP9|ISG20|DDX60L|SIPA1L1|IFI6|CXCL10|ISG15|EPSTI1|TMEM268|OAS2|IFI35|IFIT3|HERC5|XAF1|APOBEC3A|RNF213|TNFSF10|NLRC5|DDX58|USP18|IFIT2|NMI|TCF7L2|HERC6|GBP1|LYRM1|WARS1|TDRD7
pink	58	MSigDB.M3294	GSE13485_DAY1_VS_DAY3_YF17D_VACCINE_PBMC_DN (MSigDB)	MSigDB|MSigDB C7: immunologic signatures|MSigDB C7: immunologic signatures - IMMUNESIGDB	5.99036e-32	4.68783e-26	3.37254e-28	45	0.140187	0.0144872	9.67663	321	321	0.239362	188	GSE13485_DAY1_VS_DAY3_YF17D_VACCINE_PBMC_DN	IFI44L|EPSTI1|SCARB2|DDX60|CASP1|STAT1|PARP9|LYSMD2|RSAD2|CTSL|LIG4|GBP1|IFI44|XAF1|IFIH1|HERC6|IFIT3|LAMP3|FMNL2|USP18|VRK2|FANCL|APOBEC3A|ZNF684|SERPING1|GCH1|CMPK2|EIF2AK2|COPS5|TMEM268|NMI|TOR1B|RAD50|DUSP6|CCR1|PHF11|IFIT5|SAMD4A|TCF7L2|DHX58|FAR2|DDX60L|ISG15|XIAP|FBXO6
pink	59	GO:0098542	defense response to other organism	GO|GO.BP|GO	8.51231e-32	6.66141e-26	4.7244e-28	79	0.246106	0.0533251	4.6152	321	321	0.114162	692	defense response to other organism	(More than 50 overlapping genes)
pink	60	MSigDB.M5139	GSE34205_HEALTHY_VS_FLU_INF_INFANT_PBMC_DN (MSigDB)	MSigDB|MSigDB C7: immunologic signatures|MSigDB C7: immunologic signatures - IMMUNESIGDB	9.36738e-32	7.33055e-26	5.16236e-28	43	0.133956	0.013023	10.2861	321	321	0.254438	169	GSE34205_HEALTHY_VS_FLU_INF_INFANT_PBMC_DN	IFI44|IFI44L|USP18|IFITM3|CMPK2|SPATS2L|MTHFD2|OASL|SHISA5|ODF3B|HERC6|EPSTI1|CHMP5|IFI6|EIF2AK2|RSAD2|MX1|NT5C3A|XAF1|OAS3|ISG15|SERPING1|MOV10|NAPA|DDX60|IFI35|AGRN|HELZ2|SAT1|OAS2|HPSE|SHFL|BRCA2|HERC5|NCOA7|TRIM22|ZBP1|MT2A|DHX58|CTSL|MX2|PARP12|LAMP3
pink	61	GO:0043207	response to external biotic stimulus	GO|GO.BP|GO	1.01673e-31	7.95655e-26	5.52538e-28	90	0.280374	0.0698929	4.01148	321	321	0.0992282	907	response to external biotic stimulus	(More than 50 overlapping genes)
pink	62	GO:0051707	response to other organism	GO|GO.BP|GO	1.01673e-31	7.95655e-26	5.52538e-28	90	0.280374	0.0698929	4.01148	321	321	0.0992282	907	response to other organism	(More than 50 overlapping genes)
pink	63	MSigDB.M4279	GSE18791_CTRL_VS_NEWCASTLE_VIRUS_DC_16H_DN (MSigDB)	MSigDB|MSigDB C7: immunologic signatures|MSigDB C7: immunologic signatures - IMMUNESIGDB	2.37283e-31	1.85689e-25	1.27184e-27	40	0.124611	0.0110195	11.3082	321	321	0.27972	143	GSE18791_CTRL_VS_NEWCASTLE_VIRUS_DC_16H_DN	HELZ2|STAT2|MX2|NLRC5|PARP14|APOL6|CMPK2|HPSE|HERC5|ADAR|GBP5|PNPT1|IL15RA|SP140|DHX58|IFI6|GBP4|ISG15|OASL|IFIT3|IFIT2|XAF1|WARS1|SHFL|DDX58|GTPBP2|GCH1|DDX60|BATF2|RTP4|IFIT5|SERPING1|IFIT1|OAS3|PHF11|OAS2|LAMP3|HERC6|EPSTI1|IFI44
pink	64	GO:0009607	response to biotic stimulus	GO|GO.BP|GO	6.46277e-31	5.05752e-25	3.34935e-27	90	0.280374	0.0715882	3.91648	321	321	0.0968784	929	response to biotic stimulus	(More than 50 overlapping genes)
pink	65	MSigDB.M7336	GSE19888_CTRL_VS_TCELL_MEMBRANES_ACT_MAST_CELL_PRETREAT_A3R_INH_DN (MSigDB)	MSigDB|MSigDB C7: immunologic signatures|MSigDB C7: immunologic signatures - IMMUNESIGDB	2.55882e-30	2.00243e-24	1.30878e-26	41	0.127726	0.0124066	10.295	321	321	0.254658	161	GSE19888_CTRL_VS_TCELL_MEMBRANES_ACT_MAST_CELL_PRETREAT_A3R_INH_DN	GNB4|TRIM5|EIF2AK2|NPC2|IFITM3|RBM43|IFIH1|HELZ2|IFIT1|NMI|TDRD7|SP110|GCH1|OAS2|ADAR|CCRL2|CMPK2|PARP9|TRIM21|DTX3L|HSH2D|CD274|USP18|FANCA|SPATS2L|BATF2|CXCL10|BST2|DDX60|EFHB|OAS1|IFI44L|STAT2|RSAD2|PARP14|SHISA5|NLRC5|IL15|IFIT2|RTP4|SAMD9L
pink	66	MSigDB.M4730	GSE2706_2H_VS_8H_R848_STIM_DC_DN (MSigDB)	MSigDB|MSigDB C7: immunologic signatures|MSigDB C7: immunologic signatures - IMMUNESIGDB	4.07183e-30	3.18646e-24	2.02959e-26	39	0.121495	0.0110195	11.0255	321	321	0.272727	143	GSE2706_2H_VS_8H_R848_STIM_DC_DN	SAMD9L|PARP9|STAT1|EPSTI1|TRIM22|DDX60|CMPK2|IFI44L|XIAP|IFI44|TRIM5|IFI6|OAS2|HERC5|LAP3|IFI35|FRMD3|DOCK4|PARP14|NT5C3A|WARS1|XAF1|NMI|GBP1|XRN1|EIF2AK2|STAT2|SP110|PNPT1|UBE2L6|SERPING1|TDRD7|DTX3L|DDX58|IFI16|CHMP5|PLOD2|USP25|TNFSF10
pink	67	MSigDB.M3344	GSE14000_UNSTIM_VS_16H_LPS_DC_TRANSLATED_RNA_DN (MSigDB)	MSigDB|MSigDB C7: immunologic signatures|MSigDB C7: immunologic signatures - IMMUNESIGDB	5.84177e-30	4.57155e-24	2.87519e-26	40	0.124611	0.0118671	10.5005	321	321	0.25974	154	GSE14000_UNSTIM_VS_16H_LPS_DC_TRANSLATED_RNA_DN	MX2|APOBEC3A|GCH1|IFIT1|OAS2|SP100|TOR1B|PHF11|HERC5|HERC6|NLRC5|APOL6|USP25|IFIT5|IFIT3|TMEM268|SAMD9L|ATF3|TNFAIP6|IL15|CD274|TNFSF10|CMPK2|PARP12|GBP1|NT5C3A|NUB1|GTPBP1|IFIT2|WARS1|AIM2|SHFL|OAS3|IFI44L|IFIH1|RSAD2|STAT2|USP18|MX1|EIF2AK2
pink	68	MSigDB.M40897	NAKAYA_PBMC_FLUAD_MALE_AGE_14_27YO_1D_POSTBOOST_VS_0D_PREIMM_MF59_ADJUVANTED_1DY_ATIV_UP (MSigDB)	MSigDB|MSigDB C7: immunologic signatures|MSigDB C7: immunologic signatures - VAX	8.24801e-30	6.45458e-24	4.00906e-26	24	0.0747664	0.00292826	25.5327	321	321	0.631579	38	NAKAYA_PBMC_FLUAD_MALE_AGE_14_27YO_1D_POSTBOOST_VS_0D_PREIMM_MF59_ADJUVANTED_1DY_ATIV_UP	ANKRD22|GBP5|SERPING1|CD274|BATF2|ETV7|CXCL10|LAMP3|RSAD2|OAS3|IFI44L|VAMP5|IL15|LHFPL2|MYOF|WARS1|GBP4|GBP1|ATF3|EPSTI1|LAP3|FBXO6|STAT1|IFI35
pink	69	MSigDB.M41024	HOWARD_T_CELL_INACT_MONOV_INFLUENZA_A_INDONESIA_05_2005_H5N1_AGE_18_49YO_1DY_UP (MSigDB)	MSigDB|MSigDB C7: immunologic signatures|MSigDB C7: immunologic signatures - VAX	8.24801e-30	6.45458e-24	4.00906e-26	24	0.0747664	0.00292826	25.5327	321	321	0.631579	38	HOWARD_T_CELL_INACT_MONOV_INFLUENZA_A_INDONESIA_05_2005_H5N1_AGE_18_49YO_1DY_UP	IFI35|APOL6|GBP2|OAS1|SAMD9L|UBE2L6|DTX3L|IFI44|TNFSF13B|XAF1|FBXO6|RSAD2|CMPK2|ODF3B|GBP5|GBP4|SAMD4A|EPSTI1|PARP9|IFI44L|GBP1|IFIT3|STAT1|ETV7
pink	70	BioSystems.REACTOME.R-HSA-909733	Interferon alpha/beta signaling (REACTOME)	REACTOME	1.08917e-29	8.5234e-24	5.1657e-26	25	0.0778816	0.00331355	23.5039	321	321	0.581395	43	Interferon alpha/beta signaling	ADAR|BST2|IFI6|GBP2|IFI35|IFIT2|IFIT1|IFIT3|IRF2|ISG20|MX1|MX2|OAS1|OAS2|OAS3|RNASEL|STAT1|STAT2|OASL|SOCS1|ISG15|IFITM3|USP18|XAF1|RSAD2
pink	71	MSigDB.M3405	GSE1432_CTRL_VS_IFNG_6H_MICROGLIA_DN (MSigDB)	MSigDB|MSigDB C7: immunologic signatures|MSigDB C7: immunologic signatures - IMMUNESIGDB	2.71052e-29	2.12115e-23	1.27015e-25	41	0.127726	0.0131001	9.74999	321	321	0.241176	170	GSE1432_CTRL_VS_IFNG_6H_MICROGLIA_DN	NMI|AKAP12|ETV7|STAT1|IL15RA|CXCL10|SERPING1|APOL1|GBP1|MTHFD2|IFIH1|PDCD1LG2|GBP2|APOL6|IFI44L|LAP3|RSAD2|VAMP5|PARP12|TDRD7|WARS1|USP25|IL15|IFI44|SP140|MYOF|ISG15|GCH1|LIG4|TNFSF10|ISG20|VRK2|ADAR|DDX60|HERC6|SOCS1|PHF11|IFIT5|SP110|DDX58|MX1
pink	72	GO:0034340	response to type I interferon	GO|GO.BP|GO	4.15463e-29	3.25126e-23	1.9125e-25	29	0.0903427	0.00524004	17.2408	321	321	0.426471	68	response to type I interferon	ADAR|BST2|IFI6|GBP2|IFI35|IFIT2|IFIT1|IFIT3|IRF2|ISG20|MX1|MX2|OAS1|OAS2|OAS3|RNASEL|SP100|STAT1|STAT2|OASL|ISG15|IFITM3|USP18|TREX1|XAF1|SHFL|ZBP1|NLRC5|RSAD2
pink	73	GO:0060337	type I interferon signaling pathway	GO|GO.BP|GO	1.59345e-28	1.24697e-22	7.08508e-25	28	0.0872274	0.0049318	17.6867	321	321	0.4375	64	type I interferon signaling pathway	ADAR|BST2|IFI6|GBP2|IFI35|IFIT2|IFIT1|IFIT3|IRF2|ISG20|MX1|MX2|OAS1|OAS2|OAS3|RNASEL|SP100|STAT1|STAT2|OASL|ISG15|IFITM3|USP18|TREX1|XAF1|ZBP1|NLRC5|RSAD2
pink	74	GO:0071357	cellular response to type I interferon	GO|GO.BP|GO	1.59345e-28	1.24697e-22	7.08508e-25	28	0.0872274	0.0049318	17.6867	321	321	0.4375	64	cellular response to type I interferon	ADAR|BST2|IFI6|GBP2|IFI35|IFIT2|IFIT1|IFIT3|IRF2|ISG20|MX1|MX2|OAS1|OAS2|OAS3|RNASEL|SP100|STAT1|STAT2|OASL|ISG15|IFITM3|USP18|TREX1|XAF1|ZBP1|NLRC5|RSAD2
pink	75	GO:0045087	innate immune response	GO|GO.BP|GO	2.07882e-28	1.6268e-22	9.19098e-25	68	0.211838	0.0438468	4.83132	321	321	0.119508	569	innate immune response	(More than 50 overlapping genes)
pink	76	MSigDB.M4227	GSE17974_IL4_AND_ANTI_IL12_VS_UNTREATED_24H_ACT_CD4_TCELL_DN (MSigDB)	MSigDB|MSigDB C7: immunologic signatures|MSigDB C7: immunologic signatures - IMMUNESIGDB	6.09279e-28	4.76799e-22	2.64888e-24	35	0.109034	0.00940125	11.5978	321	321	0.286885	122	GSE17974_IL4_AND_ANTI_IL12_VS_UNTREATED_24H_ACT_CD4_TCELL_DN	IFI44L|DHX58|ISG20|MX1|TRIM38|OAS2|SP140|IFI44|BST2|GBP5|OAS1|HERC6|HSH2D|LGALS9|TNFSF13B|ISG15|FTCDNL1|IFIH1|IFI6|TDRD7|IFIT1|TNFSF10|CXCL10|MX2|IFIT3|SP100|SAMD9L|HERC5|IFIT2|XAF1|LAMP3|ATF3|EPSTI1|OASL|USP18
pink	77	MSigDB.M40900	SCHERER_PBMC_YF_VAX_AGE_18_40YO_JOINT_TO_VACCINIA_AND_YELLOW_FEVER_UP (MSigDB)	MSigDB|MSigDB C7: immunologic signatures|MSigDB C7: immunologic signatures - VAX	2.75421e-27	2.15534e-21	1.12845e-23	24	0.0747664	0.00346767	21.561	321	321	0.533333	45	SCHERER_PBMC_YF_VAX_AGE_18_40YO_JOINT_TO_VACCINIA_AND_YELLOW_FEVER_UP	XAF1|HERC5|IFI44|IFI44L|IFI6|IFIT1|IFIT2|IFIT3|IFIT5|IFITM3|ISG15|LAP3|LMO2|MX1|MX2|OAS1|OAS2|SERPING1|SP110|TNFSF10|TRIM21|TRIM22|VRK2|USP18
pink	78	MSigDB.M40901	SCHERER_PBMC_APSV_WETVAX_AGE_18_40YO_JOINT_TO_VACCINIA_AND_YELLOW_FEVER_UP (MSigDB)	MSigDB|MSigDB C7: immunologic signatures|MSigDB C7: immunologic signatures - VAX	2.75421e-27	2.15534e-21	1.12845e-23	24	0.0747664	0.00346767	21.561	321	321	0.533333	45	SCHERER_PBMC_APSV_WETVAX_AGE_18_40YO_JOINT_TO_VACCINIA_AND_YELLOW_FEVER_UP	XAF1|HERC5|IFI44|IFI44L|IFI6|IFIT1|IFIT2|IFIT3|IFIT5|IFITM3|ISG15|LAP3|LMO2|MX1|MX2|OAS1|OAS2|SERPING1|SP110|TNFSF10|TRIM21|TRIM22|VRK2|USP18
pink	79	MSigDB.M41194	SOBOLEV_PBMC_PANDEMRIX_AGE_18_64YO_7DY_DN (MSigDB)	MSigDB|MSigDB C7: immunologic signatures|MSigDB C7: immunologic signatures - VAX	3.09711e-27	2.42368e-21	1.26233e-23	20	0.0623053	0.0020806	29.9458	321	321	0.740741	27	SOBOLEV_PBMC_PANDEMRIX_AGE_18_64YO_7DY_DN	TRIM22|IFI44|GBP4|GBP5|GBP1|GBP2|IFI35|IFIT2|IFIT1|IFIT3|MX1|MX2|OAS1|OAS2|OAS3|OASL|APOBEC3A|CXCL10|SERPING1|WARS1
pink	80	MSigDB.M3669	GSE16755_CTRL_VS_IFNA_TREATED_MAC_DN (MSigDB)	MSigDB|MSigDB C7: immunologic signatures|MSigDB C7: immunologic signatures - IMMUNESIGDB	3.38797e-26	2.6513e-20	1.27466e-22	38	0.11838	0.0128689	9.19891	321	321	0.227545	167	GSE16755_CTRL_VS_IFNA_TREATED_MAC_DN	SP110|ZC3HAV1|DDX58|NCOA7|DTX3L|HERC6|CMPK2|GBP1|DHX58|RAB8B|LAMP3|NT5C3A|GBP2|NMI|NUB1|NLRC5|SAMD9L|IFI35|PARP12|IL15|ISG15|CD274|RBM43|IFI44|GBP5|TRIM21|CXCL10|TNFSF10|STAT2|BATF2|EIF2AK2|OAS3|AGRN|TDRD7|LAP3|TOR1B|IFIH1|PML
pink	81	MSigDB.M40927	MATSUMIYA_PBMC_MODIFIED_VACCINIA_ANKARA_VACCINE_AGE_18_55YO_2DY_UP (MSigDB)	MSigDB|MSigDB C7: immunologic signatures|MSigDB C7: immunologic signatures - VAX	7.93616e-26	6.21054e-20	2.90212e-22	24	0.0747664	0.00385297	19.4049	321	321	0.48	50	MATSUMIYA_PBMC_MODIFIED_VACCINIA_ANKARA_VACCINE_AGE_18_55YO_2DY_UP	BST2|EIF2AK2|IFIH1|ISG15|MX1|RSAD2|STAT1|IFI44|IFI35|IFI44L|IFITM3|IFIT3|IFI6|IFIT1|IFIT2|CXCL10|CTSL|CASP1|TNFSF10|XAF1|PARP9|SERPING1|APOBEC3A|LGALS9
pink	82	GO:0006952	defense response	GO|GO.BP|GO	2.01653e-25	1.57806e-19	7.14055e-22	86	0.267913	0.07783	3.44228	321	321	0.0851485	1010	defense response	(More than 50 overlapping genes)
pink	83	MSigDB.M5655	GSE6269_HEALTHY_VS_STAPH_AUREUS_INF_PBMC_UP (MSigDB)	MSigDB|MSigDB C7: immunologic signatures|MSigDB C7: immunologic signatures - IMMUNESIGDB	7.02189e-25	5.49506e-19	2.39959e-21	36	0.11215	0.0121754	9.21117	321	321	0.227848	158	GSE6269_HEALTHY_VS_STAPH_AUREUS_INF_PBMC_UP	IFI16|SPATS2L|OAS2|DDX60|IFI44|MX1|EIF2AK2|IFI44L|LAMP3|HERC6|XAF1|ISG15|OAS3|IFI35|TRIM14|RSAD2|PARP12|IFITM3|TRIM5|TRIM38|ADAR|SP110|OAS1|IFI6|METTL4|ISG20|TRIM22|MX2|ZBP1|OASL|SHFL|HERC5|FANCL|STAT1|PML|RAD50
pink	84	MSigDB.M4635	GSE24634_IL4_VS_CTRL_TREATED_NAIVE_CD4_TCELL_DAY5_DN (MSigDB)	MSigDB|MSigDB C7: immunologic signatures|MSigDB C7: immunologic signatures - IMMUNESIGDB	8.88119e-25	6.95008e-19	3.00869e-21	36	0.11215	0.0122524	9.15324	321	321	0.226415	159	GSE24634_IL4_VS_CTRL_TREATED_NAIVE_CD4_TCELL_DAY5_DN	TBPL1|TRIM21|SP140|SP110|IFIT3|EIF2AK2|GBP1|ISG20|TREX1|GBP2|SP100|UBE2L6|MX2|BST2|PHF11|IFIT2|TRIM22|XAF1|HERC6|APOL1|SETX|DGLUCY|VAMP5|STX17|ADAR|PARP12|MX1|BTN3A1|IFIT5|MT2A|IFI6|OAS2|IFI44L|RSAD2|DDX60|HERC5
pink	85	MSigDB.M4277	GSE18791_CTRL_VS_NEWCASTLE_VIRUS_DC_14H_DN (MSigDB)	MSigDB|MSigDB C7: immunologic signatures|MSigDB C7: immunologic signatures - IMMUNESIGDB	1.20885e-24	9.46003e-19	4.04275e-21	32	0.0996885	0.00917007	10.8711	321	321	0.268908	119	GSE18791_CTRL_VS_NEWCASTLE_VIRUS_DC_14H_DN	NLRC5|STAT2|PARP14|HERC5|MX2|GBP4|CMPK2|PML|TTC21A|APOL6|GBP5|AIM2|DHX58|HES4|PNPT1|XAF1|ZBP1|FAM111A|IFI44|IFIT2|SHFL|SYNPO2|IFIT3|GCH1|ISG15|DDX60|IFIT1|IL15RA|BATF2|OAS3|HERC6|EPSTI1
pink	86	GO:0044419	interspecies interaction between organisms	GO|GO.BP|GO	1.77381e-23	1.38812e-17	5.55247e-20	102	0.317757	0.113046	2.81086	321	321	0.0695297	1467	interspecies interaction between organisms	(More than 50 overlapping genes)
pink	87	GO:0048525	negative regulation of viral process	GO|GO.BP|GO	2.08005e-23	1.62777e-17	6.48513e-20	26	0.0809969	0.00577946	14.0146	321	321	0.346667	75	negative regulation of viral process	BST2|IFI16|IFIT1|ISG20|MX1|OAS1|OAS2|OAS3|PML|EIF2AK2|RNASEL|TRIM21|STAT1|OASL|ISG15|TRIM14|IFITM3|IFIT5|SHFL|ZC3HAV1|FAM111A|PARP10|TRIM5|RSAD2|APOBEC3H|APOBEC3A
pink	88	MSigDB.M4284	GSE18791_CTRL_VS_NEWCASTLE_VIRUS_DC_18H_DN (MSigDB)	MSigDB|MSigDB C7: immunologic signatures|MSigDB C7: immunologic signatures - IMMUNESIGDB	2.19823e-23	1.72025e-17	6.79941e-20	33	0.102804	0.0107883	9.52917	321	321	0.235714	140	GSE18791_CTRL_VS_NEWCASTLE_VIRUS_DC_18H_DN	HELZ2|IL15RA|PARP14|GBP5|FAM111A|LINC01138|IFIH1|GBP4|GPBP1|AIM2|DDX58|TTC21A|BTN3A1|DDX60|DHX58|DTX3L|HERC6|SHFL|DDX60L|TNFSF10|SYNPO2|IL15|STAT2|GTPBP2|PATL2|ADAR|HPSE|MX1|EPSTI1|TRIM5|SP140|OAS2|ZC3HAV1
pink	89	MSigDB.M8666	GSE34156_UNTREATED_VS_6H_NOD2_LIGAND_TREATED_MONOCYTE_DN (MSigDB)	MSigDB|MSigDB C7: immunologic signatures|MSigDB C7: immunologic signatures - IMMUNESIGDB	2.3011e-23	1.80075e-17	7.06178e-20	34	0.105919	0.011636	9.10272	321	321	0.225166	151	GSE34156_UNTREATED_VS_6H_NOD2_LIGAND_TREATED_MONOCYTE_DN	GBP5|NMI|USP18|PHF11|IFI16|MTHFR|HELZ2|RBM43|SP100|IFI35|IFIT3|SDC3|CASP1|SAMD9L|GBP2|GBP3|IRF2|MOV10|OAS2|TNFSF10|PLOD2|TRIM21|STAT1|ISG20|GTPBP2|PML|GBP4|LGALS9|SP110|XAF1|TRIM5|PARP12|CMPK2|LMO2
pink	90	GO:1903901	negative regulation of viral life cycle	GO|GO.BP|GO	4.84614e-23	3.79241e-17	1.45862e-19	24	0.0747664	0.00477768	15.6491	321	321	0.387097	62	negative regulation of viral life cycle	BST2|IFI16|IFIT1|ISG20|MX1|OAS1|OAS2|OAS3|PML|EIF2AK2|RNASEL|TRIM21|OASL|ISG15|IFITM3|IFIT5|SHFL|ZC3HAV1|FAM111A|PARP10|TRIM5|RSAD2|APOBEC3H|APOBEC3A
pink	91	MSigDB.M3095	GSE10325_BCELL_VS_LUPUS_BCELL_DN (MSigDB)	MSigDB|MSigDB C7: immunologic signatures|MSigDB C7: immunologic signatures - IMMUNESIGDB	1.22857e-22	9.61436e-17	3.6418e-19	35	0.109034	0.0131001	8.32316	321	321	0.205882	170	GSE10325_BCELL_VS_LUPUS_BCELL_DN	VAMP5|EIF2AK2|ISG15|XAF1|STAT1|UBE2L6|VRK2|IFI44L|IFI35|ISG20|OAS3|HERC5|IFI6|IFI44|MX1|GBP1|LAP3|IFIT3|RSAD2|IFIT1|SPATS2L|OAS2|DHRS9|APOL1|USP18|WARS1|DDX60|SAT1|NMI|APOBEC3A|HERC6|CCR1|ADAR|RTP4|OASL
pink	92	MSigDB.M5640	GSE6269_HEALTHY_VS_FLU_INF_PBMC_DN (MSigDB)	MSigDB|MSigDB C7: immunologic signatures|MSigDB C7: immunologic signatures - IMMUNESIGDB	1.42597e-22	1.11591e-16	4.21097e-19	32	0.0996885	0.0105571	9.44275	321	321	0.233577	137	GSE6269_HEALTHY_VS_FLU_INF_PBMC_DN	IFITM3|NAPA|IFI44L|MX1|MTHFD2|IFI35|SPATS2L|OAS1|OAS2|PML|EIF2AK2|RSAD2|ISG15|IFI6|OAS3|OASL|IFI44|IFI16|LGALS9|EPHB2|USP18|CHMP5|SERPING1|IFIT3|XAF1|APOBEC3A|IFIT1|MX2|HPSE|NMI|HERC6|HERC5
pink	93	MSigDB.M4715	GSE2706_R848_VS_R848_AND_LPS_2H_STIM_DC_DN (MSigDB)	MSigDB|MSigDB C7: immunologic signatures|MSigDB C7: immunologic signatures - IMMUNESIGDB	2.20507e-22	1.72561e-16	6.3209e-19	30	0.0934579	0.00909301	10.278	321	321	0.254237	118	GSE2706_R848_VS_R848_AND_LPS_2H_STIM_DC_DN	IFI44|ZC3HAV1|TNFAIP6|GBP2|HERC6|GBP5|HERC5|IFIH1|ISG20|ISG15|HES4|OASL|GCH1|IFIT3|NCOA7|DDX60|IFIT1|FAM111A|IFIT2|AIM2|TDRD7|DDX58|DUSP6|CCRL2|IL15RA|IFIT5|GBP1|STAT2|RSAD2|DHX58
pink	94	MSigDB.M41049	HOEK_NEUTROPHIL_2011_2012_TIV_ADULT_7DY_DN (MSigDB)	MSigDB|MSigDB C7: immunologic signatures|MSigDB C7: immunologic signatures - VAX	2.32155e-22	1.81676e-16	6.6305e-19	19	0.05919	0.00262002	22.5914	321	321	0.558824	34	HOEK_NEUTROPHIL_2011_2012_TIV_ADULT_7DY_DN	ISG15|IFI6|IFI44L|IFI44|GBP5|ATF3|CMPK2|RSAD2|PNPT1|RTP4|ETV7|FRMD3|IFITM3|SERPING1|BATF2|OAS1|OAS3|OAS2|EPSTI1
pink	95	GO:0034341	response to interferon-gamma	GO|GO.BP|GO	6.34539e-22	4.96566e-16	1.76087e-18	30	0.0934579	0.00940125	9.94101	321	321	0.245902	122	response to interferon-gamma	BST2|CASP1|GBP1|GBP2|GBP3|GCH1|IRF2|LGALS9|MT2A|OAS1|OAS2|OAS3|PML|SP100|TRIM21|STAT1|OASL|SOCS1|NMI|TRIM22|IFITM3|TRIM38|NUB1|PARP14|SHFL|PARP9|NLRC5|TRIM5|GBP4|GBP5
pink	96	GO:1903900	regulation of viral life cycle	GO|GO.BP|GO	6.34539e-22	4.96566e-16	1.76087e-18	30	0.0934579	0.00940125	9.94101	321	321	0.245902	122	regulation of viral life cycle	ADAR|BST2|IFI16|IFIT1|ISG20|LGALS9|MX1|OAS1|OAS2|OAS3|PML|EIF2AK2|RNASEL|TRIM21|OASL|ISG15|TRIM14|TRIM22|IFITM3|TRIM38|IFIT5|LAMP3|SHFL|ZC3HAV1|FAM111A|PARP10|TRIM5|RSAD2|APOBEC3H|APOBEC3A
pink	97	HDSigDb.human.6184	Up-regulated, STHdhQ7/Q7 vs STHdhQ111/Q111 cells in normal conditions (Riva via HDSigDB)	HDSigDB|High-throughput association analysis|Differential mRNA expression induced by Htt CAG length expansion|mRNA differential expression|Effect of Htt CAG length expansion|mRNA expression profiling|High-throughput association analysis	1.33635e-21	1.04578e-15	3.61861e-18	70	0.218069	0.0605687	3.60035	321	321	0.0890585	786	Up-regulated, STHdhQ7/Q7 vs STHdhQ111/Q111 cells in normal conditions	(More than 50 overlapping genes)
pink	98	MSigDB.M7130	GSE9960_GRAM_NEG_VS_GRAM_NEG_AND_POS_SEPSIS_PBMC_UP (MSigDB)	MSigDB|MSigDB C7: immunologic signatures|MSigDB C7: immunologic signatures - IMMUNESIGDB	1.86528e-21	1.4597e-15	5.01615e-18	28	0.0872274	0.0081683	10.6788	321	321	0.264151	106	GSE9960_GRAM_NEG_VS_GRAM_NEG_AND_POS_SEPSIS_PBMC_UP	SAMD9L|STAT1|IFIT2|SP140|IFITM3|EFNA5|IFI44L|STAT2|NAPA|PNPT1|IFIT3|ISG20|MX1|XAF1|BRCA1|BTBD19|OAS2|TNFAIP6|SP110|SHFL|PARP14|NUB1|USP18|HES4|HELZ2|IFIT1|NLRC5|IFI44
pink	99	GO:0045071	negative regulation of viral genome replication	GO|GO.BP|GO	1.97853e-21	1.54832e-15	5.26641e-18	21	0.0654206	0.00377591	17.3258	321	321	0.428571	49	negative regulation of viral genome replication	BST2|IFI16|IFIT1|ISG20|MX1|OAS1|OAS2|OAS3|EIF2AK2|RNASEL|OASL|ISG15|IFITM3|IFIT5|SHFL|ZC3HAV1|FAM111A|PARP10|RSAD2|APOBEC3H|APOBEC3A
pink	100	MSigDB.M2721	LTE2_UP.V1_DN (MSigDB)	MSigDB|MSigDB C6: oncogenic signatures	2.3587e-21	1.84583e-15	6.25706e-18	31	0.0965732	0.0106342	9.08138	321	321	0.224638	138	LTE2_UP.V1_DN	IFIT1|BST2|IFI6|IFI44|IFIH1|DDX58|IFI44L|HERC6|OAS1|OAS3|DDX60|PARP12|SP110|UBE2L6|IFIT5|IFI35|ISG15|SP100|TRIM14|TDRD7|OAS2|ATF3|USP18|NMI|IFIT3|OASL|USP25|EIF2AK2|HERC5|PHF11|LAMP3
pink	101	MSigDB.M6256	GSE8835_CD4_VS_CD8_TCELL_CLL_PATIENT_UP (MSigDB)	MSigDB|MSigDB C7: immunologic signatures|MSigDB C7: immunologic signatures - IMMUNESIGDB	2.81792e-21	2.2052e-15	7.42491e-18	32	0.0996885	0.0115589	8.62438	321	321	0.213333	150	GSE8835_CD4_VS_CD8_TCELL_CLL_PATIENT_UP	HELZ2|IFIT1|MLKL|RNF213|HERC6|TNFSF10|MX2|IFIH1|USP18|GBP2|OAS3|GNB4|IL15RA|OASL|CMPK2|NMI|NT5C3A|NLRC5|SAMD9L|MTHFR|IL15|IFIT3|ISG15|RSAD2|IFIT2|UBE2L6|IFI44L|ISG20|HSH2D|CXCL10|DDX60|RTP4
pink	102	MSigDB.M6816	GSE7509_UNSTIM_VS_IFNA_STIM_IMMATURE_DC_DN (MSigDB)	MSigDB|MSigDB C7: immunologic signatures|MSigDB C7: immunologic signatures - IMMUNESIGDB	4.33401e-21	3.39163e-15	1.11935e-17	32	0.0996885	0.011713	8.5109	321	321	0.210526	152	GSE7509_UNSTIM_VS_IFNA_STIM_IMMATURE_DC_DN	EPSTI1|ISG15|BATF2|IL15RA|ABCA1|TRIM14|LMO4|NLRC5|MLKL|CASP1|PHF11|OAS3|GNB4|TRIM5|HPSE|MX1|SP110|CCRL2|TNFSF10|XAF1|AIM2|IFIT3|SOCS1|SERPING1|RBM43|IFI44|SDC3|IFIT2|USP18|CXCL10|PARP12|SAMD9L
pink	103	GO:0009605	response to external stimulus	GO|GO.BP|GO	4.64687e-21	3.63646e-15	1.19621e-17	105	0.327103	0.127765	2.5602	321	321	0.0633293	1658	response to external stimulus	(More than 50 overlapping genes)
pink	104	MSigDB.M41013	HOEK_NEUTROPHIL_2011_2012_TIV_ADULT_1DY_UP (MSigDB)	MSigDB|MSigDB C7: immunologic signatures|MSigDB C7: immunologic signatures - VAX	8.3374e-21	6.52453e-15	2.1322e-17	16	0.0498442	0.00184943	26.9512	321	321	0.666667	24	HOEK_NEUTROPHIL_2011_2012_TIV_ADULT_1DY_UP	HES4|IFI44L|IFI44|ATF3|RSAD2|FANCL|DDX60|PDCD1LG2|FRMD3|OAS1|OAS3|OAS2|EPSTI1|GCH1|MT2A|XAF1
pink	105	MSigDB.M8690	GSE34156_NOD2_LIGAND_VS_TLR1_TLR2_LIGAND_6H_TREATED_MONOCYTE_UP (MSigDB)	MSigDB|MSigDB C7: immunologic signatures|MSigDB C7: immunologic signatures - IMMUNESIGDB	1.00419e-20	7.85844e-15	2.53498e-17	32	0.0996885	0.0120213	8.29268	321	321	0.205128	156	GSE34156_NOD2_LIGAND_VS_TLR1_TLR2_LIGAND_6H_TREATED_MONOCYTE_UP	PML|NMI|IFIH1|ADAR|MX2|ISG15|CXCL10|IFIT3|STAT1|SOCS1|MX1|GBP2|USP18|GBP4|TRIM21|IFIT2|UBE2L6|IFI35|MOV10|PNPT1|IFITM3|NUB1|EIF2AK2|ISG20|TNFSF10|SHISA5|NPC2|RSAD2|IL15|TBPL1|AGRN|GNB4
pink	106	MSigDB.M4632	GSE24634_IL4_VS_CTRL_TREATED_NAIVE_CD4_TCELL_DAY3_DN (MSigDB)	MSigDB|MSigDB C7: immunologic signatures|MSigDB C7: immunologic signatures - IMMUNESIGDB	3.21105e-20	2.51284e-14	7.75569e-17	33	0.102804	0.0134083	7.66715	321	321	0.189655	174	GSE24634_IL4_VS_CTRL_TREATED_NAIVE_CD4_TCELL_DAY3_DN	TNFAIP6|SP110|HERC5|MX2|GCH1|TRIM21|APOL1|EHD1|CASP1|PARP12|P2RY6|SERPING1|UBE2L6|GBP1|IL15|SP140|SP100|TNFSF10|CXCL10|IFI44L|APOL6|ISG15|IFIT3|STAT1|ARMT1|DHX58|DUSP6|GBP2|VAMP5|IL15RA|WARS1|IFITM3|AIM2
pink	107	MSigDB.M8073	GSE25085_FETAL_BM_VS_ADULT_BM_SP4_THYMIC_IMPLANT_UP (MSigDB)	MSigDB|MSigDB C7: immunologic signatures|MSigDB C7: immunologic signatures - IMMUNESIGDB	3.87116e-20	3.02942e-14	9.26429e-17	33	0.102804	0.0134854	7.62334	321	321	0.188571	175	GSE25085_FETAL_BM_VS_ADULT_BM_SP4_THYMIC_IMPLANT_UP	ISG20|RTP4|IFIT3|CMPK2|PNPT1|IFIT2|NT5C3A|PARP12|RSAD2|GBP4|MTHFD2|SAMD9L|HERC6|DDX60|ZBP1|ATF3|OAS2|IFIH1|SRGAP2|TRIM21|HPSE|TRIM14|MX2|SP110|PARP14|ZCCHC2|HELZ2|OASL|FOXRED1|ISG15|IFI35|BATF2|TDRD7
pink	108	HDSigDb.human.6154	Up-regulated in cerebrum of 27 wk R6/1 HD mice (Jones via HDSigDB)	HDSigDB|High-throughput association analysis|Differential mRNA expression induced by Htt CAG length expansion|mRNA differential expression|Effect of Htt CAG length expansion|mRNA expression profiling|High-throughput association analysis|Cerebrum|Brain|Central nervous system	3.8848e-20	3.04009e-14	9.26858e-17	24	0.0747664	0.00608769	12.2816	321	321	0.303797	79	Up-regulated in cerebrum of 27 wk R6/1 HD mice	ABCA1|BRCA1|GBP1|GBP2|GBP3|IFI16|IFIT1|IFIT3|LGALS9|EIF2AK2|OASL|USP18|GBP4|IFITM3|RTP4|BST2|IFI35|ZC3HAV1|PARP9|IFI44|SAMD9L|PARP12|XAF1|ISG15
pink	109	MSigDB.M41095	ERWIN_COHEN_PBMC_TC_83_AGE_18_45YO_NAIVE_NOT_PREVIOUSLY_IMMUNIZED_24HR_DEG_CANONICAL_PATHWAY_MEMBERS_UP (MSigDB)	MSigDB|MSigDB C7: immunologic signatures|MSigDB C7: immunologic signatures - VAX	6.78719e-20	5.31139e-14	1.58549e-16	14	0.0436137	0.00138707	31.4431	321	321	0.777778	18	ERWIN_COHEN_PBMC_TC_83_AGE_18_45YO_NAIVE_NOT_PREVIOUSLY_IMMUNIZED_24HR_DEG_CANONICAL_PATHWAY_MEMBERS_UP	OAS1|OAS2|OAS3|IFIH1|DDX58|EIF2AK2|STAT1|IL15|IFIT2|TNFSF10|SAMD9L|XAF1|HSH2D|LAMP3
pink	110	MSigDB.M7121	GSE9960_HEALTHY_VS_GRAM_POS_SEPSIS_PBMC_DN (MSigDB)	MSigDB|MSigDB C7: immunologic signatures|MSigDB C7: immunologic signatures - IMMUNESIGDB	1.0724e-19	8.39216e-14	2.42548e-16	30	0.0934579	0.0110966	8.42225	321	321	0.208333	144	GSE9960_HEALTHY_VS_GRAM_POS_SEPSIS_PBMC_DN	NAPA|ISG20|SHFL|STAT1|FANCL|TNFSF13B|STAT2|SAMD9L|PNPT1|IFITM3|ISG15|SP110|BTBD19|NLRC5|IFIT2|OAS3|GCH1|TNFAIP6|TRIM14|OAS2|IFIH1|RSAD2|NUB1|IFI44L|IFI44|SPATS2L|DDX60|CD274|HERC6|STX17
pink	111	HDSigDb.human.9005	Up-regulated genes in WT mice treated with Htt ASOs vs control (Carroll via HDSigDB)	HDSigDB|High-throughput association analysis	2.38403e-19	1.86565e-13	5.2406e-16	19	0.05919	0.00346767	17.0691	321	321	0.422222	45	Up-regulated genes in WT mice treated with Htt ASOs vs control	IFI16|OAS1|OAS2|SP100|APOL1|TRIM22|IFITM3|IFI44|USP18|PHF11|PARP14|RNF213|RTP4|IFIH1|ZBP1|NLRC5|TRIM5|RSAD2|GBP4
pink	112	MSigDB.M3411	GSE1432_1H_VS_6H_IFNG_MICROGLIA_DN (MSigDB)	MSigDB|MSigDB C7: immunologic signatures|MSigDB C7: immunologic signatures - IMMUNESIGDB	3.88512e-19	3.04035e-13	8.39876e-16	32	0.0996885	0.0134854	7.39233	321	321	0.182857	175	GSE1432_1H_VS_6H_IFNG_MICROGLIA_DN	NMI|LAP3|SERPING1|RSAD2|GBP1|STAT1|APOL6|MTHFD2|APOL1|VAMP5|USP25|IFIH1|WARS1|DDX60|GBP2|LIG4|IFI44|IL15RA|IFI44L|PHF11|SP110|IL15|AKAP12|TDRD7|PARP12|MX1|STX17|TNFSF10|HERC6|ETV7|PDCD1LG2|ADAR
pink	113	HDSigDb.human.9004	DE genes in WT mice treated with Htt ASOs vs control (Carroll via HDSigDB)	HDSigDB|High-throughput association analysis	3.97172e-19	3.10812e-13	8.56231e-16	19	0.05919	0.00354473	16.698	321	321	0.413043	46	DE genes in WT mice treated with Htt ASOs vs control	IFI16|OAS1|OAS2|SP100|APOL1|TRIM22|IFITM3|IFI44|USP18|PHF11|PARP14|RNF213|RTP4|IFIH1|ZBP1|NLRC5|TRIM5|RSAD2|GBP4
pink	114	MSigDB.M16200	ISRE_01 (MSigDB)	MSigDB|MSigDB C3: motif gene sets|MSigDB C3: motif gene sets - TFT:TFT_Legacy	6.61444e-19	5.17621e-13	1.39898e-15	32	0.0996885	0.0137166	7.26774	321	321	0.179775	178	ISRE_01	NT5C3A|IFI44|MOV10|DDX60|TRIM21|USF1|ISG15|NUB1|USP18|EPSTI1|GNB4|PML|ZBP1|LINC01138|CXCL10|XAF1|BATF2|BST2|RTP4|DDX58|DTX3L|TNFSF13B|TIFA|DHX58|TCF7L2|PARP9|IFIT2|MED13|IFIT3|IFIH1|IRF2|TECR
pink	115	MSigDB.M4703	GSE2706_UNSTIM_VS_2H_LPS_AND_R848_DC_DN (MSigDB)	MSigDB|MSigDB C7: immunologic signatures|MSigDB C7: immunologic signatures - IMMUNESIGDB	6.65237e-19	5.20589e-13	1.4032e-15	30	0.0934579	0.0117901	7.92682	321	321	0.196078	153	GSE2706_UNSTIM_VS_2H_LPS_AND_R848_DC_DN	LYRM1|IFIH1|CD274|ATF3|RTP4|IFIT1|CMPK2|LAMP3|CCRL2|APOBEC3A|HERC6|EHD1|IFI44|ISG20|TCF7L2|OASL|IFIT2|RILPL2|HES4|ISG15|RSAD2|PML|CXCL10|IL15RA|GBP1|IFIT3|IL15|BATF2|ZC3HAV1|TMEM268
pink	116	JAM:003014	principal sensory nucleus of trigeminal nerve_localMarker(top200)_IN_Pontine Tegmentum__HBA	JAM|BrainRegionMarkers|BrainRegionMarkers.HBA|BrainRegionMarkers.HBA.localMarker(top200)|Brain region markers|Brain region marker enriched gene sets	7.06475e-19	5.5286e-13	1.47824e-15	23	0.0716511	0.00608769	11.7698	321	321	0.291139	79	principal sensory nucleus of trigeminal nerve_IN_Pontine Tegmentum	ISG15|IFI44L|IFI6|IFIT3|PARP9|DDX60|IFI44|XAF1|IFIH1|EPSTI1|IFIT1|NRN1|STAT1|BST2|MX1|OAS2|RSAD2|OAS3|MX2|SP100|TRIM22|PARP14|RTP4
pink	117	GO:0034097	response to cytokine	GO|GO.BP|GO	8.21373e-19	6.42775e-13	1.69598e-15	67	0.208723	0.0627264	3.32751	321	321	0.0823096	814	response to cytokine	(More than 50 overlapping genes)
pink	118	HDSigDb.human.2974	Microglia (Type 2) activation gene module from cerebral cortex (Oldham via Miller/HDSigDB)	HDSigDB|JA Miller|Brain|Central nervous system|BrainLists.CTX|Cell type marker enriched gene sets|mRNA WGCNA|WGCNA|Computational sets|Cortex|Brain|Central nervous system|Microglia|Brain immune cells|Brain|Central nervous system	8.82876e-19	6.90905e-13	1.81817e-15	24	0.0747664	0.00685829	10.9016	321	321	0.269663	89	Microglia (Type 2) activation gene module from cerebral cortex	SERPING1|CASP1|CCR1|GCH1|IFI16|SP110|IFIT3|MX1|MX2|STAT1|WARS1|NMI|ISG15|TRIM22|IFI44|IFI44L|SAMD4A|MYOF|LAP3|PHF11|HERC6|DDX60|ZC3HAV1|PARP12
pink	119	MSigDB.M5653	GSE6269_FLU_VS_E_COLI_INF_PBMC_UP (MSigDB)	MSigDB|MSigDB C7: immunologic signatures|MSigDB C7: immunologic signatures - IMMUNESIGDB	1.47535e-18	1.15456e-12	2.96801e-15	29	0.0903427	0.0111736	8.08536	321	321	0.2	145	GSE6269_FLU_VS_E_COLI_INF_PBMC_UP	SPATS2L|USP18|IFITM3|MX1|IFI44|IFI16|IFI44L|EIF2AK2|TRIM38|XAF1|IFI6|TRIM14|HERC6|OAS2|IFI35|RSAD2|GTPBP2|OAS1|OAS3|OASL|ZBP1|PARP12|ISG15|TRIM21|MX2|ADAR|SHFL|DDX60|AGRN
pink	120	GO:0050792	regulation of viral process	GO|GO.BP|GO	1.8604e-18	1.45588e-12	3.71398e-15	31	0.0965732	0.0131772	7.32883	321	321	0.181287	171	regulation of viral process	ADAR|BST2|IFI16|IFIT1|ISG20|LGALS9|MX1|OAS1|OAS2|OAS3|PML|EIF2AK2|RNASEL|TRIM21|STAT1|OASL|ISG15|TRIM14|TRIM22|IFITM3|TRIM38|IFIT5|LAMP3|SHFL|ZC3HAV1|FAM111A|PARP10|TRIM5|RSAD2|APOBEC3H|APOBEC3A
pink	121	BioSystems.REACTOME.R-HSA-877300	Interferon gamma signaling (REACTOME)	REACTOME	2.15668e-18	1.68774e-12	4.26196e-15	20	0.0623053	0.00439239	14.1848	321	321	0.350877	57	Interferon gamma signaling	GBP1|GBP2|GBP3|IRF2|MT2A|OAS1|OAS2|OAS3|PML|SP100|TRIM21|STAT1|OASL|SOCS1|TRIM14|TRIM22|TRIM38|TRIM5|GBP4|GBP5
pink	122	GO:0045069	regulation of viral genome replication	GO|GO.BP|GO	4.39574e-18	3.43994e-12	8.49369e-15	23	0.0716511	0.00655005	10.939	321	321	0.270588	85	regulation of viral genome replication	ADAR|BST2|IFI16|IFIT1|ISG20|MX1|OAS1|OAS2|OAS3|EIF2AK2|RNASEL|OASL|ISG15|IFITM3|TRIM38|IFIT5|SHFL|ZC3HAV1|FAM111A|PARP10|RSAD2|APOBEC3H|APOBEC3A
pink	123	GO:0060333	interferon-gamma-mediated signaling pathway	GO|GO.BP|GO	4.76179e-18	3.7264e-12	9.17831e-15	20	0.0623053	0.00454651	13.704	321	321	0.338983	59	interferon-gamma-mediated signaling pathway	GBP1|GBP2|IRF2|MT2A|OAS1|OAS2|OAS3|PML|SP100|TRIM21|STAT1|OASL|SOCS1|NMI|TRIM22|TRIM38|PARP14|PARP9|NLRC5|TRIM5
pink	124	GO:0006955	immune response	GO|GO.BP|GO	4.97916e-18	3.8965e-12	9.57372e-15	89	0.277259	0.106496	2.60346	321	321	0.0643994	1382	immune response	(More than 50 overlapping genes)
pink	125	GO:0071346	cellular response to interferon-gamma	GO|GO.BP|GO	7.16352e-18	5.6059e-12	1.35736e-14	25	0.0778816	0.00824536	9.44551	321	321	0.233645	107	cellular response to interferon-gamma	CASP1|GBP1|GBP2|GBP3|IRF2|LGALS9|MT2A|OAS1|OAS2|OAS3|PML|SP100|TRIM21|STAT1|OASL|SOCS1|NMI|TRIM22|TRIM38|PARP14|PARP9|NLRC5|TRIM5|GBP4|GBP5
pink	126	MSigDB.M13121	MODULE_171 (MSigDB)	MSigDB|MSigDB C4: computational gene sets|MSigDB C4: computational gene sets - CM	7.16352e-18	5.6059e-12	1.35736e-14	25	0.0778816	0.00824536	9.44551	321	321	0.233645	107	MODULE_171	IFIT1|MX1|GBP1|TNFSF10|LAMP3|STAT2|IFI44L|ISG15|OAS1|CTSL|TNFAIP6|TRIM22|ISG20|IFI35|IFI44|MX2|GBP2|SP110|IL15|IFITM3|IFIT5|OAS3|NLRC5|PNPT1|HELZ2
pink	127	GO:0043903	regulation of symbiotic process	GO|GO.BP|GO	8.72401e-18	6.82708e-12	1.63108e-14	31	0.0965732	0.0138707	6.96239	321	321	0.172222	180	regulation of symbiotic process	ADAR|BST2|IFI16|IFIT1|ISG20|LGALS9|MX1|OAS1|OAS2|OAS3|PML|EIF2AK2|RNASEL|TRIM21|STAT1|OASL|ISG15|TRIM14|TRIM22|IFITM3|TRIM38|IFIT5|LAMP3|SHFL|ZC3HAV1|FAM111A|PARP10|TRIM5|RSAD2|APOBEC3H|APOBEC3A
pink	128	MSigDB.M40887	SCHERER_PBMC_APSV_WETVAX_AGE_18_32YO_2_TO_4DY_UP (MSigDB)	MSigDB|MSigDB C7: immunologic signatures|MSigDB C7: immunologic signatures - VAX	2.19272e-17	1.71594e-11	3.89103e-14	19	0.05919	0.00423827	13.9656	321	321	0.345455	55	SCHERER_PBMC_APSV_WETVAX_AGE_18_32YO_2_TO_4DY_UP	ANKRD22|ATF3|CXCL10|FGL2|GBP2|GCH1|HERC5|IFI44|IFI44L|IFIT1|IFIT3|IL15|LAP3|MX1|RSAD2|SERPING1|STAT1|UBE2L6|WARS1
pink	129	MSigDB.M14066	IRF_Q6 (MSigDB)	MSigDB|MSigDB C3: motif gene sets|MSigDB C3: motif gene sets - TFT:TFT_Legacy	2.92889e-17	2.29204e-11	5.10477e-14	30	0.0934579	0.0134083	6.97014	321	321	0.172414	174	IRF_Q6	NT5C3A|IFI44|IFI35|MOV10|SAT1|DDX60|UBE2L6|TRIM21|USF1|LGALS9|ADAR|ISG15|NUB1|ZBP1|LMO2|CXCL10|BATF2|BST2|SOCS1|RTP4|DTX3L|PARP12|TNFSF13B|TIFA|DHX58|TCF7L2|EHD1|PARP9|IFIT2|IRF2
pink	130	MSigDB.M4733	GSE2706_2H_VS_8H_LPS_STIM_DC_DN (MSigDB)	MSigDB|MSigDB C7: immunologic signatures|MSigDB C7: immunologic signatures - IMMUNESIGDB	5.18039e-17	4.05398e-11	8.83219e-14	27	0.0841121	0.0107113	7.85269	321	321	0.194245	139	GSE2706_2H_VS_8H_LPS_STIM_DC_DN	IL15RA|TMEM268|OAS1|LYSMD2|MT2A|DHX58|TRIM22|STX17|ETV7|NMI|MOV10|SP140|AIM2|DDX60|DTX3L|EPSTI1|IFI35|EIF2AK2|DDX60L|GBP4|TRIM5|UBE2L6|NLRC5|NUB1|SYNPO2|APOBEC3A|STAT2
pink	131	MSigDB.M4705	GSE2706_UNSTIM_VS_8H_LPS_AND_R848_DC_DN (MSigDB)	MSigDB|MSigDB C7: immunologic signatures|MSigDB C7: immunologic signatures - IMMUNESIGDB	1.10548e-16	8.65107e-11	1.82512e-13	27	0.0841121	0.0110195	7.63303	321	321	0.188811	143	GSE2706_UNSTIM_VS_8H_LPS_AND_R848_DC_DN	NT5C3A|EIF2AK2|CD274|IFIT1|DDX60L|DDX60|TDRD7|RSAD2|USP18|OAS2|AIM2|CCRL2|DDX58|IFIH1|LYRM1|CMPK2|LYSMD2|PARP14|WARS1|HES4|IL15|ANKRD22|SAT1|HERC6|NUB1|GCH1|CXCL10
pink	132	BioSystems.REACTOME.R-HSA-1280215	Cytokine Signaling in Immune system (REACTOME)	REACTOME	1.29314e-16	1.01196e-10	2.12151e-13	49	0.152648	0.0389921	3.91485	321	321	0.0968379	506	Cytokine Signaling in Immune system	ADAR|BST2|CASP1|CCR1|DUSP6|IFI6|GBP1|GBP2|GBP3|IFI35|IFIT2|IFIT1|IFIT3|IL15|IL15RA|CXCL10|IRF2|ISG20|LGALS9|MT2A|MX1|MX2|OAS1|OAS2|OAS3|PML|EIF2AK2|RNASEL|SP100|TRIM21|STAT1|STAT2|OASL|SOCS1|UBE2L6|ISG15|TRIM14|TRIM22|IFITM3|TRIM38|TNFSF13B|USP18|DDX58|HERC5|XAF1|TRIM5|RSAD2|GBP4|GBP5
pink	133	MSigDB.M41041	FLETCHER_PBMC_BCG_10W_INFANT_BCG_STIMULATED_VS_UNSTIMULATED_10W_UP (MSigDB)	MSigDB|MSigDB C7: immunologic signatures|MSigDB C7: immunologic signatures - VAX	1.52206e-16	1.1911e-10	2.49185e-13	22	0.0685358	0.00678123	10.1067	321	321	0.25	88	FLETCHER_PBMC_BCG_10W_INFANT_BCG_STIMULATED_VS_UNSTIMULATED_10W_UP	TNFAIP6|GBP5|GBP4|GBP1|STAT1|GBP2|CXCL10|MT2A|SOCS1|WARS1|PARP9|EPSTI1|IFIT3|UBE2L6|IFI44L|LAMP3|MX1|TRIM22|OAS3|IFIH1|ISG15|APOL1
pink	134	MSigDB.M3414	GSE1432_1H_VS_24H_IFNG_MICROGLIA_DN (MSigDB)	MSigDB|MSigDB C7: immunologic signatures|MSigDB C7: immunologic signatures - IMMUNESIGDB	2.2241e-16	1.7405e-10	3.60351e-13	29	0.0903427	0.0133313	6.77675	321	321	0.16763	173	GSE1432_1H_VS_24H_IFNG_MICROGLIA_DN	PHF11|NMI|TNFSF10|APOL1|SERPING1|LAP3|SP140|VAMP5|IFI44|GBP1|IFI44L|STAT1|TRIM5|APOL6|WARS1|SP110|GBP2|SEPTIN4|TRIM22|DDX60|RAD50|MYOF|IFIH1|ANKMY2|IL15RA|BTN3A1|P2RY6|DHX58|ISG20
pink	135	MSigDB.M6150	GSE1740_UNSTIM_VS_IFNA_STIMULATED_MCSF_DERIVED_MACROPHAGE_DN (MSigDB)	MSigDB|MSigDB C7: immunologic signatures|MSigDB C7: immunologic signatures - IMMUNESIGDB	3.02353e-16	2.3661e-10	4.79939e-13	26	0.0809969	0.0104801	7.72865	321	321	0.191176	136	GSE1740_UNSTIM_VS_IFNA_STIMULATED_MCSF_DERIVED_MACROPHAGE_DN	PARP14|STAT1|RGS17|POLB|TRIM21|UBE2L6|NLRC5|GBP1|CASP1|DECR1|BTN3A1|RTP4|RSAD2|APOL6|GBP4|SAMD9L|APOL1|HELZ2|STAT2|DDX60L|SIPA1L1|WARS1|EPSTI1|FBXO6|MYOF|GBP5
pink	136	MSigDB.M41094	ERWIN_COHEN_PBMC_TC_83_AGE_18_45YO_RESPONDERS_PREVIOUSLY_IMMUNIZED_24HR_DEG_CANONICAL_PATHWAY_MEMBERS_UP (MSigDB)	MSigDB|MSigDB C7: immunologic signatures|MSigDB C7: immunologic signatures - VAX	4.15459e-16	3.25123e-10	6.48948e-13	13	0.0404984	0.00169531	23.8886	321	321	0.590909	22	ERWIN_COHEN_PBMC_TC_83_AGE_18_45YO_RESPONDERS_PREVIOUSLY_IMMUNIZED_24HR_DEG_CANONICAL_PATHWAY_MEMBERS_UP	OAS1|OAS2|OAS3|IFIH1|DDX58|EIF2AK2|IL15|IFIT2|TNFSF10|SAMD9L|XAF1|HSH2D|CCRL2
pink	137	GO:0019221	cytokine-mediated signaling pathway	GO|GO.BP|GO	6.17809e-16	4.83474e-10	9.4985e-13	49	0.152648	0.0405333	3.76599	321	321	0.0931559	526	cytokine-mediated signaling pathway	ADAR|BST2|CASP1|CCR1|IFI6|GBP1|GBP2|IFI35|IFIT2|IFIT1|IFIT3|IL15|IL15RA|CXCL10|IRF2|ISG20|MT2A|MX1|MX2|OAS1|OAS2|OAS3|PML|RNASEL|SP100|TRIM21|STAT1|STAT2|VRK2|OASL|SOCS1|CCRL2|NMI|AIM2|ISG15|TRIM22|IFITM3|TRIM38|TNFSF13B|USP18|TREX1|CARD8|PARP14|XAF1|ZBP1|PARP9|NLRC5|TRIM5|RSAD2
pink	138	MSigDB.M41012	NAKAYA_PBMC_FLUAD_IMUVAC_MALE_AGE_14_27YO_CORRELATED_WITH_HAI_RESPONSE_MF59_ADJUVANTED_AND_NON_1DY_GENES_IN_BTM_M75_POSITIVE (MSigDB)	MSigDB|MSigDB C7: immunologic signatures|MSigDB C7: immunologic signatures - VAX	6.95844e-16	5.44541e-10	1.06564e-12	12	0.0373832	0.00138707	26.9512	321	321	0.666667	18	NAKAYA_PBMC_FLUAD_IMUVAC_MALE_AGE_14_27YO_CORRELATED_WITH_HAI_RESPONSE_MF59_ADJUVANTED_AND_NON_1DY_GENES_IN_BTM_M75_POSITIVE	HERC5|PML|IFIH1|DDX58|DHX58|DDX60|OAS1|SERPING1|CXCL10|IFIT1|RSAD2|OAS3
pink	139	MSigDB.M5228	GSE360_HIGH_DOSE_B_MALAYI_VS_M_TUBERCULOSIS_DC_DN (MSigDB)	MSigDB|MSigDB C7: immunologic signatures|MSigDB C7: immunologic signatures - IMMUNESIGDB	7.81394e-16	6.11489e-10	1.18967e-12	27	0.0841121	0.0118671	7.08781	321	321	0.175325	154	GSE360_HIGH_DOSE_B_MALAYI_VS_M_TUBERCULOSIS_DC_DN	IFIT2|IFIT1|AGRN|GPD2|IFI44L|WARS1|VAMP5|IFI44|GBP2|VRK2|CTSL|OAS2|UBE2L6|BST2|GCH1|BRCA2|GBP1|IFI6|DUSP6|SAT1|TRIM22|MX2|TRIM38|TRIM21|SERPING1|MT2A|MYOF
pink	140	GO:0019079	viral genome replication	GO|GO.BP|GO	8.92327e-16	6.98301e-10	1.3533e-12	23	0.0716511	0.0081683	8.77185	321	321	0.216981	106	viral genome replication	ADAR|BST2|IFI16|IFIT1|ISG20|MX1|OAS1|OAS2|OAS3|EIF2AK2|RNASEL|OASL|ISG15|IFITM3|TRIM38|IFIT5|SHFL|ZC3HAV1|FAM111A|PARP10|RSAD2|APOBEC3H|APOBEC3A
pink	141	MSigDB.M7807	GSE22589_HEALTHY_VS_HIV_INFECTED_DC_DN (MSigDB)	MSigDB|MSigDB C7: immunologic signatures|MSigDB C7: immunologic signatures - IMMUNESIGDB	9.12063e-16	7.13746e-10	1.38055e-12	26	0.0809969	0.0109424	7.40209	321	321	0.183099	142	GSE22589_HEALTHY_VS_HIV_INFECTED_DC_DN	PML|MOV10|S100B|MX2|TTLL7|GBP4|NPC2|HERC6|GBP2|DDX60|IFITM3|STAT2|PLOD2|SOCS1|FAR2|OAS1|EPSTI1|BST2|PNPT1|TDRD7|PARP14|RTP4|RBM43|CCRL2|MX1|HELZ2
pink	142	MSigDB.M4231	GSE17974_IL4_AND_ANTI_IL12_VS_UNTREATED_48H_ACT_CD4_TCELL_DN (MSigDB)	MSigDB|MSigDB C7: immunologic signatures|MSigDB C7: immunologic signatures - IMMUNESIGDB	1.4495e-15	1.13433e-09	2.14024e-12	25	0.0778816	0.0101718	7.65659	321	321	0.189394	132	GSE17974_IL4_AND_ANTI_IL12_VS_UNTREATED_48H_ACT_CD4_TCELL_DN	LMO4|LAMP3|PHF11|ATF3|IFI44L|OAS1|WARS1|BST2|PARP14|TRIM22|IFI16|GBP5|LAP3|STAT1|GBP1|MX1|DHRS9|IFI44|HERC5|ISG20|CHMP5|EPSTI1|SP140|TNFSF13B|PARP9
pink	143	MSigDB.M5368	GSE3982_CTRL_VS_LPS_4H_MAC_DN (MSigDB)	MSigDB|MSigDB C7: immunologic signatures|MSigDB C7: immunologic signatures - IMMUNESIGDB	1.79621e-15	1.40565e-09	2.64219e-12	27	0.0841121	0.0122524	6.86493	321	321	0.169811	159	GSE3982_CTRL_VS_LPS_4H_MAC_DN	DENND1A|OAS1|LAMP3|ADAR|APOL1|OASL|CHMP5|STAT2|AGRN|SP100|LIG4|ISG20|IFI35|IFI16|STAT1|IFIH1|IFI44L|TDRD7|IRF2|SASH1|IFI44|IFIT5|USP18|MTHFD2|IFIT2|WARS1|HERC5
pink	144	HDSigDb.human.8430	Genes up-regulated in HdhQ111 striatal cells vs HdhQ7 (Pirhaji via HDSigDB)	HDSigDB|High-throughput association analysis|Differential mRNA expression induced by Htt CAG length expansion|mRNA differential expression|Effect of Htt CAG length expansion|mRNA expression profiling|High-throughput association analysis|Striatum|Brain|Central nervous system	1.84984e-15	1.44762e-09	2.71089e-12	113	0.352025	0.170918	2.05962	321	321	0.0509468	2218	Genes up-regulated in HdhQ111 striatal cells vs HdhQ7	(More than 50 overlapping genes)
pink	145	MSigDB.M3350	GSE14000_UNSTIM_VS_16H_LPS_DC_DN (MSigDB)	MSigDB|MSigDB C7: immunologic signatures|MSigDB C7: immunologic signatures - IMMUNESIGDB	1.91028e-15	1.49491e-09	2.79422e-12	28	0.0872274	0.0133313	6.54306	321	321	0.16185	173	GSE14000_UNSTIM_VS_16H_LPS_DC_DN	BATF2|CD274|IFIH1|CMPK2|NUB1|TNFAIP6|GTPBP1|DHX58|TNFSF10|GPD2|BST2|IFI35|ADAR|PML|PARP12|IRF2|GCH1|DTX3L|STX17|HSH2D|MT2A|PARP9|TDRD7|IFI44|OAS1|TRIM21|RAB8B|IL15
pink	146	MSigDB.M533	STTTCRNTTT_IRF_Q6 (MSigDB)	MSigDB|MSigDB C3: motif gene sets|MSigDB C3: motif gene sets - TFT:TFT_Legacy	2.51882e-15	1.97113e-09	3.63678e-12	25	0.0778816	0.010403	7.48644	321	321	0.185185	135	STTTCRNTTT_IRF_Q6	NT5C3A|IFI44|MOV10|TRIM21|USF1|ISG15|NUB1|USP18|EPSTI1|ZBP1|SHFL|XAF1|CXCL10|BATF2|BST2|VAMP5|DDX58|DTX3L|CASP1|TNFSF13B|DHX58|PARP9|IFIT2|MED13|IFIT3
pink	147	GO:0002376	immune system process	GO|GO.BP|GO	2.64502e-15	2.06989e-09	3.81195e-12	108	0.336449	0.160052	2.10212	321	321	0.0519981	2077	immune system process	(More than 50 overlapping genes)
pink	148	MSigDB.M41098	CAO_BLOOD_FLUMIST_AGE_05_14YO_CORRELATED_WITH_H3N2_VN_TITER_7DY_POSITIVE (MSigDB)	MSigDB|MSigDB C7: immunologic signatures|MSigDB C7: immunologic signatures - VAX	3.10485e-15	2.42973e-09	4.45823e-12	9	0.0280374	0.000693535	40.4268	321	321	1	9	CAO_BLOOD_FLUMIST_AGE_05_14YO_CORRELATED_WITH_H3N2_VN_TITER_7DY_POSITIVE	OASL|OAS1|OAS2|IFIT1|IFIT3|IFITM3|RSAD2|GBP1|GBP5
pink	149	MSigDB.M4708	GSE2706_R848_VS_LPS_2H_STIM_DC_DN (MSigDB)	MSigDB|MSigDB C7: immunologic signatures|MSigDB C7: immunologic signatures - IMMUNESIGDB	4.38722e-15	3.43327e-09	6.25368e-12	22	0.0685358	0.00786006	8.7195	321	321	0.215686	102	GSE2706_R848_VS_LPS_2H_STIM_DC_DN	DDX60|ZC3HAV1|LAP3|IFI44|GBP1|GBP5|OASL|ISG15|GCH1|HES4|HERC5|IFIT3|LYSMD2|ISG20|GBP2|IFIH1|HERC6|UBE2L6|IFIT1|IFIT2|TRIM22|AIM2
pink	150	GO:0071345	cellular response to cytokine stimulus	GO|GO.BP|GO	5.77118e-15	4.5163e-09	8.10826e-12	58	0.180685	0.0581028	3.10975	321	321	0.0769231	754	cellular response to cytokine stimulus	(More than 50 overlapping genes)
pink	151	MSigDB.M4233	GSE17974_IL4_AND_ANTI_IL12_VS_UNTREATED_72H_ACT_CD4_TCELL_DN (MSigDB)	MSigDB|MSigDB C7: immunologic signatures|MSigDB C7: immunologic signatures - IMMUNESIGDB	7.04066e-15	5.50976e-09	9.76907e-12	26	0.0809969	0.0118671	6.8253	321	321	0.168831	154	GSE17974_IL4_AND_ANTI_IL12_VS_UNTREATED_72H_ACT_CD4_TCELL_DN	LYSMD2|DTX3L|IFIH1|GCH1|IFI35|LAMP3|GBP4|UBE2L6|SAMD9L|PARP9|XRN1|TREX1|ISG15|SP140|TNFSF13B|IFIT5|GBP1|STAT1|CD274|PARP14|TIFA|TNFSF10|LMO4|EPSTI1|TRIM22|GBP5
pink	152	MSigDB.M3303	GSE13485_DAY3_VS_DAY21_YF17D_VACCINE_PBMC_UP (MSigDB)	MSigDB|MSigDB C7: immunologic signatures|MSigDB C7: immunologic signatures - IMMUNESIGDB	1.56852e-14	1.22746e-08	2.09464e-11	27	0.0841121	0.0133313	6.30938	321	321	0.156069	173	GSE13485_DAY3_VS_DAY21_YF17D_VACCINE_PBMC_UP	EPSTI1|CMPK2|IFI44|PML|SAMD4A|EIF2AK2|FMNL2|CTSL|OAS3|HERC5|IFIT3|SERPING1|MX1|HERC6|DENND1A|PARP12|OAS2|APOBEC3A|GTPBP1|FBXO6|SHFL|ADAR|LAP3|SCARB2|WARS1|SPATS2L|CUX1
pink	153	GO:0019058	viral life cycle	GO|GO.BP|GO	1.84191e-14	1.44141e-08	2.45556e-11	33	0.102804	0.0205749	4.99657	321	321	0.123596	267	viral life cycle	ADAR|BST2|SCARB2|CTSL|IFI16|IFIT1|ISG20|LGALS9|MX1|OAS1|OAS2|OAS3|PML|EIF2AK2|RNASEL|TRIM21|OASL|ISG15|TRIM14|TRIM22|IFITM3|TRIM38|IFIT5|LAMP3|CHMP5|SHFL|ZC3HAV1|FAM111A|PARP10|TRIM5|RSAD2|APOBEC3H|APOBEC3A
pink	154	MSigDB.M41166	HOWARD_B_CELL_INACT_MONOV_INFLUENZA_A_INDONESIA_05_2005_H5N1_AGE_18_49YO_1DY_UP (MSigDB)	MSigDB|MSigDB C7: immunologic signatures|MSigDB C7: immunologic signatures - VAX	1.99972e-14	1.5649e-08	2.65688e-11	10	0.0311526	0.00100177	31.0975	321	321	0.769231	13	HOWARD_B_CELL_INACT_MONOV_INFLUENZA_A_INDONESIA_05_2005_H5N1_AGE_18_49YO_1DY_UP	STAT1|GBP1|GBP2|GBP4|APOL6|UBE2L6|GBP5|PARP9|FBXO6|EPSTI1
pink	155	MSigDB.M5377	GSE3982_CTRL_VS_LPS_48H_DC_DN (MSigDB)	MSigDB|MSigDB C7: immunologic signatures|MSigDB C7: immunologic signatures - IMMUNESIGDB	3.2286e-14	2.52658e-08	4.16241e-11	25	0.0778816	0.0115589	6.7378	321	321	0.166667	150	GSE3982_CTRL_VS_LPS_48H_DC_DN	SERPING1|MX2|IFIT5|PARP12|IFI44|IFIT3|OAS1|MX1|AIM2|RAB8B|IFI44L|SP140|ISG15|STAT2|P2RY6|ISG20|LAMP3|ATF3|CXCL10|TOR1B|IFITM3|RSAD2|IFIT1|HERC5|IFI6
pink	156	HDSigDb.human.7245	Down-regulated in Friedreich Ataxia and normal iPSCs-derived neurons vs fetal human tissues (Soragni via HDSigDB)	HDSigDB|High-throughput association analysis|Neuron|Brain|Central nervous system	3.59782e-14	2.81552e-08	4.59301e-11	89	0.277259	0.12291	2.25579	321	321	0.0557994	1595	Down-regulated in Friedreich Ataxia and normal iPSCs-derived neurons vs fetal human tissues	(More than 50 overlapping genes)
pink	157	HDSigDb.human.4315	STHdhQ7/Q7 vs STHdhQ111/Q111 cells in normal conditions (Riva via HDSigDB)	HDSigDB|Differential mRNA expression induced by Htt CAG length expansion|mRNA differential expression|Effect of Htt CAG length expansion|mRNA expression profiling|High-throughput association analysis	3.73069e-14	2.9195e-08	4.74715e-11	91	0.283489	0.127379	2.22555	321	321	0.0550514	1653	STHdhQ7/Q7 vs STHdhQ111/Q111 cells in normal conditions	(More than 50 overlapping genes)
pink	158	MSigDB.M41111	NAKAYA_PBMC_FLUMIST_AGE_18_50YO_3DY_IFN_SUBSET_UP (MSigDB)	MSigDB|MSigDB C7: immunologic signatures|MSigDB C7: immunologic signatures - VAX	4.84913e-14	3.79475e-08	6.12056e-11	13	0.0404984	0.00223472	18.1224	321	321	0.448276	29	NAKAYA_PBMC_FLUMIST_AGE_18_50YO_3DY_IFN_SUBSET_UP	TNFSF13B|MX1|MX2|OAS1|OAS2|OAS3|STAT2|IFI35|CASP1|STAT1|XAF1|TNFSF10|TRIM22
pink	159	GO:0002252	immune effector process	GO|GO.BP|GO	5.42952e-14	4.24893e-08	6.8082e-11	63	0.196262	0.0704323	2.78653	321	321	0.0689278	914	immune effector process	(More than 50 overlapping genes)
pink	160	MSigDB.M786	MODULE_345 (MSigDB)	MSigDB|MSigDB C4: computational gene sets|MSigDB C4: computational gene sets - CM	5.43743e-14	4.25513e-08	6.8082e-11	20	0.0623053	0.00701241	8.88501	321	321	0.21978	91	MODULE_345	IFIT1|MX1|UBE2L6|STAT1|GBP1|TNFSF10|IFI44L|ISG15|OAS1|CTSL|TNFAIP6|IFI35|IFI44|GBP2|BST2|IFITM3|OAS3|PARP14|RSAD2|HELZ2
pink	161	MSigDB.M40863	FOURATI_BLOOD_TWINRIX_AGE_25_83YO_RESPONDERS_VS_POOR_RESPONDERS_0DY_DN (MSigDB)	MSigDB|MSigDB C7: immunologic signatures|MSigDB C7: immunologic signatures - VAX	5.74465e-14	4.49554e-08	7.16978e-11	44	0.137072	0.0373738	3.66759	321	321	0.0907216	485	FOURATI_BLOOD_TWINRIX_AGE_25_83YO_RESPONDERS_VS_POOR_RESPONDERS_0DY_DN	AFF1|AGRN|APOL6|BTN3A1|CD300E|CUX1|DENND1A|EPHB2|GPD2|IFI16|IFI44|IFI44L|IFI6|IFIT3|IFITM3|ISG15|KIAA0319L|MIR4435-2HG|MT2A|MX1|MX2|NLRP3|NTNG2|OAS1|OAS3|OASL|ODF3B|PARP9|PLXNB3|PML|HELZ2|RSAD2|RSPH9|SAMD4A|SCARB2|SP110|STAT1|TNFSF10|TNFSF13B|TRIM14|TRIM21|USF1|WRAP53|ZBP1
pink	162	MSigDB.M5142	GSE34205_RSV_VS_FLU_INF_INFANT_PBMC_DN (MSigDB)	MSigDB|MSigDB C7: immunologic signatures|MSigDB C7: immunologic signatures - IMMUNESIGDB	7.04664e-14	5.51444e-08	8.72537e-11	25	0.0778816	0.0119442	6.52045	321	321	0.16129	155	GSE34205_RSV_VS_FLU_INF_INFANT_PBMC_DN	SRGAP2|SPATS2L|HSH2D|EIF2AK2|ODF3B|SHISA5|OASL|USP18|SHFL|IFI44|RBM43|OAS3|TRIM22|MT2A|OAS2|HERC6|IFI35|DDX60|IFI44L|ADAR|SETX|ZBP1|EPSTI1|NT5C3A|GRAMD1B
pink	163	MSigDB.M7128	GSE9960_GRAM_NEG_VS_GRAM_POS_SEPSIS_PBMC_UP (MSigDB)	MSigDB|MSigDB C7: immunologic signatures|MSigDB C7: immunologic signatures - IMMUNESIGDB	7.04664e-14	5.51444e-08	8.72537e-11	25	0.0778816	0.0119442	6.52045	321	321	0.16129	155	GSE9960_GRAM_NEG_VS_GRAM_POS_SEPSIS_PBMC_UP	IFITM3|SAMD9L|DTX3L|CHMP5|IFIT3|XAF1|NMI|AGRN|HERC5|PARP10|BST2|UBE2S|HES4|EPSTI1|HELZ2|IL15RA|RAB8A|IFI44|IFI44L|GCH1|ISG20|GBP1|LYRM1|USP18|STAT1
pink	164	MSigDB.M4738	GSE2706_2H_VS_8H_R848_AND_LPS_STIM_DC_DN (MSigDB)	MSigDB|MSigDB C7: immunologic signatures|MSigDB C7: immunologic signatures - IMMUNESIGDB	1.07172e-13	8.38683e-08	1.30028e-10	24	0.0747664	0.0110966	6.7378	321	321	0.166667	144	GSE2706_2H_VS_8H_R848_AND_LPS_STIM_DC_DN	HERC6|ACOT9|DDX60|DDX60L|TNFAIP6|XRN1|DHX58|SP110|ISG15|IL15|IL15RA|ANKRD22|NUB1|IFITM3|RAB8B|PHF11|CD274|PARP9|HES4|LAMP3|XAF1|FRMD3|MT2A|APOL6
pink	165	MSigDB.M7332	GSE19888_ADENOSINE_A3R_ACT_VS_A3R_ACT_WITH_A3R_INH_PRETREATMENT_IN_MAST_CELL_DN (MSigDB)	MSigDB|MSigDB C7: immunologic signatures|MSigDB C7: immunologic signatures - IMMUNESIGDB	1.07172e-13	8.38683e-08	1.30028e-10	24	0.0747664	0.0110966	6.7378	321	321	0.166667	144	GSE19888_ADENOSINE_A3R_ACT_VS_A3R_ACT_WITH_A3R_INH_PRETREATMENT_IN_MAST_CELL_DN	PARP14|UBE2L6|IL15RA|DHX58|HERC6|HELZ2|USP18|IFIT3|IFIT1|TNFSF10|STAT2|CXCL10|MX2|XAF1|IFI35|STAT1|RSAD2|DDX58|USP25|CMPK2|ZCCHC2|RNF213|ISG15|ISG20
pink	166	MSigDB.M41165	MATSUMIYA_PBMC_MODIFIED_VACCINIA_ANKARA_VACCINE_AGE_4_6MO_VACCINATED_VS_CANDIN_PLACEBO_BCG_PRIMED_28DY_UP (MSigDB)	MSigDB|MSigDB C7: immunologic signatures|MSigDB C7: immunologic signatures - VAX	1.28648e-13	1.00675e-07	1.54646e-10	8	0.0249221	0.000616475	40.4268	321	321	1	8	MATSUMIYA_PBMC_MODIFIED_VACCINIA_ANKARA_VACCINE_AGE_4_6MO_VACCINATED_VS_CANDIN_PLACEBO_BCG_PRIMED_28DY_UP	STAT1|CXCL10|GBP4|WARS1|IFI35|GBP1|PARP9|FBXO6
pink	167	GO:0010033	response to organic substance	GO|GO.BP|GO	2.63454e-13	2.06169e-07	3.06799e-10	104	0.323988	0.161594	2.00495	321	321	0.0495947	2097	response to organic substance	(More than 50 overlapping genes)
pink	168	HDSigDb.human.3066	Markers of supraoptic nucleus in hypothalamus (Hawrylycz via Miller/HDSigDB)	HDSigDB|JA Miller|Brain region markers|BrainRegionMarkers.HBA|BrainRegionMarkers.HBA.localMarker(FC>2)|Brain region marker enriched gene sets|Thalamus|Brain|Central nervous system	3.49079e-13	2.73176e-07	4.01139e-10	30	0.0934579	0.0188025	4.97051	321	321	0.122951	244	Markers of supraoptic nucleus in hypothalamus	BST2|CASP1|GBP1|GBP2|IFI16|LGALS9|SP100|TRIM21|OASL|CCRL2|ZNF646|TRIM22|IFITM3|IFI44|TNFSF13B|FGL2|IFI44L|SP140|PARP14|DDX60|RNF213|IFIH1|PARP9|SLFN11|EPSTI1|GBP4|GBP5|DTX3L|PATL2|MLKL
pink	169	MSigDB.M4595	MODULE_436 (MSigDB)	MSigDB|MSigDB C4: computational gene sets|MSigDB C4: computational gene sets - CM	3.64577e-13	2.85304e-07	4.18335e-10	20	0.0623053	0.00770594	8.08536	321	321	0.2	100	MODULE_436	IFIT1|MX1|UBE2L6|STAT1|GBP1|TNFSF10|IFI44L|ISG15|OAS1|CTSL|TNFAIP6|IFI35|GBP2|BST2|IFITM3|OAS3|PARP14|NLRC5|RSAD2|HELZ2
pink	170	MSigDB.M4696	GSE2706_UNSTIM_VS_2H_LPS_DC_DN (MSigDB)	MSigDB|MSigDB C7: immunologic signatures|MSigDB C7: immunologic signatures - IMMUNESIGDB	4.16141e-13	3.25656e-07	4.73337e-10	23	0.0716511	0.0107113	6.68933	321	321	0.165468	139	GSE2706_UNSTIM_VS_2H_LPS_DC_DN	CD274|PARP14|PML|IFIH1|IFIT1|CCRL2|ISG20|ATF3|ISG15|IFI44|CXCL10|HERC6|SIPA1L1|APOBEC3A|LAMP3|OASL|HES4|IFIT3|RILPL2|ZC3HAV1|EHD1|GBP1|TNFAIP6
pink	171	MSigDB.M7802	GSE22589_SIV_VS_HIV_AND_SIV_INFECTED_DC_UP (MSigDB)	MSigDB|MSigDB C7: immunologic signatures|MSigDB C7: immunologic signatures - IMMUNESIGDB	4.24648e-13	3.32313e-07	4.82312e-10	21	0.0654206	0.00870771	7.51294	321	321	0.185841	113	GSE22589_SIV_VS_HIV_AND_SIV_INFECTED_DC_UP	MLKL|EHD1|TNFSF13B|EFNA5|POLB|STAT2|RTP4|MX1|MX2|SOCS1|DDX58|CCRL2|STAT1|PARP9|CMPK2|IFIT3|BATF2|OASL|DHX58|IFIT2|USP18
pink	172	MSigDB.M4701	GSE2706_UNSTIM_VS_8H_LPS_DC_DN (MSigDB)	MSigDB|MSigDB C7: immunologic signatures|MSigDB C7: immunologic signatures - IMMUNESIGDB	4.26036e-13	3.334e-07	4.83188e-10	24	0.0747664	0.0117901	6.34146	321	321	0.156863	153	GSE2706_UNSTIM_VS_8H_LPS_DC_DN	SIPA1L1|DTX3L|EIF2AK2|RNF213|PML|IL15|GBP5|STX17|TMEM268|HES4|AIM2|RTP4|NMI|PNPT1|DDX60L|LYRM1|NUB1|LYSMD2|TNFAIP6|DDX60|PARP14|RBM43|LGALS9|GCH1
pink	173	MSigDB.M6720	GSE6092_IFNG_VS_IFNG_AND_B_BURGDORFERI_INF_ENDOTHELIAL_CELL_DN (MSigDB)	MSigDB|MSigDB C7: immunologic signatures|MSigDB C7: immunologic signatures - IMMUNESIGDB	5.7104e-13	4.46874e-07	6.37781e-10	24	0.0747664	0.0119442	6.25963	321	321	0.154839	155	GSE6092_IFNG_VS_IFNG_AND_B_BURGDORFERI_INF_ENDOTHELIAL_CELL_DN	RILPL2|CD274|HERC5|TMEM123|IFIT2|RSAD2|IL15|CMPK2|PARP12|FGL2|UBE2S|ISG20|TNFSF10|GPBP1|ADAR|ZBP1|EPSTI1|PHF11|MX1|CDC42EP1|MX2|OASL|USP18|EHD1
pink	174	GO:0006950	response to stress	GO|GO.BP|GO	5.71308e-13	4.47084e-07	6.37781e-10	121	0.376947	0.205132	1.83758	321	321	0.0454545	2662	response to stress	(More than 50 overlapping genes)
pink	175	MSigDB.M3267	GSE13484_3H_UNSTIM_VS_YF17D_VACCINE_STIM_PBMC_DN (MSigDB)	MSigDB|MSigDB C7: immunologic signatures|MSigDB C7: immunologic signatures - IMMUNESIGDB	8.78393e-13	6.87397e-07	9.60051e-10	24	0.0747664	0.0121754	6.14078	321	321	0.151899	158	GSE13484_3H_UNSTIM_VS_YF17D_VACCINE_STIM_PBMC_DN	APOBEC3A|ETV7|IL15RA|ZC3HAV1|MT2A|AFF1|NMI|OAS1|AGRN|APOL1|XAF1|TRIM22|UBE2L6|MX2|USP25|GTPBP2|TRIM5|LGALS9|ZCCHC2|IFI35|NLRP3|OASL|FANCA|OAS2
pink	176	HDSigDb.human.6098	Up-regulated in 13 wk TIF-IA KO HD mice (Parkitna via HDSigDB)	HDSigDB|High-throughput association analysis|Differential mRNA expression induced by Htt CAG length expansion|mRNA differential expression|Effect of Htt CAG length expansion|mRNA expression profiling|High-throughput association analysis	1.33112e-12	1.04168e-06	1.43285e-09	100	0.311526	0.156199	1.99441	321	321	0.049334	2027	Up-regulated in 13 wk TIF-IA KO HD mice	(More than 50 overlapping genes)
pink	177	MSigDB.M40974	MATSUMIYA_BLOOD_MODIFIED_VACCINIA_ANKARA_VACCINE_AGE_4_6MO_VACCINATED_VS_CANDIN_PLACEBO_BCG_PRIMED_1DY_UP (MSigDB)	MSigDB|MSigDB C7: immunologic signatures|MSigDB C7: immunologic signatures - VAX	2.03388e-12	1.59164e-06	2.14796e-09	9	0.0280374	0.00100177	27.9878	321	321	0.692308	13	MATSUMIYA_BLOOD_MODIFIED_VACCINIA_ANKARA_VACCINE_AGE_4_6MO_VACCINATED_VS_CANDIN_PLACEBO_BCG_PRIMED_1DY_UP	CXCL10|ANKRD22|GBP5|XRN1|PARP9|UBE2L6|CASP1|MRPL44|ETV7
pink	178	MSigDB.M2724	MEK_UP.V1_DN (MSigDB)	MSigDB|MSigDB C6: oncogenic signatures	2.17726e-12	1.70384e-06	2.29011e-09	23	0.0716511	0.0115589	6.19877	321	321	0.153333	150	MEK_UP.V1_DN	IFIT1|DDX58|BST2|UBE2L6|IFI44|IFI6|IFIH1|SP110|IFI44L|HERC6|OAS1|DDX60|USP18|OAS3|ISG15|IFIT5|IFI35|OAS2|TDRD7|ATF3|SP100|OASL|TRIM14
pink	179	HDSigDb.human.8431	Genes up-regulated upon DOC treatment in HdhQ111 striatal cells vs HdhQ7 (Pirhaji via HDSigDB)	HDSigDB|High-throughput association analysis|Differential mRNA expression induced by Htt CAG length expansion|mRNA differential expression|Effect of Htt CAG length expansion|mRNA expression profiling|High-throughput association analysis|Striatum|Brain|Central nervous system	2.24204e-12	1.75454e-06	2.34878e-09	110	0.342679	0.181629	1.8867	321	321	0.0466695	2357	Genes up-regulated upon DOC treatment in HdhQ111 striatal cells vs HdhQ7	(More than 50 overlapping genes)
pink	180	MSigDB.M40967	HOWARD_NK_CELL_INACT_MONOV_INFLUENZA_A_INDONESIA_05_2005_H5N1_AGE_18_49YO_1DY_UP (MSigDB)	MSigDB|MSigDB C7: immunologic signatures|MSigDB C7: immunologic signatures - VAX	2.74043e-12	2.14456e-06	2.82551e-09	10	0.0311526	0.00138707	22.4593	321	321	0.555556	18	HOWARD_NK_CELL_INACT_MONOV_INFLUENZA_A_INDONESIA_05_2005_H5N1_AGE_18_49YO_1DY_UP	CMPK2|OAS3|IFIT3|EPSTI1|ODF3B|PARP9|IFI44L|GBP1|STAT1|ETV7
pink	181	MSigDB.M12258	IRF7_01 (MSigDB)	MSigDB|MSigDB C3: motif gene sets|MSigDB C3: motif gene sets - TFT:TFT_Legacy	3.01319e-12	2.35801e-06	3.0945e-09	24	0.0747664	0.0128689	5.80984	321	321	0.143713	167	IRF7_01	NT5C3A|SIPA1L1|MOV10|SAT1|DDX60|TRIM21|OASL|ADAR|ISG15|USP18|EPSTI1|SHFL|XAF1|CXCL10|BATF2|BST2|SOCS1|SP110|DDX58|DTX3L|PARP12|PARP9|IFIT2|IRF2
pink	182	MSigDB.M5221	GSE360_T_GONDII_VS_M_TUBERCULOSIS_DC_DN (MSigDB)	MSigDB|MSigDB C7: immunologic signatures|MSigDB C7: immunologic signatures - IMMUNESIGDB	4.54699e-12	3.5583e-06	4.55608e-09	21	0.0654206	0.00978655	6.68475	321	321	0.165354	127	GSE360_T_GONDII_VS_M_TUBERCULOSIS_DC_DN	IFI35|UBE2L6|GCH1|BTN3A1|SCARB2|GBP1|CASP1|DUSP6|VAMP5|TRIM21|LHFPL2|APOL1|ATF3|LPAR1|SERPING1|BST2|ISG20|IFIT3|TRIM14|SP100|LGALS9
pink	183	MSigDB.M41008	NAKAYA_PBMC_FLUMIST_AGE_18_50YO_3DY_UP (MSigDB)	MSigDB|MSigDB C7: immunologic signatures|MSigDB C7: immunologic signatures - VAX	4.6891e-12	3.66951e-06	4.69247e-09	42	0.130841	0.0390691	3.34896	321	321	0.0828402	507	NAKAYA_PBMC_FLUMIST_AGE_18_50YO_3DY_UP	CASP1|STAT1|BST2|MYOF|MX1|TNFSF10|OAS1|TRIM14|PDLIM5|LMO2|FGL2|OAS2|MX2|VRK2|TREX1|XAF1|SP110|RAB8A|IFI16|IFI35|TOR1B|TRIM5|TCF7L2|TRIM22|NCOA2|OAS3|PARP12|DDX60|CHMP5|ZNF143|NUB1|HPSE|MFSD14B|TNFSF13B|PARP14|SCARB2|DTX3L|STAT2|SAMD9L|DDX60L|XIAP|MLKL
pink	184	MSigDB.M41004	MATSUMIYA_PBMC_MODIFIED_VACCINIA_ANKARA_VACCINE_AGE_4_6MO_BCG_PRIMED_28DY_UP (MSigDB)	MSigDB|MSigDB C7: immunologic signatures|MSigDB C7: immunologic signatures - VAX	5.31389e-12	4.15845e-06	5.27053e-09	7	0.0218069	0.000539416	40.4268	321	321	1	7	MATSUMIYA_PBMC_MODIFIED_VACCINIA_ANKARA_VACCINE_AGE_4_6MO_BCG_PRIMED_28DY_UP	GBP5|WARS1|ANKRD22|GBP4|AIM2|GBP1|STAT1
pink	185	MSigDB.M6156	GSE1740_MCSF_VS_MCSF_AND_IFNG_DAY2_DERIVED_MACROPHAGE_UP (MSigDB)	MSigDB|MSigDB C7: immunologic signatures|MSigDB C7: immunologic signatures - IMMUNESIGDB	6.5483e-12	5.12445e-06	6.41358e-09	19	0.05919	0.00793712	7.45737	321	321	0.184466	103	GSE1740_MCSF_VS_MCSF_AND_IFNG_DAY2_DERIVED_MACROPHAGE_UP	STAT1|APOL1|POLB|NLRC5|PARP14|APOL6|GBP1|WARS1|UBE2L6|TRIM21|FBXO6|GBP4|GBP2|BTN3A1|PATL2|SIPA1L1|GBP5|RSAD2|STAT2
pink	186	HDSigDb.human.8133	Liver RNA M12 module (tan) (Langfelder via HDSigDB)	HDSigDB|mRNA WGCNA|WGCNA|Computational sets|Liver	7.31918e-12	5.72771e-06	7.1507e-09	44	0.137072	0.0429992	3.18778	321	321	0.078853	558	Liver RNA M12 module (tan)	CASP1|FGL2|GBP2|IFI16|IFIT1|IFIT2|IFIT3|LMO2|MX1|EIF2AK2|TRIM5|SP100|STAT1|SDC3|TNFSF10|CMPK2|OAS1|RNASEL|RSAD2|CD274|BATF2|NCAPG2|APOBEC3H|IFI44|FAM111A|EPSTI1|SP110|CD300A|PLXNB3|NLRP3|CD300E|GBP5|TMEM268|P2RY6|RAB8B|GBP4|SLFN11|OAS3|OAS2|RAB39A|APOL1|AIM2|SP140|PARP14
pink	187	HDSigDb.human.6185	Up-regulated, STHdhQ7/Q7 vs STHdhQ111/Q111 cells upon heat shock (Riva via HDSigDB)	HDSigDB|High-throughput association analysis|Differential mRNA expression induced by Htt CAG length expansion|mRNA differential expression|Effect of Htt CAG length expansion|mRNA expression profiling|High-throughput association analysis	8.07786e-12	6.32142e-06	7.84296e-09	73	0.227414	0.0995608	2.28418	321	321	0.0565015	1292	Up-regulated, STHdhQ7/Q7 vs STHdhQ111/Q111 cells upon heat shock	(More than 50 overlapping genes)
pink	188	MSigDB.M8807	MODULE_208 (MSigDB)	MSigDB|MSigDB C4: computational gene sets|MSigDB C4: computational gene sets - CM	8.37575e-12	6.55454e-06	8.11206e-09	18	0.0560748	0.00708947	7.90959	321	321	0.195652	92	MODULE_208	IFIT1|GBP1|TNFSF10|IFI44L|ISG15|OAS1|CTSL|TNFAIP6|IFI35|IFI44|MX2|GBP2|IL15|IFITM3|IFIT5|OAS3|NLRC5|HELZ2
pink	189	MSigDB.M6863	GSE4590_PRE_BCELL_VS_LARGE_PRE_BCELL_UP (MSigDB)	MSigDB|MSigDB C7: immunologic signatures|MSigDB C7: immunologic signatures - IMMUNESIGDB	9.28215e-12	7.26386e-06	8.94564e-09	20	0.0623053	0.00909301	6.852	321	321	0.169492	118	GSE4590_PRE_BCELL_VS_LARGE_PRE_BCELL_UP	GNB4|GPBP1|CXCL10|OASL|LPAR1|IFI16|SP110|TREX1|NT5C3A|RSAD2|IFIH1|TRIM21|MX2|PLOD2|ISG15|XAF1|FMNL2|ACOT9|GBP2|AIM2
pink	190	MSigDB.M4933	GSE29617_DAY3_VS_DAY7_TIV_FLU_VACCINE_PBMC_2008_UP (MSigDB)	MSigDB|MSigDB C7: immunologic signatures|MSigDB C7: immunologic signatures - IMMUNESIGDB	9.81104e-12	7.67775e-06	9.42055e-09	21	0.0654206	0.0101718	6.43153	321	321	0.159091	132	GSE29617_DAY3_VS_DAY7_TIV_FLU_VACCINE_PBMC_2008_UP	FMNL2|IFIT2|PLOD2|GBP1|TCF7L2|ATF3|GCH1|TNFSF13B|CTSL|VAMP5|DHX58|GBP2|CXCL10|LGALS9|SAMD4A|MYOF|NPC2|ZNF684|TNFAIP6|ANKRD22|CD300A
pink	191	MSigDB.M6887	GSE9601_NFKB_INHIBITOR_VS_PI3K_INHIBITOR_TREATED_HCMV_INF_MONOCYTE_DN (MSigDB)	MSigDB|MSigDB C7: immunologic signatures|MSigDB C7: immunologic signatures - IMMUNESIGDB	1.13925e-11	8.91533e-06	1.08065e-08	21	0.0654206	0.0102489	6.38318	321	321	0.157895	133	GSE9601_NFKB_INHIBITOR_VS_PI3K_INHIBITOR_TREATED_HCMV_INF_MONOCYTE_DN	BATF2|IFI35|TNFSF10|EHD1|ADAR|SOCS1|ZBP1|GBP2|TREX1|IFIH1|TDRD7|IFIT2|PML|IL15|IFIT3|USP18|OAS2|MX2|RTP4|PRICKLE1|FGL2
pink	192	MSigDB.M1045	REACTOME_IMMUNE_SYSTEM (MSigDB)	MSigDB|MSigDB ARCHIVED: NA|MSigDB ARCHIVED: NA - C2_CP:REACTOME	1.22642e-11	9.59746e-06	1.15493e-08	49	0.152648	0.0525545	2.90456	321	321	0.0718475	682	REACTOME_IMMUNE_SYSTEM	ADAR|IFITM3|USP18|NLRP3|GBP4|GBP5|CTSL|DTX3L|DUSP6|DDX58|IFI6|FBXO6|GBP1|GBP2|UBE2S|CD274|IFI35|IFIT2|IFIT1|IFIT3|IRF2|ISG20|MT2A|MX1|MX2|OAS1|OAS2|OAS3|HERC5|PML|XAF1|EIF2AK2|RNASEL|S100B|IFIH1|SP100|TRIM21|STAT1|STAT2|DHX58|PDCD1LG2|ZBP1|CASP1|NLRC5|OASL|SOCS1|UBE2L6|AIM2|ISG15
pink	193	MSigDB.M2727	ICSBP_Q6 (MSigDB)	MSigDB|MSigDB C3: motif gene sets|MSigDB C3: motif gene sets - TFT:TFT_Legacy	5.62551e-11	4.40231e-05	4.91777e-08	23	0.0716511	0.0134854	5.31324	321	321	0.131429	175	ICSBP_Q6	XRN1|NT5C3A|IFI44|IFI35|MOV10|USF1|ADAR|ISG15|USP18|ZBP1|LYSMD2|BATF2|BST2|SOCS1|SP140|SP110|DTX3L|PARP12|TNFSF13B|PARP9|MED13|IFIT3|IFIH1
pink	194	GO:0071310	cellular response to organic substance	GO|GO.BP|GO	6.07563e-11	4.75456e-05	5.26529e-08	86	0.267913	0.133159	2.01198	321	321	0.0497685	1728	cellular response to organic substance	(More than 50 overlapping genes)
pink	195	JAM:002888	IFN alpha/beta__ImmunePathway	JAM|ImmunePathways	6.41801e-11	5.02249e-05	5.54359e-08	10	0.0311526	0.00177237	17.5769	321	321	0.434783	23	IFN alpha/beta	IFI35|IFIH1|IFIT1|IFIT3|ISG15|MX1|OAS1|SOCS1|STAT1|STAT2
pink	196	MSigDB.M40985	GAUCHER_PBMC_YF_VAX_STAMARIL_UNKNOWN_AGE_60DY_UP (MSigDB)	MSigDB|MSigDB C7: immunologic signatures|MSigDB C7: immunologic signatures - VAX	6.7308e-11	5.26727e-05	5.78821e-08	13	0.0404984	0.00362179	11.1819	321	321	0.276596	47	GAUCHER_PBMC_YF_VAX_STAMARIL_UNKNOWN_AGE_60DY_UP	DHX58|STAT2|WARS1|MYOF|SCARB2|LGALS9|NUB1|TMEM268|LHFPL2|NLRP3|IL15|ANKRD22|NPC2
pink	197	HDSigDb.human.6155	Up-regulated in cerebrum of 22 wk R6/1 HD mice (Jones via HDSigDB)	HDSigDB|High-throughput association analysis|Differential mRNA expression induced by Htt CAG length expansion|mRNA differential expression|Effect of Htt CAG length expansion|mRNA expression profiling|High-throughput association analysis|Cerebrum|Brain|Central nervous system	6.92917e-11	5.42251e-05	5.94573e-08	24	0.0747664	0.0148725	5.02717	321	321	0.124352	193	Up-regulated in cerebrum of 22 wk R6/1 HD mice	ABCA1|BRCA1|SERPING1|EHD1|GBP1|GBP2|GBP3|IFIT1|IFIT3|TRIM22|TRIM5|S100B|STAT1|OASL|USP18|GBP4|NMI|IFITM3|RTP4|IFI35|IFIH1|LHFPL2|PARP12|IFI16
pink	198	MSigDB.M6818	GSE7509_UNSTIM_VS_FCGRIIB_STIM_DC_DN (MSigDB)	MSigDB|MSigDB C7: immunologic signatures|MSigDB C7: immunologic signatures - IMMUNESIGDB	8.04752e-11	6.29768e-05	6.82306e-08	21	0.0654206	0.0113277	5.77526	321	321	0.142857	147	GSE7509_UNSTIM_VS_FCGRIIB_STIM_DC_DN	EPSTI1|FGL2|CCRL2|IL15RA|SOCS1|BATF2|ISG15|OAS3|CASP1|GNB4|LAP3|SP110|TRIM5|MLKL|LMO4|GBP5|TNFSF10|TRIM21|IFIT2|USP18|XAF1
pink	199	GO:0002831	regulation of response to biotic stimulus	GO|GO.BP|GO	8.3485e-11	6.53322e-05	7.07058e-08	30	0.0934579	0.0232719	4.01591	321	321	0.0993377	302	regulation of response to biotic stimulus	ADAR|XIAP|SERPING1|IFI16|IFIT1|IL15|LGALS9|RNASEL|STAT1|SOCS1|NMI|AIM2|TRIM38|FGL2|USP18|TREX1|CARD8|SASH1|DDX58|CD274|HERC5|PARP14|DDX60|DHX58|ZBP1|PARP9|NLRC5|TRIM5|GBP5|DTX3L
pink	200	MSigDB.M19614	MODULE_292 (MSigDB)	MSigDB|MSigDB C4: computational gene sets|MSigDB C4: computational gene sets - CM	8.54016e-11	6.68321e-05	7.2095e-08	18	0.0560748	0.00809124	6.93031	321	321	0.171429	105	MODULE_292	IFIT1|GBP1|TNFSF10|SP140|IFI44L|ISG15|OAS1|CTSL|TNFAIP6|IFI35|IFI44|MX2|GBP2|IFITM3|IFIT5|OAS3|NLRC5|HELZ2
pink	201	MSigDB.M5206	GSE360_L_DONOVANI_VS_M_TUBERCULOSIS_DC_DN (MSigDB)	MSigDB|MSigDB C7: immunologic signatures|MSigDB C7: immunologic signatures - IMMUNESIGDB	1.04384e-10	8.16866e-05	8.67162e-08	21	0.0654206	0.0114819	5.69774	321	321	0.14094	149	GSE360_L_DONOVANI_VS_M_TUBERCULOSIS_DC_DN	MX2|GCH1|OASL|TRIM14|BRCA2|OAS2|SETX|ISG15|MX1|IFI44|CASP1|SERPING1|IFI44L|STAT2|AIM2|IFIT1|LGALS9|IFIT2|UBE2L6|TDRD7|TNFSF10
pink	202	MSigDB.M5230	GSE360_LOW_DOSE_B_MALAYI_VS_M_TUBERCULOSIS_DC_DN (MSigDB)	MSigDB|MSigDB C7: immunologic signatures|MSigDB C7: immunologic signatures - IMMUNESIGDB	1.26414e-10	9.89267e-05	1.03588e-07	22	0.0685358	0.0127919	5.35777	321	321	0.13253	166	GSE360_LOW_DOSE_B_MALAYI_VS_M_TUBERCULOSIS_DC_DN	VAMP5|WARS1|OASL|MT2A|IFIT2|ATF3|STAT2|TRIM38|TRIM21|BST2|CCRL2|CTSL|LHFPL2|MX2|FANCL|UBE2L6|UBE2S|OAS2|GBP2|GPD2|IFI44|ADAR
purple	1	MSigDB.M41691	TRAVAGLINI_LUNG_PLATELET_MEGAKARYOCYTE_CELL (MSigDB)	MSigDB|MSigDB C8: NA	7.46689e-88	5.8433e-82	4.86942e-83	92	0.564417	0.038915	14.5038	163	163	0.182178	505	TRAVAGLINI_LUNG_PLATELET_MEGAKARYOCYTE_CELL	(More than 50 overlapping genes)
purple	2	MSigDB.M39206	HAY_BONE_MARROW_PLATELET (MSigDB)	MSigDB|MSigDB C8: NA	1.82803e-75	1.43055e-69	7.5292e-71	64	0.392638	0.015566	25.2241	163	163	0.316832	202	HAY_BONE_MARROW_PLATELET	(More than 50 overlapping genes)
purple	3	JAM:002760	BloodPlatelets_customArray__Gnatenko2	JAM|BloodAtlases|BloodAtlases.Gnatenko2	2.8692e-47	2.24533e-41	3.87125e-43	51	0.312883	0.0202666	15.4384	163	163	0.193916	263	BloodPlatelets_customArray	(More than 50 overlapping genes)
purple	4	MSigDB.M39210	ZHENG_CORD_BLOOD_C1_PUTATIVE_MEGAKARYOCYTE_PROGENITOR (MSigDB)	MSigDB|MSigDB C8: NA	1.68048e-44	1.31508e-38	1.87868e-40	34	0.208589	0.00616475	33.8357	163	163	0.425	80	ZHENG_CORD_BLOOD_C1_PUTATIVE_MEGAKARYOCYTE_PROGENITOR	ABCC3|ARHGAP6|C2orf88|CALD1|CLU|CMTM5|CTTN|ESAM|F13A1|GNAZ|GP9|ITGA2B|LGALSL|LIMS1|LTBP1|MFAP3L|MMRN1|MYLK|NRGN|PDE5A|PDGFA|PDLIM1|PF4|PF4V1|PRKAR2B|PROS1|CAVIN2|SELP|THBS1|TMEM40|TPM1|TREML1|TUBB1|VCL
purple	5	MSigDB.M40231	DESCARTES_FETAL_LIVER_MEGAKARYOCYTES (MSigDB)	MSigDB|MSigDB C8: NA	1.98972e-34	1.55708e-28	1.26592e-30	30	0.184049	0.0073977	24.8792	163	163	0.3125	96	DESCARTES_FETAL_LIVER_MEGAKARYOCYTES	PF4|ITGA2B|GP9|NRGN|SELP|PDE5A|F13A1|ITGB3|MMRN1|THBS1|PRKAR2B|LTBP1|LIMS1|ELOVL7|TMEM40|LINC00534|TUBB1|PROSER2|CMTM5|TREML1|ACRBP|LGALSL|ALOX12|SEC14L5|CLEC2L|SPX|PF4V1|MYEOV|HRAT92|AQP10
purple	6	MSigDB.M40146	DESCARTES_FETAL_ADRENAL_MEGAKARYOCYTES (MSigDB)	MSigDB|MSigDB C8: NA	4.2722e-28	3.34326e-22	1.86774e-24	24	0.147239	0.0057024	25.8206	163	163	0.324324	74	DESCARTES_FETAL_ADRENAL_MEGAKARYOCYTES	GP9|PF4|ITGA2B|ITGB3|THBS1|TUBB1|MMRN1|LTBP1|ARHGAP6|LIMS1|PKHD1L1|SELP|NRGN|PDLIM1|PTGS1|TREML1|ELOVL7|LINC00534|PROSER2|LGALSL|ALOX12|ACRBP|SEC14L5|AQP10
purple	7	MSigDB.M40239	DESCARTES_FETAL_LUNG_MEGAKARYOCYTES (MSigDB)	MSigDB|MSigDB C8: NA	9.77755e-28	7.65154e-22	4.20414e-24	28	0.171779	0.00955537	17.9772	163	163	0.225806	124	DESCARTES_FETAL_LUNG_MEGAKARYOCYTES	TUBB1|PF4|GP9|ITGA2B|ITGB3|THBS1|LTBP1|VCL|PRKAR2B|SELP|NRGN|MAX|LINC00534|LGALSL|ENDOD1|TREML1|CTSA|TBXA2R|ACRBP|GUCY1B1|P2RY1|CMTM5|GAS2L1|MFAP3L|C2orf88|AQP10|NT5M|HRAT92
purple	8	MSigDB.M40166	DESCARTES_FETAL_CEREBRUM_MEGAKARYOCYTES (MSigDB)	MSigDB|MSigDB C8: NA	5.52136e-26	4.32081e-20	2.03812e-22	37	0.226994	0.0239655	9.4717	163	163	0.118971	311	DESCARTES_FETAL_CEREBRUM_MEGAKARYOCYTES	PF4|ITGB3|THBS1|LTBP1|MMRN1|STON2|PRKAR2B|CAVIN2|ANO6|ARHGAP6|ELOVL7|CTSA|MFAP3L|ITGA2B|SH3BGRL2|TREML1|CMTM5|GP9|LINC00534|TUBB1|MAX|F13A1|TSPAN33|GAS2L1|NRGN|C2orf88|PKHD1L1|SEC14L5|LGALSL|SELP|ACRBP|ABCC3|TMEM40|ALOX12|SPX|TNNC2|HRAT92
purple	9	MSigDB.M5774	GSE9006_HEALTHY_VS_TYPE_1_DIABETES_PBMC_AT_DX_UP (MSigDB)	MSigDB|MSigDB C7: immunologic signatures|MSigDB C7: immunologic signatures - IMMUNESIGDB	1.64953e-25	1.29086e-19	5.86754e-22	30	0.184049	0.0138707	13.2689	163	163	0.166667	180	GSE9006_HEALTHY_VS_TYPE_1_DIABETES_PBMC_AT_DX_UP	PRKAR2B|MYLK|GUCY1B1|MYL9|PF4|VCL|GUCY1A1|TPM1|MMD|CLU|PTGS1|ZNF185|F13A1|ALOX12|PGRMC1|MFAP3L|CTTN|FHL1|PROS1|ITGB5|ENDOD1|TUBB1|ASAP2|GNAZ|PDGFA|MGLL|ITGA2B|ARHGAP6|MCUR1|NRGN
purple	10	MSigDB.M40293	DESCARTES_FETAL_SPLEEN_MEGAKARYOCYTES (MSigDB)	MSigDB|MSigDB C8: NA	3.69114e-25	2.88855e-19	1.27812e-21	22	0.134969	0.00554828	24.3263	163	163	0.305556	72	DESCARTES_FETAL_SPLEEN_MEGAKARYOCYTES	LTBP1|ITGB3|PF4|ITGA2B|THBS1|VCL|PRKAR2B|F13A1|PDE5A|MMRN1|ASAP2|GP9|MFAP3L|SELP|TMEM40|LGALSL|ELOVL7|PROSER2|TREML1|GNAZ|C2orf88|ALOX12
purple	11	MSigDB.M40870	THAKAR_PBMC_INACTIVATED_INFLUENZA_AGE_21_30YO_RESPONDERS_28DY_UP (MSigDB)	MSigDB|MSigDB C7: immunologic signatures|MSigDB C7: immunologic signatures - VAX	1.00261e-22	7.84602e-17	2.98328e-19	38	0.233129	0.0315944	7.37881	163	163	0.0926829	410	THAKAR_PBMC_INACTIVATED_INFLUENZA_AGE_21_30YO_RESPONDERS_28DY_UP	ABCC3|ABLIM3|ACRBP|ACSBG1|ALOX12|AQP10|ASAP2|C1orf198|CALD1|CLDN5|CTDSPL|ESAM|F13A1|FHL1|GUCY1A1|ITGB3|ITGB5|LIMS1|MAX|C2orf88|MGLL|MMD|MYLK|BEX3|NRGN|NT5M|PDLIM1|PGRMC1|PROS1|PTGS1|CAVIN2|SH3BGRL2|SPARC|TNNC2|TPM1|TREML1|TSC22D1|TSPAN9
purple	12	MSigDB.M40286	DESCARTES_FETAL_PLACENTA_MEGAKARYOCYTES (MSigDB)	MSigDB|MSigDB C8: NA	1.47168e-22	1.15168e-16	4.3134e-19	26	0.159509	0.011636	13.7083	163	163	0.172185	151	DESCARTES_FETAL_PLACENTA_MEGAKARYOCYTES	ARHGAP6|THBS1|ITGB3|TMEM40|LIMS1|CAVIN2|VCL|PRKAR2B|MMRN1|STON2|ITGA2B|PF4|TUBB1|PRTFDC1|SELP|PEAR1|PROSER2|PKHD1L1|NRGN|LINC00534|MAX|LGALSL|ACRBP|TSPAN33|PTGS1|NT5M
purple	13	MSigDB.M40250	DESCARTES_FETAL_MUSCLE_MEGAKARYOCYTES (MSigDB)	MSigDB|MSigDB C8: NA	1.6536e-20	1.29404e-14	4.12116e-17	27	0.165644	0.0154119	10.7478	163	163	0.135	200	DESCARTES_FETAL_MUSCLE_MEGAKARYOCYTES	PF4|ITGB3|THBS1|LTBP1|VCL|CLU|TMEM40|PRKAR2B|SPX|P2RY1|SELP|TUBB1|ITGA2B|GNAZ|SH3BGRL2|CTSA|CTTN|NRGN|TPTEP1|PTGS1|MFAP3L|WDR11-AS1|GAS2L1|PROSER2|ELOVL7|MAX|ALOX12
purple	14	MSigDB.M40227	DESCARTES_FETAL_KIDNEY_MEGAKARYOCYTES (MSigDB)	MSigDB|MSigDB C8: NA	8.86573e-20	6.93799e-14	2.0346e-16	20	0.122699	0.00701241	17.4975	163	163	0.21978	91	DESCARTES_FETAL_KIDNEY_MEGAKARYOCYTES	TMEM40|PF4|ITGB3|MFAP3L|ITGA2B|ABCC3|TUBB1|SELP|MMRN1|LGALSL|PTGS1|GP9|NRGN|PKHD1L1|CMTM5|ADRA2A|P2RY1|NT5M|LINC00534|ALOX12
purple	15	MSigDB.M40191	DESCARTES_FETAL_HEART_MEGAKARYOCYTES (MSigDB)	MSigDB|MSigDB C8: NA	4.08424e-16	3.19617e-10	6.39235e-13	16	0.0981595	0.00554828	17.6919	163	163	0.222222	72	DESCARTES_FETAL_HEART_MEGAKARYOCYTES	TUBB1|PF4|ITGB3|THBS1|ITGA2B|GP9|NRGN|LGALSL|ACRBP|LINC00534|MFAP3L|TREML1|ALOX12|AQP10|ABCC3|ELOVL7
purple	16	GO:0031091	platelet alpha granule	GO|GO.CC|GO	1.129e-14	8.83511e-09	1.5446e-11	14	0.0858896	0.00454651	18.8913	163	163	0.237288	59	platelet alpha granule	CLU|F13A1|GAS6|IGF2|ITGA2B|ITGB3|PDGFA|PF4|PROS1|SELP|SPARC|THBS1|MMRN1|TREML1
purple	17	BioSystems.REACTOME.R-HSA-114608	Platelet degranulation (REACTOME)	REACTOME	2.10668e-14	1.64861e-08	2.78011e-11	16	0.0981595	0.00701241	13.998	163	163	0.175824	91	Platelet degranulation	CLU|F13A1|GAS6|IGF2|ITGA2B|ITGB3|PDGFA|PF4|PROS1|SELP|SPARC|THBS1|VCL|MMRN1|ENDOD1|MIR6843
purple	18	GO:0042060	wound healing	GO|GO.BP|GO	3.5839e-14	2.80463e-08	4.58344e-11	26	0.159509	0.0249672	6.38874	163	163	0.0802469	324	wound healing	ADRA2A|ALOX12|CD151|F13A1|GAS6|GP9|ITGA2B|ITGB3|MYLK|P2RY1|PDGFA|PF4|PF4V1|PRKAR2B|PROS1|SELP|SPARC|TBXA2R|THBS1|TPM1|VCL|MYL9|MMRN1|ANO6|TREML1|PEAR1
purple	19	BioSystems.REACTOME.R-HSA-76005	Response to elevated platelet cytosolic Ca2+ (REACTOME)	REACTOME	4.27566e-14	3.34597e-08	5.42296e-11	16	0.0981595	0.00732064	13.4086	163	163	0.168421	95	Response to elevated platelet cytosolic Ca2+	CLU|F13A1|GAS6|IGF2|ITGA2B|ITGB3|PDGFA|PF4|PROS1|SELP|SPARC|THBS1|VCL|MMRN1|ENDOD1|MIR6843
purple	20	GO:0009611	response to wounding	GO|GO.BP|GO	7.12086e-14	5.57251e-08	8.78945e-11	28	0.171779	0.0303614	5.65781	163	163	0.071066	394	response to wounding	ADRA2A|ALOX12|CD151|F13A1|GAS6|GP9|ITGA2B|ITGB3|MAX|MYLK|P2RY1|PDGFA|PF4|PF4V1|PRKAR2B|PROS1|SELP|SPARC|TBXA2R|THBS1|TPM1|VCL|MYL9|MMRN1|JAM3|ANO6|TREML1|PEAR1
purple	21	GO:0007596	blood coagulation	GO|GO.BP|GO	1.02028e-13	7.98435e-08	1.24367e-10	22	0.134969	0.0176466	7.64846	163	163	0.0960699	229	blood coagulation	ADRA2A|ALOX12|F13A1|GAS6|GP9|ITGA2B|ITGB3|P2RY1|PDGFA|PF4|PF4V1|PRKAR2B|PROS1|SELP|TBXA2R|THBS1|VCL|MYL9|MMRN1|ANO6|TREML1|PEAR1
purple	22	BioSystems.REACTOME.R-HSA-109582	Hemostasis (REACTOME)	REACTOME	1.10277e-13	8.6299e-08	1.3359e-10	29	0.177914	0.0333667	5.33208	163	163	0.0669746	433	Hemostasis	ADRA2A|CLU|F13A1|GAS6|GP9|GUCY1A1|GUCY1B1|IGF2|ITGA2B|ITGB3|P2RY1|PDGFA|PF4|PF4V1|PRKAR2B|PROS1|SELP|SPARC|TBXA2R|THBS1|VCL|PDE5A|MGLL|MMRN1|ENDOD1|JAM3|ESAM|MIR6787|MIR6843
purple	23	GO:0050817	coagulation	GO|GO.BP|GO	1.11633e-13	8.73594e-08	1.35022e-10	22	0.134969	0.0177237	7.6152	163	163	0.0956522	230	coagulation	ADRA2A|ALOX12|F13A1|GAS6|GP9|ITGA2B|ITGB3|P2RY1|PDGFA|PF4|PF4V1|PRKAR2B|PROS1|SELP|TBXA2R|THBS1|VCL|MYL9|MMRN1|ANO6|TREML1|PEAR1
purple	24	BioSystems.REACTOME.R-HSA-76002	Platelet activation, signaling and aggregation (REACTOME)	REACTOME	1.19525e-13	9.35355e-08	1.44345e-10	21	0.128834	0.0158742	8.11594	163	163	0.101942	206	Platelet activation, signaling and aggregation	ADRA2A|CLU|F13A1|GAS6|GP9|IGF2|ITGA2B|ITGB3|P2RY1|PDGFA|PF4|PROS1|SELP|SPARC|TBXA2R|THBS1|VCL|MGLL|MMRN1|ENDOD1|MIR6843
purple	25	GO:0007599	hemostasis	GO|GO.BP|GO	1.33455e-13	1.04437e-07	1.60179e-10	22	0.134969	0.0178778	7.54956	163	163	0.0948276	232	hemostasis	ADRA2A|ALOX12|F13A1|GAS6|GP9|ITGA2B|ITGB3|P2RY1|PDGFA|PF4|PF4V1|PRKAR2B|PROS1|SELP|TBXA2R|THBS1|VCL|MYL9|MMRN1|ANO6|TREML1|PEAR1
purple	26	GO:0002576	platelet degranulation	GO|GO.BP|GO	2.72696e-13	2.13401e-07	3.16619e-10	15	0.0920245	0.00685829	13.418	163	163	0.168539	89	platelet degranulation	CLU|F13A1|GAS6|IGF2|ITGA2B|ITGB3|PDGFA|PF4|PROS1|SELP|SPARC|THBS1|VCL|MMRN1|ENDOD1
purple	27	MSigDB.M3120	GSE11057_PBMC_VS_MEM_CD4_TCELL_UP (MSigDB)	MSigDB|MSigDB C7: immunologic signatures|MSigDB C7: immunologic signatures - IMMUNESIGDB	5.47877e-13	4.28748e-07	6.14252e-10	19	0.116564	0.0134083	8.69343	163	163	0.109195	174	GSE11057_PBMC_VS_MEM_CD4_TCELL_UP	ITGA2B|SPARC|PTGS1|PF4|LGALSL|ZFHX3|TUBB1|MYL9|TMEM176B|F13A1|PRKAR2B|MAFB|RHOBTB1|ASAP2|ASGR1|TMEM40|STAB1|ACRBP|NRGN
purple	28	GO:0050878	regulation of body fluid levels	GO|GO.BP|GO	4.4707e-12	3.4986e-06	4.49692e-09	23	0.141104	0.0235031	6.00364	163	163	0.0754098	305	regulation of body fluid levels	ADRA2A|ALOX12|F13A1|GAS6|GP9|ITGA2B|ITGB3|P2RY1|PDGFA|PF4|PF4V1|PRKAR2B|PROS1|SELP|TBXA2R|THBS1|VCL|MYL9|MMRN1|GRHL1|ANO6|TREML1|PEAR1
purple	29	MSigDB.M39187	HAY_BONE_MARROW_CD34_POS_MKP (MSigDB)	MSigDB|MSigDB C8: NA	7.49305e-12	5.86377e-06	7.30233e-09	10	0.0613497	0.00262002	23.4157	163	163	0.294118	34	HAY_BONE_MARROW_CD34_POS_MKP	ITGA2B|LTBP1|SPX|MMRN1|TPM1|PRTFDC1|TGFB1I1|GUCY1B1|ADRA2A|MGLL
purple	30	MSigDB.M39122	AIZARANI_LIVER_C21_STELLATE_CELLS_1 (MSigDB)	MSigDB|MSigDB C8: NA	7.66192e-12	5.99593e-06	7.45762e-09	15	0.0920245	0.00855359	10.7586	163	163	0.135135	111	AIZARANI_LIVER_C21_STELLATE_CELLS_1	SPARC|MYL9|CALD1|CDKN1A|LMNA|FHL1|CAVIN3|ITGB5|TSC22D1|THBS1|PROS1|VCL|CTDSPL|MYLK|SERPINF1
purple	31	HDSigDb.human.7266	Down-regulated in expanded CAG repeats vs control ESCs after 6d of neuronal differentiation (Lorincz via HDSigDB)	HDSigDB|High-throughput association analysis|Neuron|Brain|Central nervous system	1.84314e-11	1.44237e-05	1.6989e-08	36	0.220859	0.0624952	3.53401	163	163	0.0443896	811	Down-regulated in expanded CAG repeats vs control ESCs after 6d of neuronal differentiation	BEX3|CD151|CDKN1A|CLU|MIR6843|FAH|FHL1|GGTA1|IGF2|ITGB5|LMNA|NKX3-1|PDGFA|PROS1|SERPINF1|SPARC|TGFB1I1|THBS1|TPM1|TUBA1C|VCL|ZNF185|PDLIM1|C2orf88|TUBB1|MFAP3L|ELOVL7|MYL9|MYLK|STON2|TSPAN9|CALD1|SH3BGRL2|FLVCR2|PDE5A|GRHL1
purple	32	MSigDB.M39040	FAN_EMBRYONIC_CTX_BRAIN_ENDOTHELIAL_2 (MSigDB)	MSigDB|MSigDB C8: NA	5.35325e-11	4.18925e-05	4.70174e-08	17	0.104294	0.0133313	7.82329	163	163	0.0982659	173	FAN_EMBRYONIC_CTX_BRAIN_ENDOTHELIAL_2	CALD1|SPARC|LMNA|MGLL|VCL|MYL9|TGFB1I1|GUCY1B1|CAVIN3|FAM20A|MYLK|GUCY1A1|CTTN|PDLIM1|CD151|PDE5A|TBXA2R
purple	33	GO:0031093	platelet alpha granule lumen	GO|GO.CC|GO	9.94338e-11	7.78131e-05	8.30449e-08	10	0.0613497	0.00331355	18.5148	163	163	0.232558	43	platelet alpha granule lumen	CLU|F13A1|GAS6|IGF2|PDGFA|PF4|PROS1|SPARC|THBS1|MMRN1
red	1	MSigDB.M39204	HAY_BONE_MARROW_NK_CELLS (MSigDB)	MSigDB|MSigDB C8: NA	5.34294e-76	4.18118e-70	2.32288e-71	98	0.265583	0.024659	10.7702	369	369	0.30625	320	HAY_BONE_MARROW_NK_CELLS	(More than 50 overlapping genes)
red	2	MSigDB.M41686	TRAVAGLINI_LUNG_NATURAL_KILLER_CELL (MSigDB)	MSigDB|MSigDB C8: NA	3.01063e-56	2.35601e-50	5.47908e-52	58	0.157182	0.00978655	16.061	369	369	0.456693	127	TRAVAGLINI_LUNG_NATURAL_KILLER_CELL	(More than 50 overlapping genes)
red	3	HDSigDb.human.2961	NK-specific genes (Abbas via Miller/HDSigDB)	HDSigDB|JA Miller|BloodAtlases|BloodAtlases.Blood(composite)|Cell type markers|Cell type marker enriched gene sets	4.45349e-54	3.48513e-48	7.57637e-50	42	0.113821	0.00431533	26.376	369	369	0.75	56	NK-specific genes	FASLG|ASCL2|CD247|CMKLR1|CX3CR1|GZMB|IGFBP7|IL2RB|NCAM1|PDGFRB|PRF1|PTGDR|PTGDS|TKTL1|AKR1C3|CLIC3|TSPOAP1|ADGRG1|ADAMTS1|FEZ1|NMUR1|SPON2|GNLY|PRSS23|YPEL1|KLRF1|CD244|S1PR5|BNC2|TTC38|CHST12|PDZD4|PLEKHF1|PDGFD|C1orf21|FGFBP2|HOPX|OSBPL5|SH2D1B|GK5|SIGLEC17P|RNF165
red	4	MSigDB.M4659	GSE26495_NAIVE_VS_PD1LOW_CD8_TCELL_DN (MSigDB)	MSigDB|MSigDB C7: immunologic signatures|MSigDB C7: immunologic signatures - IMMUNESIGDB	1.32754e-33	1.03888e-27	8.05335e-30	49	0.132791	0.0145642	9.11764	369	369	0.259259	189	GSE26495_NAIVE_VS_PD1LOW_CD8_TCELL_DN	GPR68|PYHIN1|ATP2B4|FGFBP2|GNLY|RGS3|PTGDR|MYBL1|SLAMF7|NKG7|SYTL2|ADGRG1|PDGFD|ZDHHC14|SLAMF6|PPP2R2B|NPC1|PRR5L|IL2RB|TOX|HOPX|TBX21|APOBEC3G|CAPN2|TTC38|ADGRG5|VANGL1|SEMA4C|ANXA2P2|PRSS23|GZMH|RASSF1|MAP4|MAF|ASCL2|SYT11|MXRA7|PRF1|KIAA1841|ABHD15|CHST12|CD244|NCALD|GZMB|OSBPL5|CXXC5|MATK|YPEL1|PDIA6
red	5	MSigDB.M40909	KAZMIN_PBMC_P_FALCIPARUM_RTSS_AS01_AGE_UNKNOWN_CORRELATED_WITH_PROTECTION_56DY_NEGATIVE (MSigDB)	MSigDB|MSigDB C7: immunologic signatures|MSigDB C7: immunologic signatures - VAX	1.69013e-32	1.32263e-26	9.87041e-29	26	0.0704607	0.0028512	24.7127	369	369	0.702703	37	KAZMIN_PBMC_P_FALCIPARUM_RTSS_AS01_AGE_UNKNOWN_CORRELATED_WITH_PROTECTION_56DY_NEGATIVE	ARL4C|PRF1|XCL2|GZMH|GNLY|TBX21|MYBL1|IL2RB|STAT4|CD247|NKG7|HOPX|CD96|PTGDR|GZMB|CLIC3|S1PR5|KLRF1|SH2D2A|GZMM|ADGRG1|SAMD3|KLRK1|CD7|PVRIG|CD244
red	6	MSigDB.M41682	TRAVAGLINI_LUNG_CD8_NAIVE_T_CELL (MSigDB)	MSigDB|MSigDB C8: NA	9.36291e-30	7.32706e-24	4.51643e-26	40	0.108401	0.0105571	10.268	369	369	0.291971	137	TRAVAGLINI_LUNG_CD8_NAIVE_T_CELL	GZMH|GZMB|NKG7|PRF1|ADGRG1|CX3CR1|FCRL6|GNLY|S1PR5|TBX21|CTSW|GZMM|FGFBP2|PYHIN1|SPON2|ARL4C|F2R|RUNX3|MATK|PTGDR|HCST|C1orf21|SAMD3|SH2D2A|TTC38|SPN|STAT4|PLEKHF1|APOBEC3G|RAP1B|SLAMF6|PRSS23|KLRF1|MYO1G|ARPC5L|CAPN2|CHST12|CD7|CD96|GNG2
red	7	MSigDB.M13733	GNF2_IL2RB (MSigDB)	MSigDB|MSigDB C4: computational gene sets|MSigDB C4: computational gene sets - CGN	3.40572e-29	2.66519e-23	1.58642e-25	24	0.0650407	0.00277414	23.4453	369	369	0.666667	36	GNF2_IL2RB	S1PR5|PRF1|TTC38|CD244|TBX21|CD247|GNPTAB|KLRF1|SPON2|RUNX3|MATK|CD7|IL2RB|GNLY|GZMH|CTSW|ASCL2|GZMM|PTGDR|ADGRG1|CX3CR1|NKG7|ARL4C|XCL2
red	8	MSigDB.M41034	HOFT_PBMC_TICE_BCG_RBCG_AG85A_AG85B_AGE_18_40YO_CORRELATED_WITH_WHOLE_BLOOD_BACTERICIDAL_ACTIVITY_NEGATIVE (MSigDB)	MSigDB|MSigDB C7: immunologic signatures|MSigDB C7: immunologic signatures - VAX	2.29295e-27	1.79438e-21	9.5956e-24	23	0.0623306	0.00277414	22.4685	369	369	0.638889	36	HOFT_PBMC_TICE_BCG_RBCG_AG85A_AG85B_AGE_18_40YO_CORRELATED_WITH_WHOLE_BLOOD_BACTERICIDAL_ACTIVITY_NEGATIVE	GZMH|RNF165|PRSS23|PDGFD|IL2RB|GNLY|PRF1|PHLDB2|FCRL6|KLRF1|CD247|SLC4A4|YPEL1|FGFBP2|HOPX|SH2D1B|ATP2B4|PRR5L|SIGLEC17P|NMUR1|GZMB|NKG7|ELOVL6
red	9	MSigDB.M4656	GSE26495_NAIVE_VS_PD1HIGH_CD8_TCELL_DN (MSigDB)	MSigDB|MSigDB C7: immunologic signatures|MSigDB C7: immunologic signatures - IMMUNESIGDB	5.09479e-27	3.98699e-21	2.05515e-23	43	0.116531	0.0145642	8.00119	369	369	0.227513	189	GSE26495_NAIVE_VS_PD1HIGH_CD8_TCELL_DN	SLAMF6|PYHIN1|GPR68|ATP2B4|SYT11|FGFBP2|CALHM2|PTGDR|MYBL1|NPC1|TOX|NKG7|VANGL1|USP28|PDGFD|PRR5L|TTC38|YPEL1|PPP2R2B|ZDHHC14|TBX21|CAPN2|MXRA7|APOBEC3G|HOPX|SLAMF7|ADGRG1|RGS3|RUNX3|GZMH|HSPB11|ANXA2P2|SEMA4C|MAF|PLCXD2|PTPN22|PHLDB2|TSPOAP1|ADGRG5|PRF1|DERL1|KIAA1841|COLGALT2
red	10	MSigDB.M39046	FAN_EMBRYONIC_CTX_BRAIN_EFFECTOR_T_CELL (MSigDB)	MSigDB|MSigDB C8: NA	4.49406e-25	3.51688e-19	1.54929e-21	34	0.0921409	0.00917007	10.048	369	369	0.285714	119	FAN_EMBRYONIC_CTX_BRAIN_EFFECTOR_T_CELL	NKG7|KLRF1|CLIC3|CD7|PRF1|PTPRCAP|CTSW|HCST|XCL2|PLAC8|GZMB|SAMD3|APOBEC3G|IL2RB|SH2D1B|S1PR5|ID2|CD247|CHST12|HOPX|ABI3|PVRIG|PYHIN1|SLAMF7|FGFBP2|RUNX3|RAP1B|SPON2|CD96|SH2D2A|GZMH|CD244|STAT4|ARPC5L
red	11	MSigDB.M16951	GNF2_PTPN4 (MSigDB)	MSigDB|MSigDB C4: computational gene sets|MSigDB C4: computational gene sets - CGN	6.30299e-24	4.93248e-18	2.02151e-20	23	0.0623306	0.00354473	17.584	369	369	0.5	46	GNF2_PTPN4	S1PR5|TBX21|SPON2|MATK|GNLY|GZMH|CTSW|GZMM|ADGRG1|PTGDR|ARL4C|PRF1|TTC38|CD247|KLRK1|GNPTAB|KLRF1|RUNX3|CD7|IL2RB|RASSF1|NKG7|XCL2
red	12	MSigDB.M39287	DURANTE_ADULT_OLFACTORY_NEUROEPITHELIUM_NK_CELLS (MSigDB)	MSigDB|MSigDB C8: NA	2.99507e-21	2.34382e-15	7.86518e-18	25	0.0677507	0.00547122	12.3831	369	369	0.352113	71	DURANTE_ADULT_OLFACTORY_NEUROEPITHELIUM_NK_CELLS	GNLY|NKG7|GZMB|PRF1|FGFBP2|GZMH|KLRF1|CTSW|HCST|CD247|CD7|CLIC3|GZMM|XCL2|PYHIN1|MATK|IL2RB|SPON2|HOPX|SPN|PLAC8|ARL4C|APOBEC3G|RAP1B|PTGDS
red	13	MSigDB.M39109	AIZARANI_LIVER_C5_NK_NKT_CELLS_3 (MSigDB)	MSigDB|MSigDB C8: NA	5.53149e-20	4.32873e-14	1.30777e-16	29	0.0785908	0.00878477	8.94625	369	369	0.254386	114	AIZARANI_LIVER_C5_NK_NKT_CELLS_3	IL2RB|NKG7|CD7|KLRF1|KLRK1|RUNX3|PRF1|GNLY|CD247|CTSW|XCL2|SPON2|PYHIN1|GZMB|PTPRCAP|SH2D1B|SLAMF6|HCST|GNPTAB|PVRIG|GNG2|MYBL1|SLAMF7|S1PR5|NCAM1|PTPN22|CD96|ARPC5L|TOX
red	14	MSigDB.M40154	DESCARTES_FETAL_ADRENAL_LYMPHOID_CELLS (MSigDB)	MSigDB|MSigDB C8: NA	8.36128e-18	6.54322e-12	1.57289e-14	29	0.0785908	0.010403	7.55461	369	369	0.214815	135	DESCARTES_FETAL_ADRENAL_LYMPHOID_CELLS	NKG7|CD247|CD96|RUNX3|CD7|PTPRCAP|PLAC8|GNLY|IL2RB|PRF1|PYHIN1|PTPN22|LINC01934|GZMB|SLAMF6|S1PR5|CD244|SLAMF7|MYO1G|PTGDR|KLRF1|MATK|GZMH|MYBL1|SH2D1B|GZMM|TBX21|SH2D2A|KLRK1
red	15	MSigDB.M40211	DESCARTES_FETAL_INTESTINE_LYMPHOID_CELLS (MSigDB)	MSigDB|MSigDB C8: NA	1.2089e-17	9.46039e-12	2.21555e-14	28	0.0758808	0.00970949	7.81512	369	369	0.222222	126	DESCARTES_FETAL_INTESTINE_LYMPHOID_CELLS	CD247|NKG7|PTPRCAP|PTPN22|LINC00299|CD96|STAT4|LINC01934|CD7|PYHIN1|MATK|MYO1G|IL2RB|GNLY|GZMM|SH2D2A|SLFN13|SLAMF6|NMUR1|PTGDR|GPR68|CTSW|PRF1|PLEKHF1|SH2D1B|KLRK1|TBX21|FASLG
red	16	MSigDB.M245	GNF2_CD7 (MSigDB)	MSigDB|MSigDB C4: computational gene sets|MSigDB C4: computational gene sets - CGN	1.8945e-17	1.48257e-11	3.4082e-14	17	0.0460705	0.00277414	16.6071	369	369	0.472222	36	GNF2_CD7	PRF1|TBX21|CD247|KLRK1|CD96|KLRF1|RUNX3|CD7|IL2RB|GNLY|GZMH|CTSW|GZMM|PTGDR|NKG7|ARL4C|XCL2
red	17	MSigDB.M40226	DESCARTES_FETAL_KIDNEY_LYMPHOID_CELLS (MSigDB)	MSigDB|MSigDB C8: NA	2.4788e-16	1.93982e-10	3.9669e-13	29	0.0785908	0.011713	6.70969	369	369	0.190789	152	DESCARTES_FETAL_KIDNEY_LYMPHOID_CELLS	NKG7|CD247|RUNX3|PTPRCAP|CD7|PTPN22|SAMD3|CTSW|IL2RB|PYHIN1|MYO1G|MATK|LINC01934|PRF1|SLAMF6|CLIC3|APOBEC3G|GZMM|SH2D2A|SH2D1B|PLEKHF1|TBX21|S1PR5|KLRF1|TNIP3|TKTL1|GPR68|SEC1P|FCRL6
red	18	MSigDB.M39105	AIZARANI_LIVER_C1_NK_NKT_CELLS_1 (MSigDB)	MSigDB|MSigDB C8: NA	3.36551e-16	2.63372e-10	5.32065e-13	28	0.0758808	0.0109424	6.93454	369	369	0.197183	142	AIZARANI_LIVER_C1_NK_NKT_CELLS_1	NKG7|RUNX3|GNLY|GZMH|KLRK1|PTPRCAP|CTSW|PRF1|GZMB|SLAMF6|HCST|CD7|PYHIN1|IL2RB|CD247|FCRL6|SH2D2A|ARL4C|SLAMF7|KLRF1|ADGRG1|GZMM|PVRIG|APOBEC3G|CD96|TBX21|HOPX|PTPN22
red	19	MSigDB.M1849	GNF2_MATK (MSigDB)	MSigDB|MSigDB C4: computational gene sets|MSigDB C4: computational gene sets - CGN	1.21268e-14	9.48995e-09	1.65043e-11	13	0.0352304	0.00184943	19.0493	369	369	0.541667	24	GNF2_MATK	S1PR5|PRF1|CD247|KLRK1|MATK|IL2RB|GZMH|CTSW|GZMM|RASSF1|PTGDR|NKG7|ARL4C
red	20	MSigDB.M40278	DESCARTES_FETAL_PLACENTA_LYMPHOID_CELLS (MSigDB)	MSigDB|MSigDB C8: NA	1.22222e-14	9.56464e-09	1.66053e-11	24	0.0650407	0.00886183	7.33941	369	369	0.208696	115	DESCARTES_FETAL_PLACENTA_LYMPHOID_CELLS	GNLY|NKG7|CD247|CD96|SAMD3|GNPTAB|PTPRCAP|CTSW|CD38|LINC01934|RUNX3|CD7|GZMB|PRF1|SLAMF6|MYO1G|PTGDR|NMUR1|CD244|GZMH|XCL2|SH2D2A|SH2D1B|ADGRG5
red	21	MSigDB.M40243	DESCARTES_FETAL_LUNG_LYMPHOID_CELLS (MSigDB)	MSigDB|MSigDB C8: NA	1.5091e-13	1.18096e-07	1.80852e-10	24	0.0650407	0.0098636	6.594	369	369	0.1875	128	DESCARTES_FETAL_LUNG_LYMPHOID_CELLS	CD247|PTPRCAP|SAMD3|NKG7|LINC01934|CD7|STAT4|PYHIN1|IL2RB|SLAMF6|PTGDR|GZMM|PRF1|MATK|GNLY|SH2D1B|KLRK1|KLRF1|S1PR5|XCL2|TBX21|GZMB|FASLG|GZMH
red	22	MSigDB.M5136	GSE34205_HEALTHY_VS_RSV_INF_INFANT_PBMC_UP (MSigDB)	MSigDB|MSigDB C7: immunologic signatures|MSigDB C7: immunologic signatures - IMMUNESIGDB	7.03186e-13	5.50286e-07	7.7834e-10	27	0.0731707	0.0135625	5.39509	369	369	0.153409	176	GSE34205_HEALTHY_VS_RSV_INF_INFANT_PBMC_UP	PTGDR|ADGRG1|PRR5L|SPON2|ABCB1|YPEL1|SH2D1B|PRSS23|KLRK1|FGFBP2|S1PR5|CLIC3|CEP126|SLAMF6|SBK1|C1orf21|IL2RB|NCALD|MYBL1|GNLY|AKR1C3|ABHD15|PRF1|CD244|BNC2|SPN|PLEKHF1
red	23	MSigDB.M7421	GNF2_RAB7L1 (MSigDB)	MSigDB|MSigDB C4: computational gene sets|MSigDB C4: computational gene sets - CGN	8.3642e-13	6.5455e-07	9.16737e-10	13	0.0352304	0.00238884	14.7479	369	369	0.419355	31	GNF2_RAB7L1	PRF1|CD247|APOBEC3G|GNPTAB|KLRF1|RUNX3|TES|IL2RB|GZMH|CTSW|RASSF1|NKG7|ARL4C
red	24	MSigDB.M40195	DESCARTES_FETAL_HEART_LYMPHOID_CELLS (MSigDB)	MSigDB|MSigDB C8: NA	1.7471e-12	1.36722e-06	1.86016e-09	20	0.0542005	0.00732064	7.40379	369	369	0.210526	95	DESCARTES_FETAL_HEART_LYMPHOID_CELLS	PTPRCAP|CD96|NKG7|SAMD3|CD7|LINC01934|IL2RB|GNLY|PRF1|SLAMF6|MATK|MEAK7|GZMB|GZMM|GZMH|TBX21|KLRF1|SH2D1B|TNIP3|KLRK1
red	25	MSigDB.M41749	RUBENSTEIN_SKELETAL_MUSCLE_NK_CELLS (MSigDB)	MSigDB|MSigDB C8: NA	5.43561e-12	4.2537e-06	5.38443e-09	28	0.0758808	0.0158742	4.78012	369	369	0.135922	206	RUBENSTEIN_SKELETAL_MUSCLE_NK_CELLS	NKG7|GNLY|CTSW|HCST|GZMB|KLRF1|GZMM|PTPRCAP|CD7|HOPX|PRF1|FGFBP2|IL2RB|GZMH|CD247|PLAC8|SAMD3|XCL2|PYHIN1|CLIC3|PTGDR|SPON2|XBP1|GNG2|ARPC5L|RAP1B|AKR1C3|ID2
red	26	MSigDB.M4662	GSE26495_PD1HIGH_VS_PD1LOW_CD8_TCELL_DN (MSigDB)	MSigDB|MSigDB C7: immunologic signatures|MSigDB C7: immunologic signatures - IMMUNESIGDB	2.17771e-11	1.7042e-05	1.98162e-08	22	0.0596206	0.0102489	5.81727	369	369	0.165414	133	GSE26495_PD1HIGH_VS_PD1LOW_CD8_TCELL_DN	HOPX|SH2D1B|OSBPL5|CD320|BNC2|LDHD|HOXC4|CMKLR1|ADGRG5|CTBP2|KLRF1|TSPAN32|GNLY|LEXM|NCAM1|TTC38|SIGLEC17P|MXRA7|NCALD|ATP6AP1L|RRBP1|ASCL2
red	27	MSigDB.M40864	ZAK_PBMC_MRKAD5_HIV_1_GAG_POL_NEF_AGE_20_50YO_1DY_DN (MSigDB)	MSigDB|MSigDB C7: immunologic signatures|MSigDB C7: immunologic signatures - VAX	3.93626e-11	3.08037e-05	3.5044e-08	59	0.159892	0.0637281	2.50896	369	369	0.0713422	827	ZAK_PBMC_MRKAD5_HIV_1_GAG_POL_NEF_AGE_20_50YO_1DY_DN	(More than 50 overlapping genes)
red	28	MSigDB.M40265	DESCARTES_FETAL_PANCREAS_LYMPHOID_CELLS (MSigDB)	MSigDB|MSigDB C8: NA	5.98867e-11	4.68651e-05	5.19569e-08	20	0.0542005	0.00878477	6.16983	369	369	0.175439	114	DESCARTES_FETAL_PANCREAS_LYMPHOID_CELLS	NKG7|CD96|PTPRCAP|CD247|MATK|GZMM|IL2RB|CTSW|LINC01934|PYHIN1|PRF1|SH2D2A|GNLY|XCL2|TBX21|GZMH|KLRK1|KLRF1|PVRIG|FASLG
red	29	MSigDB.M5569	GSE3982_EFF_MEMORY_VS_CENT_MEMORY_CD4_TCELL_UP (MSigDB)	MSigDB|MSigDB C7: immunologic signatures|MSigDB C7: immunologic signatures - IMMUNESIGDB	6.18355e-11	4.83901e-05	5.35289e-08	22	0.0596206	0.0107883	5.5264	369	369	0.157143	140	GSE3982_EFF_MEMORY_VS_CENT_MEMORY_CD4_TCELL_UP	ADAMTS1|RMDN3|ANXA2P2|ZNF74|SDF2L1|CX3CR1|DERL1|ENPP4|TBC1D31|LUZP1|MATK|GNLY|ZDHHC14|RUNX3|RASSF1|SPON2|HOPX|ELOVL6|GZMH|NKG7|ARPC5L|APOBEC3G
red	30	MSigDB.M40260	DESCARTES_FETAL_MUSCLE_LYMPHOID_CELLS (MSigDB)	MSigDB|MSigDB C8: NA	8.75805e-11	6.85371e-05	7.36958e-08	19	0.0514905	0.00801418	6.42493	369	369	0.182692	104	DESCARTES_FETAL_MUSCLE_LYMPHOID_CELLS	CD247|ARL4C|SAMD3|NKG7|PLAC8|PTPRCAP|CD96|PYHIN1|IL2RB|RUNX3|CD7|PTPN22|GNLY|TSPOAP1|ABCB1|ADGRG5|LLGL2|ZNF600|MATK
red	31	MSigDB.M41685	TRAVAGLINI_LUNG_NATURAL_KILLER_T_CELL (MSigDB)	MSigDB|MSigDB C8: NA	1.17946e-10	9.22999e-05	9.70556e-08	11	0.0298103	0.00215766	13.816	369	369	0.392857	28	TRAVAGLINI_LUNG_NATURAL_KILLER_T_CELL	XCL2|CTSW|HOPX|ID2|PRF1|IL2RB|GNLY|NKG7|SH2D1B|GZMB|CD7
royalblue	1	MSigDB.M31518	MIR499B_5P (MSigDB)	MSigDB|MSigDB C3: motif gene sets|MSigDB C3: motif gene sets - MIR:MIRDB	3.87983e-05	1	0.0101989	5	0.0735294	0.00562534	13.0711	68	68	0.0684932	73	MIR499B_5P	ASAP1|MARK3|ITCH|PPP3R1|NAPG
royalblue	2	GO:0015057	thrombin-activated receptor activity	GO|GO.MF|GO	8.08937e-05	1	0.0188825	2	0.0294118	0.000231178	127.225	68	68	0.666667	3	thrombin-activated receptor activity	F2RL1|GP1BA
royalblue	3	MSigDB.M5894	GCTTGAA_MIR498 (MSigDB)	MSigDB|MSigDB C3: motif gene sets|MSigDB C3: motif gene sets - MIR:MIR_Legacy	8.53566e-05	1	0.0196925	5	0.0735294	0.00662711	11.0952	68	68	0.0581395	86	GCTTGAA_MIR498	AGBL5|PDE4B|CACNA2D3|RAB6A|ANKRD28
royalblue	4	MSigDB.M6032	GSE2770_IL12_ACT_VS_ACT_CD4_TCELL_48H_UP (MSigDB)	MSigDB|MSigDB C7: immunologic signatures|MSigDB C7: immunologic signatures - IMMUNESIGDB	0.000258692	1	0.0483454	6	0.0882353	0.0131001	6.73547	68	68	0.0352941	170	GSE2770_IL12_ACT_VS_ACT_CD4_TCELL_48H_UP	SLC22A23|FAM122A|CCDC146|ATG9A|NDUFB6|MARK3
royalblue	5	MSigDB.M31025	MIR138_2_3P (MSigDB)	MSigDB|MSigDB C3: motif gene sets|MSigDB C3: motif gene sets - MIR:MIRDB	0.000528157	1	0.0839863	5	0.0735294	0.00978655	7.51332	68	68	0.0393701	127	MIR138_2_3P	ANKRD28|ZBTB44|SESN3|CASP10|ITCH
royalblue	6	MSigDB.M41001	GAUCHER_PBMC_YF_VAX_STAMARIL_UNKNOWN_AGE_60DY_DN (MSigDB)	MSigDB|MSigDB C7: immunologic signatures|MSigDB C7: immunologic signatures - VAX	0.000556898	1	0.0874412	3	0.0441176	0.00238884	18.4682	68	68	0.0967742	31	GAUCHER_PBMC_YF_VAX_STAMARIL_UNKNOWN_AGE_60DY_DN	SESN3|DCAF6|PDZK1IP1
royalblue	7	MSigDB.M30998	MIR4684_5P (MSigDB)	MSigDB|MSigDB C3: motif gene sets|MSigDB C3: motif gene sets - MIR:MIRDB	0.000608382	1	0.0938943	5	0.0735294	0.0100948	7.2839	68	68	0.0381679	131	MIR4684_5P	CASP10|ZNF33A|GID8|FAM122A|PDE4B
royalblue	8	MSigDB.M3103	MORF_MAGEA9 (MSigDB)	MSigDB|MSigDB C4: computational gene sets|MSigDB C4: computational gene sets - CGN	0.00068243	1	0.102504	6	0.0882353	0.0157201	5.61289	68	68	0.0294118	204	MORF_MAGEA9	SCAPER|ADAMTSL3|CHRNB4|PRIM2|F2RL1|CASP10
royalblue	9	MSigDB.M41650	TRAVAGLINI_LUNG_PROXIMAL_CILIATED_CELL (MSigDB)	MSigDB|MSigDB C8: NA	0.000710075	1	0.10579	16	0.235294	0.0980196	2.40048	68	68	0.0125786	1272	TRAVAGLINI_LUNG_PROXIMAL_CILIATED_CELL	CCDC146|PSENEN|BBOF1|MED31|MORN1|AGBL5|FAM172A|GNAS|PGM2L1|SLC22A23|MARCHF6|ZBTB44|ZNF33A|ELF1|NDUFB6|GID8
royalblue	10	MSigDB.M32327	MIR6777_3P (MSigDB)	MSigDB|MSigDB C3: motif gene sets|MSigDB C3: motif gene sets - MIR:MIRDB	0.000733095	1	0.108469	3	0.0441176	0.00262002	16.8387	68	68	0.0882353	34	MIR6777_3P	RMND5A|PCBP1|GNAS
salmon	1	HDSigDb.human.3037	Ribosome gene module from human brain (Miller via Miller/HDSigDB)	HDSigDB|JA Miller|Brain|Central nervous system|BrainLists.HumanMeta|mRNA WGCNA|WGCNA|Computational sets	2.82083e-14	2.20747e-08	3.66081e-11	13	0.119266	0.00562534	21.2016	109	109	0.178082	73	Ribosome gene module from human brain	FAU|PFDN5|RPL4|RPL11|RPL30|RPL35A|RPL41|RPLP1|RPS11|RPS12|RPS14|RPS15A|DHRS7
salmon	2	GO:0070972	protein localization to endoplasmic reticulum	GO|GO.BP|GO	2.33728e-12	1.82906e-06	2.43875e-09	14	0.12844	0.00970949	13.2283	109	109	0.111111	126	protein localization to endoplasmic reticulum	RPL4|RPL11|RPL30|RPL35A|RPL41|RPLP1|RPS11|RPS12|RPS14|RPS15A|RER1|RTN4|RN7SL2|RN7SL3
salmon	3	BioSystems.REACTOME.R-HSA-156902	Peptide chain elongation (REACTOME)	REACTOME	2.4864e-12	1.94576e-06	2.58059e-09	12	0.110092	0.00616475	17.8583	109	109	0.15	80	Peptide chain elongation	FAU|RPL4|RPL11|RPL30|RPL35A|RPL41|RPLP1|RPS11|RPS12|RPS14|RPS15A|MIR6850
salmon	4	BioSystems.REACTOME.R-HSA-192823	Viral mRNA Translation (REACTOME)	REACTOME	2.4864e-12	1.94576e-06	2.58059e-09	12	0.110092	0.00616475	17.8583	109	109	0.15	80	Viral mRNA Translation	FAU|RPL4|RPL11|RPL30|RPL35A|RPL41|RPLP1|RPS11|RPS12|RPS14|RPS15A|MIR6850
salmon	5	BioSystems.REACTOME.R-HSA-156842	Eukaryotic Translation Elongation (REACTOME)	REACTOME	2.89862e-12	2.26835e-06	2.98075e-09	12	0.110092	0.00624181	17.6378	109	109	0.148148	81	Eukaryotic Translation Elongation	FAU|RPL4|RPL11|RPL30|RPL35A|RPL41|RPLP1|RPS11|RPS12|RPS14|RPS15A|MIR6850
salmon	6	BioSystems.REACTOME.R-HSA-2408557	Selenocysteine synthesis (REACTOME)	REACTOME	3.37203e-12	2.63882e-06	3.44045e-09	12	0.110092	0.00631887	17.4227	109	109	0.146341	82	Selenocysteine synthesis	FAU|RPL4|RPL11|RPL30|RPL35A|RPL41|RPLP1|RPS11|RPS12|RPS14|RPS15A|MIR6850
salmon	7	BioSystems.REACTOME.R-HSA-72764	Eukaryotic Translation Termination (REACTOME)	REACTOME	4.53552e-12	3.54932e-06	4.55041e-09	12	0.110092	0.00647299	17.0079	109	109	0.142857	84	Eukaryotic Translation Termination	FAU|RPL4|RPL11|RPL30|RPL35A|RPL41|RPLP1|RPS11|RPS12|RPS14|RPS15A|MIR6850
salmon	8	BioSystems.REACTOME.R-HSA-975956	Nonsense Mediated Decay (NMD) independent of the Exon Junction Complex (EJC) (REACTOME)	REACTOME	6.05282e-12	4.7367e-06	5.95812e-09	12	0.110092	0.00662711	16.6123	109	109	0.139535	86	Nonsense Mediated Decay (NMD) independent of the Exon Junction Complex (EJC)	FAU|RPL4|RPL11|RPL30|RPL35A|RPL41|RPLP1|RPS11|RPS12|RPS14|RPS15A|MIR6850
salmon	9	GO:0006614	SRP-dependent cotranslational protein targeting to membrane	GO|GO.BP|GO	9.20312e-12	7.20201e-06	8.88041e-09	12	0.110092	0.00685829	16.0524	109	109	0.134831	89	SRP-dependent cotranslational protein targeting to membrane	RPL4|RPL11|RPL30|RPL35A|RPL41|RPLP1|RPS11|RPS12|RPS14|RPS15A|RN7SL2|RN7SL3
salmon	10	MSigDB.M7636	REACTOME_INFLUENZA_VIRAL_RNA_TRANSCRIPTION_AND_REPLICATION (MSigDB)	MSigDB|MSigDB ARCHIVED: NA|MSigDB ARCHIVED: NA - C2_CP:REACTOME	9.20312e-12	7.20201e-06	8.88041e-09	12	0.110092	0.00685829	16.0524	109	109	0.134831	89	REACTOME_INFLUENZA_VIRAL_RNA_TRANSCRIPTION_AND_REPLICATION	FAU|POLR2J|RPL4|RPL11|RPL30|RPL35A|RPL41|RPLP1|RPS11|RPS12|RPS14|RPS15A
salmon	11	BioSystems.REACTOME.R-HSA-72689	Formation of a pool of free 40S subunits (REACTOME)	REACTOME	1.20633e-11	9.44025e-06	1.13875e-08	12	0.110092	0.00701241	15.6996	109	109	0.131868	91	Formation of a pool of free 40S subunits	FAU|RPL4|RPL11|RPL30|RPL35A|RPL41|RPLP1|RPS11|RPS12|RPS14|RPS15A|MIR6850
salmon	12	GO:0006613	cotranslational protein targeting to membrane	GO|GO.BP|GO	1.57082e-11	1.22927e-05	1.4582e-08	12	0.110092	0.00716653	15.3619	109	109	0.129032	93	cotranslational protein targeting to membrane	RPL4|RPL11|RPL30|RPL35A|RPL41|RPLP1|RPS11|RPS12|RPS14|RPS15A|RN7SL2|RN7SL3
salmon	13	MSigDB.M13642	REACTOME_PEPTIDE_CHAIN_ELONGATION (MSigDB)	MSigDB|MSigDB ARCHIVED: NA|MSigDB ARCHIVED: NA - C2_CP:REACTOME	2.35987e-11	1.84675e-05	2.13497e-08	11	0.100917	0.0057024	17.6974	109	109	0.148649	74	REACTOME_PEPTIDE_CHAIN_ELONGATION	FAU|RPL4|RPL11|RPL30|RPL35A|RPL41|RPLP1|RPS11|RPS12|RPS14|RPS15A
salmon	14	BioSystems.REACTOME.R-HSA-168273	Influenza Viral RNA Transcription and Replication (REACTOME)	REACTOME	2.84108e-11	2.22333e-05	2.55849e-08	13	0.119266	0.00947831	12.5831	109	109	0.105691	123	Influenza Viral RNA Transcription and Replication	FAU|POLR2J|RPL4|RPL11|RPL30|RPL35A|RPL41|RPLP1|RPS11|RPS12|RPS14|RPS15A|MIR6850
salmon	15	BioSystems.REACTOME.R-HSA-2408522	Selenoamino acid metabolism (REACTOME)	REACTOME	4.25195e-11	3.32741e-05	3.77686e-08	12	0.110092	0.007783	14.1452	109	109	0.118812	101	Selenoamino acid metabolism	FAU|RPL4|RPL11|RPL30|RPL35A|RPL41|RPLP1|RPS11|RPS12|RPS14|RPS15A|MIR6850
salmon	16	GO:0045047	protein targeting to ER	GO|GO.BP|GO	4.78551e-11	3.74496e-05	4.22682e-08	12	0.110092	0.00786006	14.0065	109	109	0.117647	102	protein targeting to ER	RPL4|RPL11|RPL30|RPL35A|RPL41|RPLP1|RPS11|RPS12|RPS14|RPS15A|RN7SL2|RN7SL3
salmon	17	BioSystems.REACTOME.R-HSA-156827	L13a-mediated translational silencing of Ceruloplasmin expression (REACTOME)	REACTOME	4.78551e-11	3.74496e-05	4.22682e-08	12	0.110092	0.00786006	14.0065	109	109	0.117647	102	L13a-mediated translational silencing of Ceruloplasmin expression	FAU|RPL4|RPL11|RPL30|RPL35A|RPL41|RPLP1|RPS11|RPS12|RPS14|RPS15A|MIR6850
salmon	18	BioSystems.KEGG.hsa_M00177	Ribosome, eukaryotes (KEGG)	KEGG	4.92762e-11	3.85617e-05	4.34743e-08	11	0.100917	0.00608769	16.5773	109	109	0.139241	79	Ribosome, eukaryotes	FAU|RPL4|RPL11|RPL30|RPL35A|RPL41|RPLP1|RPS11|RPS12|RPS14|RPS15A
salmon	19	BioSystems.REACTOME.R-HSA-72706	GTP hydrolysis and joining of the 60S ribosomal subunit (REACTOME)	REACTOME	5.37907e-11	4.20945e-05	4.71383e-08	12	0.110092	0.00793712	13.8705	109	109	0.116505	103	GTP hydrolysis and joining of the 60S ribosomal subunit	FAU|RPL4|RPL11|RPL30|RPL35A|RPL41|RPLP1|RPS11|RPS12|RPS14|RPS15A|MIR6850
salmon	20	BioSystems.REACTOME.R-HSA-1799339	SRP-dependent cotranslational protein targeting to membrane (REACTOME)	REACTOME	5.37907e-11	4.20945e-05	4.71383e-08	12	0.110092	0.00793712	13.8705	109	109	0.116505	103	SRP-dependent cotranslational protein targeting to membrane	FAU|RPL4|RPL11|RPL30|RPL35A|RPL41|RPLP1|RPS11|RPS12|RPS14|RPS15A|MIR6850
salmon	21	BioSystems.REACTOME.R-HSA-168255	Influenza Life Cycle (REACTOME)	REACTOME	5.76513e-11	4.51157e-05	5.01843e-08	13	0.119266	0.0100177	11.9055	109	109	0.1	130	Influenza Life Cycle	FAU|POLR2J|RPL4|RPL11|RPL30|RPL35A|RPL41|RPLP1|RPS11|RPS12|RPS14|RPS15A|MIR6850
salmon	22	MSigDB.M39229	LAKE_ADULT_KIDNEY_C10_THIN_ASCENDING_LIMB (MSigDB)	MSigDB|MSigDB C8: NA	6.30987e-11	4.93786e-05	5.4562e-08	18	0.165138	0.023349	7.07258	109	109	0.0594059	303	LAKE_ADULT_KIDNEY_C10_THIN_ASCENDING_LIMB	LDHA|CD44|TPT1|ARFGAP3|RPLP1|RPL11|FAU|RPL4|RPS11|RPS12|MYL12A|ATP5F1E|RPS14|YBX3|UQCRB|PFDN5|RPL30|RPL41
salmon	23	MSigDB.M41668	TRAVAGLINI_LUNG_BRONCHIAL_VESSEL_1_CELL (MSigDB)	MSigDB|MSigDB C8: NA	6.66863e-11	5.21861e-05	5.74737e-08	15	0.137615	0.0148725	9.25298	109	109	0.0777202	193	TRAVAGLINI_LUNG_BRONCHIAL_VESSEL_1_CELL	RPS12|RPL35A|RPLP1|RPS15A|RPS14|TPT1|RPL11|FAU|RPL41|RPL30|RPL4|PFDN5|PKP4|UQCRB|LDHA
salmon	24	GO:0072599	establishment of protein localization to endoplasmic reticulum	GO|GO.BP|GO	7.58201e-11	5.93339e-05	6.46339e-08	12	0.110092	0.0081683	13.4779	109	109	0.113208	106	establishment of protein localization to endoplasmic reticulum	RPL4|RPL11|RPL30|RPL35A|RPL41|RPLP1|RPS11|RPS12|RPS14|RPS15A|RN7SL2|RN7SL3
salmon	25	BioSystems.REACTOME.R-HSA-927802	Nonsense-Mediated Decay (NMD) (REACTOME)	REACTOME	8.4806e-11	6.6366e-05	7.16695e-08	12	0.110092	0.00824536	13.352	109	109	0.11215	107	Nonsense-Mediated Decay (NMD)	FAU|RPL4|RPL11|RPL30|RPL35A|RPL41|RPLP1|RPS11|RPS12|RPS14|RPS15A|MIR6850
salmon	26	BioSystems.REACTOME.R-HSA-975957	Nonsense Mediated Decay (NMD) enhanced by the Exon Junction Complex (EJC) (REACTOME)	REACTOME	8.4806e-11	6.6366e-05	7.16695e-08	12	0.110092	0.00824536	13.352	109	109	0.11215	107	Nonsense Mediated Decay (NMD) enhanced by the Exon Junction Complex (EJC)	FAU|RPL4|RPL11|RPL30|RPL35A|RPL41|RPLP1|RPS11|RPS12|RPS14|RPS15A|MIR6850
salmon	27	MSigDB.M41752	RUBENSTEIN_SKELETAL_MUSCLE_T_CELLS (MSigDB)	MSigDB|MSigDB C8: NA	8.61189e-11	6.73934e-05	7.26222e-08	14	0.12844	0.0126377	10.1632	109	109	0.0853659	164	RUBENSTEIN_SKELETAL_MUSCLE_T_CELLS	RPS15A|RPS14|RPL30|RPS12|RPL41|RPL11|RPLP1|RPL35A|RPL4|PFDN5|CD44|FAU|TPT1|UQCRB
salmon	28	MSigDB.M39238	LAKE_ADULT_KIDNEY_C19_COLLECTING_DUCT_INTERCALATED_CELLS_TYPE_A_MEDULLA (MSigDB)	MSigDB|MSigDB C8: NA	1.14887e-10	8.99059e-05	9.49376e-08	17	0.155963	0.0211143	7.38663	109	109	0.0620438	274	LAKE_ADULT_KIDNEY_C19_COLLECTING_DUCT_INTERCALATED_CELLS_TYPE_A_MEDULLA	DHRS7|RTN4|LDHA|RPL11|RPS14|SNHG29|RPL4|TPT1|MYL12A|RPS11|RPLP1|RPL30|RPS12|RPL35A|PFDN5|RPL41|FAU
salmon	29	BioSystems.REACTOME.R-HSA-72613	Eukaryotic Translation Initiation (REACTOME)	REACTOME	1.17855e-10	9.22286e-05	9.70556e-08	12	0.110092	0.00847654	12.9878	109	109	0.109091	110	Eukaryotic Translation Initiation	FAU|RPL4|RPL11|RPL30|RPL35A|RPL41|RPLP1|RPS11|RPS12|RPS14|RPS15A|MIR6850
salmon	30	BioSystems.REACTOME.R-HSA-72737	Cap-dependent Translation Initiation (REACTOME)	REACTOME	1.17855e-10	9.22286e-05	9.70556e-08	12	0.110092	0.00847654	12.9878	109	109	0.109091	110	Cap-dependent Translation Initiation	FAU|RPL4|RPL11|RPL30|RPL35A|RPL41|RPLP1|RPS11|RPS12|RPS14|RPS15A|MIR6850
tan	1	MSigDB.M41081	OSMAN_BLOOD_CHAD63_KH_AGE_18_50YO_HIGH_DOSE_SUBJECTS_24HR_UP (MSigDB)	MSigDB|MSigDB C7: immunologic signatures|MSigDB C7: immunologic signatures - VAX	3.75623e-07	0.293948	0.000167765	34	0.288136	0.117207	2.45834	118	118	0.0223537	1521	OSMAN_BLOOD_CHAD63_KH_AGE_18_50YO_HIGH_DOSE_SUBJECTS_24HR_UP	MNDA|RICTOR|CTBS|CAPZA2|ALPK1|CEACAM1|SNX10|DLEU2|SLC5A9|DYNLT1|DOCK8-AS1|CYB5R4|STK3|FAM91A1|FBXL5|ZNF267|FAS|ACSL3|USP15|CDKL5|H3-3A|EVI2B|PBLD|TBK1|LRRCC1|CIR1|TLR4|VMP1|DPYD|TLR1|HSD17B11|GK|RESF1|TUT7
tan	2	MSigDB.M4474	GSE22886_NAIVE_TCELL_VS_NEUTROPHIL_DN (MSigDB)	MSigDB|MSigDB C7: immunologic signatures|MSigDB C7: immunologic signatures - IMMUNESIGDB	4.57516e-07	0.358035	0.000199685	10	0.0847458	0.0105571	8.02734	118	118	0.0729927	137	GSE22886_NAIVE_TCELL_VS_NEUTROPHIL_DN	CYB5R4|CLEC4A|CTBS|GK|STK3|CEACAM1|LMBRD1|MNDA|TLR4|BCL2A1
tan	3	BioSystems.REACTOME.R-HSA-5686938	Regulation of TLR by endogenous ligand (REACTOME)	REACTOME	7.90288e-07	0.61845	0.00032809	4	0.0338983	0.000693535	48.8776	118	118	0.444444	9	Regulation of TLR by endogenous ligand	S100A8|S100A9|TLR1|TLR4
tan	4	MSigDB.M39203	HAY_BONE_MARROW_NEUTROPHIL (MSigDB)	MSigDB|MSigDB C8: NA	9.88041e-07	0.773203	0.000402291	16	0.135593	0.0318255	4.26052	118	118	0.0387409	413	HAY_BONE_MARROW_NEUTROPHIL	S100A9|S100A8|MNDA|RBP7|FBXL5|HACD4|DPYD|CKLF|SNX10|TLR4|WLS|RAB5IF|AGTPBP1|CMTM2|APBB3|TRIQK
tan	5	MSigDB.M40868	ZAK_PBMC_MRKAD5_HIV_1_GAG_POL_NEF_AGE_20_50YO_1DY_UP (MSigDB)	MSigDB|MSigDB C7: immunologic signatures|MSigDB C7: immunologic signatures - VAX	6.47443e-06	1	0.00217639	23	0.194915	0.0702782	2.77348	118	118	0.0252193	912	ZAK_PBMC_MRKAD5_HIV_1_GAG_POL_NEF_AGE_20_50YO_1DY_UP	ACSL3|ALPK1|BCL2A1|CAPZA2|CEACAM1|CIR1|CTBS|DYNLT1|FAM91A1|FAS|GK|MNDA|S100A9|SLC29A1|SNX10|STK3|TBK1|TLR1|TLR4|USP15|XRCC4|TUT7|ZNF267
tan	6	HDSigDb.human.6016	Up-regulated, HD markers in human blood (Krainc via HDSigDB)	HDSigDB|High-throughput association analysis|Differential mRNA expression induced by Htt CAG length expansion|mRNA differential expression|Effect of Htt CAG length expansion|mRNA expression profiling|High-throughput association analysis	6.95568e-06	1	0.00231726	31	0.262712	0.115127	2.28194	118	118	0.0207497	1494	Up-regulated, HD markers in human blood	AMD1|FAS|BCL2A1|CAPZA2|CTBS|DPYD|EVI2B|ACSL3|GK|S100A8|STK3|TAF5|DYNLT1|TLR1|DLEU2|USP15|ZNF267|STAG2|AGTPBP1|FBXL5|TBK1|SNX10|CLEC4A|DYNC1LI1|CYB5R4|HSD17B11|CKLF|RESF1|LMBRD1|TUT7|VMP1
tan	7	MSigDB.M14338	GNF2_HCK (MSigDB)	MSigDB|MSigDB C4: computational gene sets|MSigDB C4: computational gene sets - CGN	1.00829e-05	1	0.00320882	7	0.059322	0.00639593	9.27496	118	118	0.0843373	83	GNF2_HCK	S100A9|CLEC4A|EVI2B|HSD17B11|FBXL5|MNDA|DPYD
tan	8	MSigDB.M40879	SCHERER_PBMC_APSV_WETVAX_AGE_18_32YO_5_TO_7DY_UP (MSigDB)	MSigDB|MSigDB C7: immunologic signatures|MSigDB C7: immunologic signatures - VAX	1.24935e-05	1	0.00385373	11	0.0932203	0.0186484	4.99884	118	118	0.0454545	242	SCHERER_PBMC_APSV_WETVAX_AGE_18_32YO_5_TO_7DY_UP	ALPK1|BCL2A1|DPYD|ADGRE1|FAS|FBXL5|GK|MNDA|S100A9|SNX10|TLR1
tan	9	MSigDB.M41699	TRAVAGLINI_LUNG_CLASSICAL_MONOCYTE_CELL (MSigDB)	MSigDB|MSigDB C8: NA	3.11328e-05	1	0.00848602	11	0.0932203	0.0205749	4.53079	118	118	0.0411985	267	TRAVAGLINI_LUNG_CLASSICAL_MONOCYTE_CELL	S100A8|S100A9|MNDA|TLR4|DPYD|USP15|EVI2B|FBXL5|VMP1|AGTPBP1|RBP7
tan	10	MSigDB.M2850	HOXA9_DN.V1_UP (MSigDB)	MSigDB|MSigDB C6: oncogenic signatures	3.18567e-05	1	0.00865619	9	0.0762712	0.0135625	5.6237	118	118	0.0511364	176	HOXA9_DN.V1_UP	MNDA|S100A8|S100A9|FAS|FBXL5|SNX10|UBE2W|USP15|AGTPBP1
turquoise	1	HDSigDb.human.2734	RNA polymerase II bound genes (Lee via Miller/HDSigDB)	HDSigDB|JA Miller|StemCellLists|StemCellLists.Lee	1.04004e-45	8.13899e-40	1.31274e-41	3694	0.511493	0.456346	1.12084	7222	7222	0.623776	5922	RNA polymerase II bound genes	(More than 50 overlapping genes)
turquoise	2	HDSigDb.human.7086	Down-regulated, Friedreich Ataxia iPSCs expression vs control adipose tissue (Ku via HDSigDB)	HDSigDB|High-throughput association analysis|Adipose	1.79553e-42	1.40511e-36	1.84883e-38	2405	0.33301	0.28512	1.16797	7222	7222	0.65	3700	Down-regulated, Friedreich Ataxia iPSCs expression vs control adipose tissue	(More than 50 overlapping genes)
turquoise	3	HDSigDb.human.7084	Down-regulated, Friedreich Ataxia iPSCs expression vs control urinary bladder (Ku via HDSigDB)	HDSigDB|High-throughput association analysis	5.09372e-42	3.98615e-36	5.04576e-38	2489	0.344641	0.296448	1.16257	7222	7222	0.646998	3847	Down-regulated, Friedreich Ataxia iPSCs expression vs control urinary bladder	(More than 50 overlapping genes)
turquoise	4	HDSigDb.human.7085	Down-regulated, Friedreich Ataxia iPSCs expression vs control lung (Ku via HDSigDB)	HDSigDB|High-throughput association analysis	2.53815e-41	1.98626e-35	2.3646e-37	2427	0.336056	0.288665	1.16418	7222	7222	0.647891	3746	Down-regulated, Friedreich Ataxia iPSCs expression vs control lung	(More than 50 overlapping genes)
turquoise	5	MSigDB.M40937	OSMAN_BLOOD_CHAD63_KH_AGE_18_50YO_HIGH_DOSE_SUBJECTS_24HR_DN (MSigDB)	MSigDB|MSigDB C7: immunologic signatures|MSigDB C7: immunologic signatures - VAX	1.8973e-38	1.48476e-32	1.45564e-34	1056	0.14622	0.11451	1.27691	7222	7222	0.710633	1486	OSMAN_BLOOD_CHAD63_KH_AGE_18_50YO_HIGH_DOSE_SUBJECTS_24HR_DN	(More than 50 overlapping genes)
turquoise	6	HDSigDb.human.6190	Up-regulated in 9 wk R6/2 HD mice (Mielcarek via HDSigDB)	HDSigDB|High-throughput association analysis|Differential mRNA expression induced by Htt CAG length expansion|mRNA differential expression|Effect of Htt CAG length expansion|mRNA expression profiling|High-throughput association analysis	7.32715e-34	5.73395e-28	4.51492e-30	3353	0.464276	0.417662	1.11161	7222	7222	0.618635	5420	Up-regulated in 9 wk R6/2 HD mice	(More than 50 overlapping genes)
turquoise	7	MSigDB.M29940	DIDO1_TARGET_GENES (MSigDB)	MSigDB|MSigDB C3: motif gene sets|MSigDB C3: motif gene sets - TFT:GTRD	7.94393e-32	6.21662e-26	4.44044e-28	972	0.134589	0.106727	1.26105	7222	7222	0.701805	1385	DIDO1_TARGET_GENES	(More than 50 overlapping genes)
turquoise	8	MSigDB.M41131	NAKAYA_PBMC_FLUMIST_AGE_18_50YO_7DY_UP (MSigDB)	MSigDB|MSigDB C7: immunologic signatures|MSigDB C7: immunologic signatures - VAX	1.70897e-31	1.33738e-25	9.22329e-28	1015	0.140543	0.112199	1.25263	7222	7222	0.697115	1456	NAKAYA_PBMC_FLUMIST_AGE_18_50YO_7DY_UP	(More than 50 overlapping genes)
turquoise	9	HDSigDb.human.7081	Down-regulated, Friedreich Ataxia iPSCs expression vs NuFF cell line (Ku via HDSigDB)	HDSigDB|High-throughput association analysis	4.64256e-31	3.63309e-25	2.43832e-27	2231	0.308917	0.269014	1.14833	7222	7222	0.639072	3491	Down-regulated, Friedreich Ataxia iPSCs expression vs NuFF cell line	(More than 50 overlapping genes)
turquoise	10	HDSigDb.human.6101	Up-regulated in Hsp90 inhibitor treated R6/2 HD mice vs WT mice (Labbadia via HDSigDB)	HDSigDB|High-throughput association analysis|Differential mRNA expression induced by Htt CAG length expansion|mRNA differential expression|Effect of Htt CAG length expansion|mRNA expression profiling|High-throughput association analysis	9.64505e-30	7.54785e-24	4.60235e-26	2949	0.408336	0.365878	1.11604	7222	7222	0.621104	4748	Up-regulated in Hsp90 inhibitor treated R6/2 HD mice vs WT mice	(More than 50 overlapping genes)
turquoise	11	GO:0003676	nucleic acid binding	GO|GO.MF|GO	1.15046e-28	9.00304e-23	5.17416e-25	1913	0.264885	0.228712	1.15816	7222	7222	0.644542	2968	nucleic acid binding	(More than 50 overlapping genes)
turquoise	12	GO:0034641	cellular nitrogen compound metabolic process	GO|GO.BP|GO	1.38264e-27	1.082e-21	5.91258e-24	2901	0.401689	0.361023	1.11264	7222	7222	0.61921	4685	cellular nitrogen compound metabolic process	(More than 50 overlapping genes)
turquoise	13	GO:0034660	ncRNA metabolic process	GO|GO.BP|GO	8.06245e-27	6.30937e-21	3.18655e-23	340	0.0470784	0.0327503	1.4375	7222	7222	0.8	425	ncRNA metabolic process	(More than 50 overlapping genes)
turquoise	14	HDSigDb.human.7078	Down-regulated, Friedreich Ataxia iPSCs expression vs IMR90 cell line (Ku via HDSigDB)	HDSigDB|High-throughput association analysis	1.04986e-26	8.21582e-21	4.08747e-23	2189	0.303102	0.266394	1.13779	7222	7222	0.633208	3457	Down-regulated, Friedreich Ataxia iPSCs expression vs IMR90 cell line	(More than 50 overlapping genes)
turquoise	15	HDSigDb.human.7073	Down-regulated, Friedreich Ataxia iPSCs expression vs HDF cell line (Ku via HDSigDB)	HDSigDB|High-throughput association analysis	2.01095e-26	1.57369e-20	7.71419e-23	1933	0.267654	0.232796	1.14974	7222	7222	0.639854	3021	Down-regulated, Friedreich Ataxia iPSCs expression vs HDF cell line	(More than 50 overlapping genes)
turquoise	16	MSigDB.M30383	ZNF711_TARGET_GENES (MSigDB)	MSigDB|MSigDB C3: motif gene sets|MSigDB C3: motif gene sets - TFT:GTRD	3.92962e-26	3.07517e-20	1.47138e-22	999	0.138327	0.112584	1.22866	7222	7222	0.683778	1461	ZNF711_TARGET_GENES	(More than 50 overlapping genes)
turquoise	17	GO:0006139	nucleobase-containing compound metabolic process	GO|GO.BP|GO	2.08178e-25	1.62912e-19	7.30546e-22	2592	0.358903	0.321107	1.11771	7222	7222	0.62203	4167	nucleobase-containing compound metabolic process	(More than 50 overlapping genes)
turquoise	18	GO:0043231	intracellular membrane-bounded organelle	GO|GO.CC|GO	2.12074e-25	1.65961e-19	7.40899e-22	4636	0.641927	0.602142	1.06607	7222	7222	0.593294	7814	intracellular membrane-bounded organelle	(More than 50 overlapping genes)
turquoise	19	HDSigDb.human.7088	Down-regulated, Friedreich Ataxia iPSCs expression vs control ureter (Ku via HDSigDB)	HDSigDB|High-throughput association analysis	2.48383e-25	1.94375e-19	8.63888e-22	2499	0.346026	0.3087	1.12091	7222	7222	0.623814	4006	Down-regulated, Friedreich Ataxia iPSCs expression vs control ureter	(More than 50 overlapping genes)
turquoise	20	HDSigDb.human.7077	Down-regulated, Friedreich Ataxia iPSCs expression vs HS-27 cell line (Ku via HDSigDB)	HDSigDB|High-throughput association analysis	1.27451e-24	9.97383e-19	4.24418e-21	2101	0.290917	0.256223	1.13541	7222	7222	0.63188	3325	Down-regulated, Friedreich Ataxia iPSCs expression vs HS-27 cell line	(More than 50 overlapping genes)
turquoise	21	GO:0031981	nuclear lumen	GO|GO.CC|GO	3.13744e-24	2.45524e-18	1.02302e-20	2363	0.327195	0.291362	1.12298	7222	7222	0.624967	3781	nuclear lumen	(More than 50 overlapping genes)
turquoise	22	MSigDB.M40869	FOURATI_BLOOD_TWINRIX_AGE_25_83YO_RESPONDERS_VS_POOR_RESPONDERS_0DY_UP (MSigDB)	MSigDB|MSigDB C7: immunologic signatures|MSigDB C7: immunologic signatures - VAX	5.13948e-24	4.02196e-18	1.66886e-20	329	0.0455552	0.0321338	1.41767	7222	7222	0.788969	417	FOURATI_BLOOD_TWINRIX_AGE_25_83YO_RESPONDERS_VS_POOR_RESPONDERS_0DY_UP	(More than 50 overlapping genes)
turquoise	23	MSigDB.M40796	SETX_TARGET_GENES (MSigDB)	MSigDB|MSigDB C3: motif gene sets|MSigDB C3: motif gene sets - TFT:GTRD	5.62661e-24	4.40317e-18	1.81949e-20	1062	0.147051	0.1216	1.2093	7222	7222	0.673004	1578	SETX_TARGET_GENES	(More than 50 overlapping genes)
turquoise	24	GO:0046483	heterocycle metabolic process	GO|GO.BP|GO	9.42119e-24	7.37267e-18	3.00925e-20	2635	0.364857	0.328196	1.11171	7222	7222	0.61869	4259	heterocycle metabolic process	(More than 50 overlapping genes)
turquoise	25	HDSigDb.human.8866	Soluble brain proteome of WT and HD R6/2 mice (Hosp via HDSigDB)	HDSigDB	1.3292e-23	1.04018e-17	4.21125e-20	3997	0.553448	0.514449	1.07581	7222	7222	0.598712	6676	Soluble brain proteome of WT and HD R6/2 mice	(More than 50 overlapping genes)
turquoise	26	GO:1901360	organic cyclic compound metabolic process	GO|GO.BP|GO	1.68688e-23	1.32009e-17	5.30157e-20	2709	0.375104	0.338368	1.10857	7222	7222	0.616944	4391	organic cyclic compound metabolic process	(More than 50 overlapping genes)
turquoise	27	HDSigDb.human.7074	Down-regulated, Friedreich Ataxia iPSCs expression vs HMSC-ad cell line (Ku via HDSigDB)	HDSigDB|High-throughput association analysis	2.09989e-23	1.64329e-17	6.521e-20	1944	0.269178	0.236341	1.13894	7222	7222	0.633844	3067	Down-regulated, Friedreich Ataxia iPSCs expression vs HMSC-ad cell line	(More than 50 overlapping genes)
turquoise	28	GO:0006725	cellular aromatic compound metabolic process	GO|GO.BP|GO	2.26664e-23	1.77379e-17	6.98342e-20	2643	0.365965	0.329583	1.11039	7222	7222	0.617957	4277	cellular aromatic compound metabolic process	(More than 50 overlapping genes)
turquoise	29	MSigDB.M30208	THAP1_TARGET_GENES (MSigDB)	MSigDB|MSigDB C3: motif gene sets|MSigDB C3: motif gene sets - TFT:GTRD	3.72356e-23	2.91391e-17	1.13382e-19	1121	0.15522	0.129537	1.19827	7222	7222	0.666865	1681	THAP1_TARGET_GENES	(More than 50 overlapping genes)
turquoise	30	GO:0034470	ncRNA processing	GO|GO.BP|GO	4.34805e-23	3.40262e-17	1.31375e-19	285	0.0394628	0.0273561	1.44256	7222	7222	0.802817	355	ncRNA processing	(More than 50 overlapping genes)
turquoise	31	GO:0090304	nucleic acid metabolic process	GO|GO.BP|GO	7.09562e-23	5.55276e-17	2.11937e-19	2362	0.327056	0.292286	1.11896	7222	7222	0.622726	3793	nucleic acid metabolic process	(More than 50 overlapping genes)
turquoise	32	MSigDB.M40819	SUPT20H_TARGET_GENES (MSigDB)	MSigDB|MSigDB C3: motif gene sets|MSigDB C3: motif gene sets - TFT:GTRD	1.50685e-22	1.17921e-16	4.40002e-19	770	0.106619	0.085613	1.24536	7222	7222	0.693069	1111	SUPT20H_TARGET_GENES	(More than 50 overlapping genes)
turquoise	33	GO:0005654	nucleoplasm	GO|GO.CC|GO	1.86727e-22	1.46126e-16	5.43218e-19	2004	0.277485	0.244972	1.13272	7222	7222	0.630387	3179	nucleoplasm	(More than 50 overlapping genes)
turquoise	34	HDSigDb.human.7082	Down-regulated, Friedreich Ataxia iPSCs expression vs control adrenal gland (Ku via HDSigDB)	HDSigDB|High-throughput association analysis	2.09056e-22	1.63599e-16	6.01467e-19	2157	0.298671	0.265316	1.12572	7222	7222	0.626489	3443	Down-regulated, Friedreich Ataxia iPSCs expression vs control adrenal gland	(More than 50 overlapping genes)
turquoise	35	HDSigDb.human.7214	Down-regulated, Myotonic Dystrophy 1 markers in human muscles (Welle via HDSigDB)	HDSigDB|High-throughput association analysis	4.79027e-22	3.74869e-16	1.34362e-18	2946	0.40792	0.371658	1.09757	7222	7222	0.610823	4823	Down-regulated, Myotonic Dystrophy 1 markers in human muscles	(More than 50 overlapping genes)
turquoise	36	HDSigDb.human.7187	Down-regulated, DE genes in STHdhQ111/Q111 cells upon heat shock (Riva via HDSigDB)	HDSigDB|High-throughput association analysis|Differential mRNA expression induced by Htt CAG length expansion|mRNA differential expression|Effect of Htt CAG length expansion|mRNA expression profiling|High-throughput association analysis	6.02437e-22	4.71444e-16	1.68373e-18	3273	0.453199	0.416275	1.0887	7222	7222	0.605887	5402	Down-regulated, DE genes in STHdhQ111/Q111 cells upon heat shock	(More than 50 overlapping genes)
turquoise	37	GO:0031974	membrane-enclosed lumen	GO|GO.CC|GO	9.154e-22	7.16357e-16	2.49602e-18	2798	0.387427	0.351853	1.1011	7222	7222	0.61279	4566	membrane-enclosed lumen	(More than 50 overlapping genes)
turquoise	38	GO:0043233	organelle lumen	GO|GO.CC|GO	9.154e-22	7.16357e-16	2.49602e-18	2798	0.387427	0.351853	1.1011	7222	7222	0.61279	4566	organelle lumen	(More than 50 overlapping genes)
turquoise	39	GO:0070013	intracellular organelle lumen	GO|GO.CC|GO	9.154e-22	7.16357e-16	2.49602e-18	2798	0.387427	0.351853	1.1011	7222	7222	0.61279	4566	intracellular organelle lumen	(More than 50 overlapping genes)
turquoise	40	HDSigDb.human.6192	Up-regulated in 15 wk R6/2 HD mice (Mielcarek via HDSigDB)	HDSigDB|High-throughput association analysis|Differential mRNA expression induced by Htt CAG length expansion|mRNA differential expression|Effect of Htt CAG length expansion|mRNA expression profiling|High-throughput association analysis	9.49214e-22	7.42818e-16	2.57923e-18	2811	0.389227	0.353626	1.10068	7222	7222	0.612552	4589	Up-regulated in 15 wk R6/2 HD mice	(More than 50 overlapping genes)
turquoise	41	HDSigDb.human.8211	Down-regulated genes in fibroblasts vs iPSCs (Ishida via HDSigDB)	HDSigDB|High-throughput association analysis|Cell type markers	2.64029e-21	2.06619e-15	6.98037e-18	3054	0.422875	0.386992	1.09272	7222	7222	0.608124	5022	Down-regulated genes in fibroblasts vs iPSCs	(More than 50 overlapping genes)
turquoise	42	GO:0006399	tRNA metabolic process	GO|GO.BP|GO	8.64477e-21	6.76507e-15	2.2036e-17	152	0.0210468	0.0132542	1.58793	7222	7222	0.883721	172	tRNA metabolic process	(More than 50 overlapping genes)
turquoise	43	HDSigDb.human.4047	HD markers in human fibroblasts (Bozzato via HDSigDB)	HDSigDB|Differential mRNA expression induced by Htt CAG length expansion|mRNA differential expression|Effect of Htt CAG length expansion|mRNA expression profiling|High-throughput association analysis	1.16595e-20	9.12429e-15	2.92445e-17	2269	0.314179	0.281652	1.11549	7222	7222	0.620793	3655	HD markers in human fibroblasts	(More than 50 overlapping genes)
turquoise	44	HDSigDb.human.7076	Down-regulated, Friedreich Ataxia iPSCs expression vs SC41-MSC cell line (Ku via HDSigDB)	HDSigDB|High-throughput association analysis	1.49224e-20	1.16777e-14	3.73089e-17	1986	0.274993	0.244047	1.1268	7222	7222	0.627092	3167	Down-regulated, Friedreich Ataxia iPSCs expression vs SC41-MSC cell line	(More than 50 overlapping genes)
turquoise	45	HDSigDb.human.8842	Down-regulated, Neuro2a Htt72Q (72Q-ni+72Q-i) vs Htt25Q (25Q-ni) (Moily via HDSigDB)	HDSigDB|High-throughput association analysis	2.06941e-20	1.61944e-14	5.12482e-17	1101	0.152451	0.128535	1.18606	7222	7222	0.660072	1668	Down-regulated, Neuro2a Htt72Q (72Q-ni+72Q-i) vs Htt25Q (25Q-ni)	(More than 50 overlapping genes)
turquoise	46	HDSigDb.human.7080	Down-regulated, Friedreich Ataxia iPSCs expression vs SC30 cell line (Ku via HDSigDB)	HDSigDB|High-throughput association analysis	2.23958e-20	1.75261e-14	5.49408e-17	2120	0.293547	0.262002	1.1204	7222	7222	0.623529	3400	Down-regulated, Friedreich Ataxia iPSCs expression vs SC30 cell line	(More than 50 overlapping genes)
turquoise	47	GO:0006396	RNA processing	GO|GO.BP|GO	2.69069e-20	2.10563e-14	6.51897e-17	622	0.0861257	0.0682746	1.26146	7222	7222	0.702032	886	RNA processing	(More than 50 overlapping genes)
turquoise	48	GO:0005634	nucleus	GO|GO.CC|GO	3.28259e-20	2.56883e-14	7.90409e-17	3308	0.458045	0.422671	1.08369	7222	7222	0.603099	5485	nucleus	(More than 50 overlapping genes)
turquoise	49	BioSystems.REACTOME.R-HSA-74160	Gene Expression (REACTOME)	REACTOME	5.177e-20	4.05132e-14	1.22767e-16	1013	0.140266	0.117516	1.19359	7222	7222	0.664262	1525	Gene Expression	(More than 50 overlapping genes)
turquoise	50	HDSigDb.human.8135	Liver RNA M14 module (cyan) (Langfelder via HDSigDB)	HDSigDB|mRNA WGCNA|WGCNA|Computational sets|Liver	7.38755e-20	5.78121e-14	1.7206e-16	623	0.0862642	0.0685829	1.25781	7222	7222	0.7	890	Liver RNA M14 module (cyan)	(More than 50 overlapping genes)
turquoise	51	MSigDB.M40861	MORC2_TARGET_GENES (MSigDB)	MSigDB|MSigDB C3: motif gene sets|MSigDB C3: motif gene sets - TFT:GTRD	8.03291e-20	6.28625e-14	1.85435e-16	1064	0.147328	0.124143	1.18676	7222	7222	0.660459	1611	MORC2_TARGET_GENES	(More than 50 overlapping genes)
turquoise	52	GO:0044238	primary metabolic process	GO|GO.BP|GO	1.0976e-19	8.58942e-14	2.47534e-16	4227	0.585295	0.550127	1.06393	7222	7222	0.5921	7139	primary metabolic process	(More than 50 overlapping genes)
turquoise	53	HDSigDb.human.4181	DE genes in Hsp90 inhibitor treated R6/2 HD mice vs WT mice (Labbadia via HDSigDB)	HDSigDB|High-throughput association analysis|Differential mRNA expression induced by Htt CAG length expansion|mRNA differential expression|Effect of Htt CAG length expansion|mRNA expression profiling|High-throughput association analysis	1.38365e-19	1.08279e-13	3.10256e-16	4018	0.556356	0.521153	1.06755	7222	7222	0.594115	6763	DE genes in Hsp90 inhibitor treated R6/2 HD mice vs WT mice	(More than 50 overlapping genes)
turquoise	54	GO:0003723	RNA binding	GO|GO.MF|GO	1.47593e-19	1.155e-13	3.30001e-16	962	0.133204	0.111274	1.19708	7222	7222	0.666205	1444	RNA binding	(More than 50 overlapping genes)
turquoise	55	MSigDB.M40688	SETD1A_TARGET_GENES (MSigDB)	MSigDB|MSigDB C3: motif gene sets|MSigDB C3: motif gene sets - TFT:GTRD	1.94408e-19	1.52136e-13	4.30981e-16	846	0.117142	0.0966325	1.21224	7222	7222	0.674641	1254	SETD1A_TARGET_GENES	(More than 50 overlapping genes)
turquoise	56	GO:1901363	heterocyclic compound binding	GO|GO.MF|GO	2.89977e-19	2.26925e-13	6.32103e-16	2607	0.36098	0.328273	1.09963	7222	7222	0.611972	4260	heterocyclic compound binding	(More than 50 overlapping genes)
turquoise	57	HDSigDb.human.7083	Down-regulated, Friedreich Ataxia iPSCs expression vs HUVEC-BF4 cell line (Ku via HDSigDB)	HDSigDB|High-throughput association analysis	7.00069e-19	5.47848e-13	1.46876e-15	2128	0.294655	0.264314	1.11479	7222	7222	0.620408	3430	Down-regulated, Friedreich Ataxia iPSCs expression vs HUVEC-BF4 cell line	(More than 50 overlapping genes)
turquoise	58	MSigDB.M4473	GSE22886_NAIVE_TCELL_VS_NEUTROPHIL_UP (MSigDB)	MSigDB|MSigDB C7: immunologic signatures|MSigDB C7: immunologic signatures - IMMUNESIGDB	9.77184e-19	7.64707e-13	2.00711e-15	163	0.0225699	0.0147183	1.53346	7222	7222	0.853403	191	GSE22886_NAIVE_TCELL_VS_NEUTROPHIL_UP	(More than 50 overlapping genes)
turquoise	59	GO:0097159	organic cyclic compound binding	GO|GO.MF|GO	1.16532e-18	9.11936e-13	2.37483e-15	2624	0.363334	0.331124	1.09727	7222	7222	0.610659	4297	organic cyclic compound binding	(More than 50 overlapping genes)
turquoise	60	HDSigDb.human.7060	Down-regulated, Friedreich Ataxia iPSCs expression vs MR90C2P28 cell line (Ku via HDSigDB)	HDSigDB|High-throughput association analysis	4.04404e-18	3.16471e-12	7.83345e-15	1047	0.144974	0.122987	1.17877	7222	7222	0.656015	1596	Down-regulated, Friedreich Ataxia iPSCs expression vs MR90C2P28 cell line	(More than 50 overlapping genes)
turquoise	61	GO:0044237	cellular metabolic process	GO|GO.BP|GO	8.62314e-18	6.74814e-12	1.61826e-14	4365	0.604403	0.571318	1.05791	7222	7222	0.588751	7414	cellular metabolic process	(More than 50 overlapping genes)
turquoise	62	HDSigDb.human.7070	Down-regulated, Friedreich Ataxia iPSCs expression vs HMSC-bm cell line (Ku via HDSigDB)	HDSigDB|High-throughput association analysis	1.06195e-17	8.31039e-12	1.95539e-14	1542	0.213514	0.18764	1.1379	7222	7222	0.633265	2435	Down-regulated, Friedreich Ataxia iPSCs expression vs HMSC-bm cell line	(More than 50 overlapping genes)
turquoise	63	HDSigDb.human.7087	Down-regulated, Friedreich Ataxia iPSCs expression vs Pel stem cell line (Ku via HDSigDB)	HDSigDB|High-throughput association analysis	1.1847e-17	9.27099e-12	2.17629e-14	2211	0.306148	0.276489	1.10727	7222	7222	0.616221	3588	Down-regulated, Friedreich Ataxia iPSCs expression vs Pel stem cell line	(More than 50 overlapping genes)
turquoise	64	HDSigDb.human.4058	Myotonic Dystrophy 1 markers in human skeletal muscle (Krahe via HDSigDB)	HDSigDB	2.07657e-17	1.62505e-11	3.71864e-14	2683	0.371504	0.340294	1.09171	7222	7222	0.607563	4416	Myotonic Dystrophy 1 markers in human skeletal muscle	(More than 50 overlapping genes)
turquoise	65	MSigDB.M41006	NAKAYA_PBMC_FLUARIX_FLUVIRIN_AGE_18_50YO_7DY_UP (MSigDB)	MSigDB|MSigDB C7: immunologic signatures|MSigDB C7: immunologic signatures - VAX	2.15194e-17	1.68403e-11	3.84481e-14	370	0.0512323	0.0387609	1.32175	7222	7222	0.735586	503	NAKAYA_PBMC_FLUARIX_FLUVIRIN_AGE_18_50YO_7DY_UP	(More than 50 overlapping genes)
turquoise	66	MSigDB.M29919	CEBPZ_TARGET_GENES (MSigDB)	MSigDB|MSigDB C3: motif gene sets|MSigDB C3: motif gene sets - TFT:GTRD	2.30736e-17	1.80565e-11	4.07597e-14	859	0.118942	0.0994066	1.19652	7222	7222	0.665891	1290	CEBPZ_TARGET_GENES	(More than 50 overlapping genes)
turquoise	67	HDSigDb.human.4121	Friedreich Ataxia iPSCs expression vs Mel1 P51 cell line (Ku via HDSigDB)	HDSigDB	3.69911e-17	2.89478e-11	6.39025e-14	2307	0.319441	0.28982	1.1022	7222	7222	0.613401	3761	Friedreich Ataxia iPSCs expression vs Mel1 P51 cell line	(More than 50 overlapping genes)
turquoise	68	HDSigDb.human.7072	Down-regulated, Friedreich Ataxia iPSCs expression vs HUVEC-BF5 cell line (Ku via HDSigDB)	HDSigDB|High-throughput association analysis	4.76814e-17	3.73137e-11	8.20081e-14	1637	0.226669	0.200663	1.1296	7222	7222	0.628648	2604	Down-regulated, Friedreich Ataxia iPSCs expression vs HUVEC-BF5 cell line	(More than 50 overlapping genes)
turquoise	69	HDSigDb.human.4321	DE genes in 9 wk R6/2 HD mice (Mielcarek via HDSigDB)	HDSigDB|High-throughput association analysis|Differential mRNA expression induced by Htt CAG length expansion|mRNA differential expression|Effect of Htt CAG length expansion|mRNA expression profiling|High-throughput association analysis	5.08789e-17	3.98159e-11	8.69343e-14	4526	0.626696	0.594667	1.05386	7222	7222	0.586497	7717	DE genes in 9 wk R6/2 HD mice	(More than 50 overlapping genes)
turquoise	70	GO:0005622	intracellular	GO|GO.CC|GO	7.56677e-17	5.92147e-11	1.27343e-13	5652	0.782609	0.754643	1.03706	7222	7222	0.577147	9793	intracellular	(More than 50 overlapping genes)
turquoise	71	GO:0006807	nitrogen compound metabolic process	GO|GO.BP|GO	8.92328e-17	6.98302e-11	1.48575e-13	4042	0.559679	0.527395	1.06121	7222	7222	0.59059	6844	nitrogen compound metabolic process	(More than 50 overlapping genes)
turquoise	72	GO:0016070	RNA metabolic process	GO|GO.BP|GO	1.6222e-16	1.26947e-10	2.65025e-13	2106	0.291609	0.263466	1.10682	7222	7222	0.61597	3419	RNA metabolic process	(More than 50 overlapping genes)
turquoise	73	HDSigDb.human.6030	Up-regulated, Myotonic Dystrophy 1 markers in human skeletal muscle (Krahe via HDSigDB)	HDSigDB|High-throughput association analysis	2.13641e-16	1.67188e-10	3.46895e-13	1230	0.170313	0.1478	1.15232	7222	7222	0.641293	1918	Up-regulated, Myotonic Dystrophy 1 markers in human skeletal muscle	(More than 50 overlapping genes)
turquoise	74	HDSigDb.human.7186	Down-regulated, DE genes in STHdhQ7/Q7 cells upon heat shock (Riva via HDSigDB)	HDSigDB|High-throughput association analysis|Differential mRNA expression induced by Htt CAG length expansion|mRNA differential expression|Effect of Htt CAG length expansion|mRNA expression profiling|High-throughput association analysis	2.13662e-16	1.67204e-10	3.46895e-13	2324	0.321795	0.292826	1.09893	7222	7222	0.611579	3800	Down-regulated, DE genes in STHdhQ7/Q7 cells upon heat shock	(More than 50 overlapping genes)
turquoise	75	GO:0010467	gene expression	GO|GO.BP|GO	2.33905e-16	1.83045e-10	3.75863e-13	2562	0.354749	0.32496	1.09167	7222	7222	0.607541	4217	gene expression	(More than 50 overlapping genes)
turquoise	76	GO:0043229	intracellular organelle	GO|GO.CC|GO	2.59891e-16	2.03381e-10	4.15064e-13	5087	0.704376	0.674501	1.04429	7222	7222	0.581172	8753	intracellular organelle	(More than 50 overlapping genes)
turquoise	77	GO:0043227	membrane-bounded organelle	GO|GO.CC|GO	4.74245e-16	3.71126e-10	7.37825e-13	5072	0.702299	0.672652	1.04407	7222	7222	0.581052	8729	membrane-bounded organelle	(More than 50 overlapping genes)
turquoise	78	HDSigDb.human.8848	Down-regulated, Neuro2a Htt72Q-i vs Htt25Q-ni (Moily via HDSigDB)	HDSigDB|High-throughput association analysis	8.6659e-16	6.7816e-10	1.31682e-12	1411	0.195375	0.17192	1.13643	7222	7222	0.632452	2231	Down-regulated, Neuro2a Htt72Q-i vs Htt25Q-ni	(More than 50 overlapping genes)
turquoise	79	MSigDB.M15222	MORF_AATF (MSigDB)	MSigDB|MSigDB C4: computational gene sets|MSigDB C4: computational gene sets - CGN	1.19614e-15	9.36055e-10	1.79665e-12	156	0.0216007	0.0144872	1.49102	7222	7222	0.829787	188	MORF_AATF	(More than 50 overlapping genes)
turquoise	80	GO:0043226	organelle	GO|GO.CC|GO	1.27823e-15	1.00029e-09	1.90532e-12	5348	0.740515	0.712337	1.03956	7222	7222	0.578537	9244	organelle	(More than 50 overlapping genes)
turquoise	81	MSigDB.M4497	GSE22886_NAIVE_CD4_TCELL_VS_NEUTROPHIL_UP (MSigDB)	MSigDB|MSigDB C7: immunologic signatures|MSigDB C7: immunologic signatures - IMMUNESIGDB	1.37748e-15	1.07796e-09	2.0416e-12	158	0.0218776	0.0147183	1.48642	7222	7222	0.827225	191	GSE22886_NAIVE_CD4_TCELL_VS_NEUTROPHIL_UP	(More than 50 overlapping genes)
turquoise	82	GO:0008033	tRNA processing	GO|GO.BP|GO	1.82386e-15	1.42729e-09	2.67784e-12	109	0.0150928	0.00947831	1.59235	7222	7222	0.886179	123	tRNA processing	(More than 50 overlapping genes)
turquoise	83	MSigDB.M41118	HARALAMBIEVA_PBMC_FLUARIX_AGE_50_74YO_CORR_WITH_28D_MEM_B_CELL_RESPONSE_AT_3DY_NEGATIVE (MSigDB)	MSigDB|MSigDB C7: immunologic signatures|MSigDB C7: immunologic signatures - VAX	4.84894e-15	3.7946e-09	6.87427e-12	395	0.054694	0.0426139	1.28348	7222	7222	0.714286	553	HARALAMBIEVA_PBMC_FLUARIX_AGE_50_74YO_CORR_WITH_28D_MEM_B_CELL_RESPONSE_AT_3DY_NEGATIVE	(More than 50 overlapping genes)
turquoise	84	GO:0008152	metabolic process	GO|GO.BP|GO	6.42279e-15	5.02623e-09	8.97542e-12	4604	0.637497	0.607922	1.04865	7222	7222	0.583597	7889	metabolic process	(More than 50 overlapping genes)
turquoise	85	MSigDB.M3116	GSE11057_CD4_CENT_MEM_VS_PBMC_UP (MSigDB)	MSigDB|MSigDB C7: immunologic signatures|MSigDB C7: immunologic signatures - IMMUNESIGDB	6.93396e-15	5.42625e-09	9.6381e-12	154	0.0213237	0.0144101	1.47978	7222	7222	0.823529	187	GSE11057_CD4_CENT_MEM_VS_PBMC_UP	(More than 50 overlapping genes)
turquoise	86	GO:0071704	organic substance metabolic process	GO|GO.BP|GO	1.16419e-14	9.11049e-09	1.58996e-11	4390	0.607865	0.578254	1.05121	7222	7222	0.585021	7504	organic substance metabolic process	(More than 50 overlapping genes)
turquoise	87	HDSigDb.human.6031	Up-regulated, Myotonic Dystrophy 2 markers in human skeletal muscle (Krahe via HDSigDB)	HDSigDB|High-throughput association analysis	1.26961e-14	9.93545e-09	1.71597e-11	1398	0.193575	0.171149	1.13103	7222	7222	0.629446	2221	Up-regulated, Myotonic Dystrophy 2 markers in human skeletal muscle	(More than 50 overlapping genes)
turquoise	88	HDSigDb.human.4124	Friedreich Ataxia iPSCs expression vs HES-2 cell line (Ku via HDSigDB)	HDSigDB	1.43773e-14	1.12511e-08	1.93318e-11	2792	0.386597	0.358018	1.07982	7222	7222	0.600947	4646	Friedreich Ataxia iPSCs expression vs HES-2 cell line	(More than 50 overlapping genes)
turquoise	89	GO:0034645	cellular macromolecule biosynthetic process	GO|GO.BP|GO	1.47199e-14	1.15192e-08	1.97247e-11	2134	0.295486	0.269091	1.09809	7222	7222	0.611111	3492	cellular macromolecule biosynthetic process	(More than 50 overlapping genes)
turquoise	90	MSigDB.M3108	GSE11057_NAIVE_CD4_VS_PBMC_CD4_TCELL_UP (MSigDB)	MSigDB|MSigDB C7: immunologic signatures|MSigDB C7: immunologic signatures - IMMUNESIGDB	1.56671e-14	1.22605e-08	2.09464e-11	145	0.0200775	0.0134854	1.48884	7222	7222	0.828571	175	GSE11057_NAIVE_CD4_VS_PBMC_CD4_TCELL_UP	(More than 50 overlapping genes)
turquoise	91	HDSigDb.human.4123	Friedreich Ataxia iPSCs expression vs IPS-F-5-hFib2-Ips5 cell line (Ku via HDSigDB)	HDSigDB	1.93823e-14	1.51678e-08	2.57956e-11	2230	0.308779	0.282115	1.09452	7222	7222	0.609123	3661	Friedreich Ataxia iPSCs expression vs IPS-F-5-hFib2-Ips5 cell line	(More than 50 overlapping genes)
turquoise	92	MSigDB.M40855	BARX2_TARGET_GENES (MSigDB)	MSigDB|MSigDB C3: motif gene sets|MSigDB C3: motif gene sets - TFT:GTRD	2.08951e-14	1.63517e-08	2.76212e-11	938	0.129881	0.111351	1.16641	7222	7222	0.649135	1445	BARX2_TARGET_GENES	(More than 50 overlapping genes)
turquoise	93	GO:0009059	macromolecule biosynthetic process	GO|GO.BP|GO	2.31094e-14	1.80846e-08	3.03432e-11	2179	0.301717	0.275333	1.09582	7222	7222	0.609852	3573	macromolecule biosynthetic process	(More than 50 overlapping genes)
turquoise	94	HDSigDb.human.7079	Down-regulated, Friedreich Ataxia iPSCs expression vs SC31-MSC cell line (Ku via HDSigDB)	HDSigDB|High-throughput association analysis	2.62063e-14	2.0508e-08	3.42371e-11	2050	0.283855	0.258072	1.09991	7222	7222	0.612123	3349	Down-regulated, Friedreich Ataxia iPSCs expression vs SC31-MSC cell line	(More than 50 overlapping genes)
turquoise	95	GO:0140098	catalytic activity, acting on RNA	GO|GO.MF|GO	3.15567e-14	2.46951e-08	4.08183e-11	253	0.0350318	0.025892	1.353	7222	7222	0.752976	336	catalytic activity, acting on RNA	(More than 50 overlapping genes)
turquoise	96	HDSigDb.human.4115	Friedreich Ataxia iPSCs expression vs MR90C2P28 cell line (Ku via HDSigDB)	HDSigDB	3.58446e-14	2.80506e-08	4.58344e-11	1931	0.267377	0.242275	1.10361	7222	7222	0.614186	3144	Friedreich Ataxia iPSCs expression vs MR90C2P28 cell line	(More than 50 overlapping genes)
turquoise	97	MSigDB.M4478	GSE22886_NAIVE_TCELL_VS_MONOCYTE_UP (MSigDB)	MSigDB|MSigDB C7: immunologic signatures|MSigDB C7: immunologic signatures - IMMUNESIGDB	3.82177e-14	2.99078e-08	4.85516e-11	152	0.0210468	0.0143331	1.46841	7222	7222	0.817204	186	GSE22886_NAIVE_TCELL_VS_MONOCYTE_UP	(More than 50 overlapping genes)
turquoise	98	HDSigDb.human.7014	Down-regulated, HD markers in human prefrontal cortex (Labadorf via HDSigDB)	HDSigDB|High-throughput association analysis|Differential mRNA expression induced by Htt CAG length expansion|mRNA differential expression|Effect of Htt CAG length expansion|mRNA expression profiling|High-throughput association analysis|Cortex|Brain|Central nervous system	4.56647e-14	3.57355e-08	5.7731e-11	631	0.0873719	0.0723588	1.20748	7222	7222	0.671991	939	Down-regulated, HD markers in human prefrontal cortex	(More than 50 overlapping genes)
turquoise	99	MSigDB.M3087	GSE10325_LUPUS_CD4_TCELL_VS_LUPUS_MYELOID_UP (MSigDB)	MSigDB|MSigDB C7: immunologic signatures|MSigDB C7: immunologic signatures - IMMUNESIGDB	8.38368e-14	6.56075e-08	1.03156e-10	150	0.0207699	0.0141789	1.46484	7222	7222	0.815217	184	GSE10325_LUPUS_CD4_TCELL_VS_LUPUS_MYELOID_UP	(More than 50 overlapping genes)
turquoise	100	HDSigDb.human.7124	Down-regulated, Vehicle treated PBMCs from Friedreich Ataxia patients vs controls (Coppola via HDSigDB)	HDSigDB|High-throughput association analysis	8.69063e-14	6.80096e-08	1.06598e-10	762	0.105511	0.0891577	1.18342	7222	7222	0.6586	1157	Down-regulated, Vehicle treated PBMCs from Friedreich Ataxia patients vs controls	(More than 50 overlapping genes)
turquoise	101	MSigDB.M40864	ZAK_PBMC_MRKAD5_HIV_1_GAG_POL_NEF_AGE_20_50YO_1DY_DN (MSigDB)	MSigDB|MSigDB C7: immunologic signatures|MSigDB C7: immunologic signatures - VAX	9.82781e-14	7.69087e-08	1.19982e-10	561	0.0776793	0.0637281	1.21892	7222	7222	0.678356	827	ZAK_PBMC_MRKAD5_HIV_1_GAG_POL_NEF_AGE_20_50YO_1DY_DN	(More than 50 overlapping genes)
turquoise	102	MSigDB.M29925	CIITA_TARGET_GENES (MSigDB)	MSigDB|MSigDB C3: motif gene sets|MSigDB C3: motif gene sets - TFT:GTRD	1.55176e-13	1.21435e-07	1.85397e-10	684	0.0947106	0.0793712	1.19326	7222	7222	0.664078	1030	CIITA_TARGET_GENES	(More than 50 overlapping genes)
turquoise	103	GO:1901576	organic substance biosynthetic process	GO|GO.BP|GO	1.61591e-13	1.26455e-07	1.92474e-10	2590	0.358626	0.331741	1.08104	7222	7222	0.601626	4305	organic substance biosynthetic process	(More than 50 overlapping genes)
turquoise	104	MSigDB.M13419	MORF_BUB3 (MSigDB)	MSigDB|MSigDB C4: computational gene sets|MSigDB C4: computational gene sets - CGN	1.65865e-13	1.298e-07	1.97264e-10	197	0.0272778	0.0195731	1.39364	7222	7222	0.775591	254	MORF_BUB3	(More than 50 overlapping genes)
turquoise	105	GO:0044249	cellular biosynthetic process	GO|GO.BP|GO	1.79747e-13	1.40663e-07	2.12803e-10	2547	0.352672	0.325961	1.08195	7222	7222	0.602128	4230	cellular biosynthetic process	(More than 50 overlapping genes)
turquoise	106	HDSigDb.human.8845	Down-regulated, Neuro2a Htt72Q-ni vs Htt25Q-ni (Moily via HDSigDB)	HDSigDB|High-throughput association analysis	2.12875e-13	1.66588e-07	2.49757e-10	687	0.095126	0.0798336	1.19155	7222	7222	0.663127	1036	Down-regulated, Neuro2a Htt72Q-ni vs Htt25Q-ni	(More than 50 overlapping genes)
turquoise	107	HDSigDb.human.7058	Down-regulated, Friedreich Ataxia iPSCs expression vs MR90C2P27 cell line (Ku via HDSigDB)	HDSigDB|High-throughput association analysis	2.23318e-13	1.7476e-07	2.61226e-10	992	0.137358	0.119057	1.15372	7222	7222	0.642071	1545	Down-regulated, Friedreich Ataxia iPSCs expression vs MR90C2P27 cell line	(More than 50 overlapping genes)
turquoise	108	HDSigDb.human.4381	Myotonic Dystrophy 1 markers in human muscles (Welle via HDSigDB)	HDSigDB	3.05958e-13	2.39431e-07	3.53665e-10	5169	0.71573	0.689528	1.038	7222	7222	0.577671	8948	Myotonic Dystrophy 1 markers in human muscles	(More than 50 overlapping genes)
turquoise	109	HDSigDb.human.4126	Friedreich Ataxia iPSCs expression vs Miz4 stem cell line (Ku via HDSigDB)	HDSigDB	3.71779e-13	2.9094e-07	4.25351e-10	3066	0.424536	0.39701	1.06933	7222	7222	0.595109	5152	Friedreich Ataxia iPSCs expression vs Miz4 stem cell line	(More than 50 overlapping genes)
turquoise	110	GO:0003674	molecular_function	GO|GO.MF|GO	4.00516e-13	3.13428e-07	4.57535e-10	6185	0.856411	0.835478	1.02505	7222	7222	0.570467	10842	molecular_function	(More than 50 overlapping genes)
turquoise	111	MSigDB.M41022	ERWIN_COHEN_BLOOD_LIVE_VACCINE_TC_83_AGE_23_48YO_VACCINATED_VS_CONTROL_14DY_UP (MSigDB)	MSigDB|MSigDB C7: immunologic signatures|MSigDB C7: immunologic signatures - VAX	4.14155e-13	3.24102e-07	4.71764e-10	438	0.060648	0.0487015	1.2453	7222	7222	0.693038	632	ERWIN_COHEN_BLOOD_LIVE_VACCINE_TC_83_AGE_23_48YO_VACCINATED_VS_CONTROL_14DY_UP	(More than 50 overlapping genes)
turquoise	112	HDSigDb.human.8032	Up-regulated genes in striatum of HD Q175 mice (Langfelder via HDSigDB)	HDSigDB|High-throughput association analysis|Differential mRNA expression induced by Htt CAG length expansion|mRNA differential expression|Effect of Htt CAG length expansion|mRNA expression profiling|High-throughput association analysis|Striatum|Brain|Central nervous system	4.48493e-13	3.50974e-07	5.07922e-10	1167	0.16159	0.142098	1.13717	7222	7222	0.632863	1844	Up-regulated genes in striatum of HD Q175 mice	(More than 50 overlapping genes)
turquoise	113	HDSigDb.human.2838	Alzheimer disease down-regulated genes in CA1 area of hippocampus Liang (Liang via Miller/HDSigDB)	HDSigDB|JA Miller|Brain|Central nervous system|BrainLists.ADvsCT_inCA1|High-throughput association analysis|Hippocampus|Brain|Central nervous system	4.64128e-13	3.63209e-07	5.24868e-10	1385	0.191775	0.170764	1.12304	7222	7222	0.625	2216	Alzheimer disease down-regulated genes in CA1 area of hippocampus Liang	(More than 50 overlapping genes)
turquoise	114	HDSigDb.human.6021	Up-regulated in 12 wk R6/2 HD mice (Set2) (Kuhn via HDSigDB)	HDSigDB|High-throughput association analysis|Differential mRNA expression induced by Htt CAG length expansion|mRNA differential expression|Effect of Htt CAG length expansion|mRNA expression profiling|High-throughput association analysis	5.07877e-13	3.97445e-07	5.70223e-10	1397	0.193437	0.172382	1.12214	7222	7222	0.624497	2237	Up-regulated in 12 wk R6/2 HD mice (Set2)	(More than 50 overlapping genes)
turquoise	115	MSigDB.M29885	ALKBH3_TARGET_GENES (MSigDB)	MSigDB|MSigDB C3: motif gene sets|MSigDB C3: motif gene sets - TFT:GTRD	6.7121e-13	5.25263e-07	7.45054e-10	269	0.0372473	0.0282037	1.32065	7222	7222	0.734973	366	ALKBH3_TARGET_GENES	(More than 50 overlapping genes)
turquoise	116	GO:0009058	biosynthetic process	GO|GO.BP|GO	7.7893e-13	6.09561e-07	8.60962e-10	2607	0.36098	0.334823	1.07812	7222	7222	0.6	4345	biosynthetic process	(More than 50 overlapping genes)
turquoise	117	HDSigDb.human.7075	Down-regulated, Friedreich Ataxia iPSCs expression vs control keratinocytes (Ku via HDSigDB)	HDSigDB|High-throughput association analysis	7.85232e-13	6.14492e-07	8.63051e-10	2029	0.280947	0.256762	1.09419	7222	7222	0.608944	3332	Down-regulated, Friedreich Ataxia iPSCs expression vs control keratinocytes	(More than 50 overlapping genes)
turquoise	118	HDSigDb.human.7247	Down-regulated in Friedreich Ataxia iPSCs-derived neurons vs iPSCs (Soragni via HDSigDB)	HDSigDB|High-throughput association analysis|Neuron|Brain|Central nervous system	8.02118e-13	6.27707e-07	8.80374e-10	1405	0.194544	0.173615	1.12055	7222	7222	0.623613	2253	Down-regulated in Friedreich Ataxia iPSCs-derived neurons vs iPSCs	(More than 50 overlapping genes)
turquoise	119	MSigDB.M40730	HOXA1_TARGET_GENES (MSigDB)	MSigDB|MSigDB C3: motif gene sets|MSigDB C3: motif gene sets - TFT:GTRD	1.02883e-12	8.05126e-07	1.11979e-09	611	0.0846026	0.0705864	1.19857	7222	7222	0.667031	916	HOXA1_TARGET_GENES	(More than 50 overlapping genes)
turquoise	120	MSigDB.M4504	GSE22886_NAIVE_CD4_TCELL_VS_MONOCYTE_UP (MSigDB)	MSigDB|MSigDB C7: immunologic signatures|MSigDB C7: immunologic signatures - IMMUNESIGDB	1.07025e-12	8.37539e-07	1.16003e-09	150	0.0207699	0.0144101	1.44134	7222	7222	0.802139	187	GSE22886_NAIVE_CD4_TCELL_VS_MONOCYTE_UP	(More than 50 overlapping genes)
turquoise	121	MSigDB.M6496	GSE4984_UNTREATED_VS_GALECTIN1_TREATED_DC_DN (MSigDB)	MSigDB|MSigDB C7: immunologic signatures|MSigDB C7: immunologic signatures - IMMUNESIGDB	1.18198e-12	9.24976e-07	1.27583e-09	125	0.0173082	0.011636	1.48748	7222	7222	0.827815	151	GSE4984_UNTREATED_VS_GALECTIN1_TREATED_DC_DN	(More than 50 overlapping genes)
turquoise	122	GO:1902494	catalytic complex	GO|GO.CC|GO	1.40217e-12	1.09729e-06	1.50726e-09	750	0.103849	0.0883871	1.17494	7222	7222	0.65388	1147	catalytic complex	(More than 50 overlapping genes)
turquoise	123	HDSigDb.human.8939	Down-regulated genes in gonadal adipose tissue of 6 mon HD Q175 mice vs WT (Aaronson via HDSigDB)	HDSigDB|High-throughput association analysis|Differential mRNA expression induced by Htt CAG length expansion|mRNA differential expression|Effect of Htt CAG length expansion|mRNA expression profiling|High-throughput association analysis|Adipose	1.49433e-12	1.1694e-06	1.60192e-09	1617	0.223899	0.201973	1.10856	7222	7222	0.61694	2621	Down-regulated genes in gonadal adipose tissue of 6 mon HD Q175 mice vs WT	(More than 50 overlapping genes)
turquoise	124	MSigDB.M4465	GSE22886_NEUTROPHIL_VS_DC_DN (MSigDB)	MSigDB|MSigDB C7: immunologic signatures|MSigDB C7: immunologic signatures - IMMUNESIGDB	1.65265e-12	1.2933e-06	1.76923e-09	151	0.0209083	0.0145642	1.4356	7222	7222	0.798942	189	GSE22886_NEUTROPHIL_VS_DC_DN	(More than 50 overlapping genes)
turquoise	125	GO:0044271	cellular nitrogen compound biosynthetic process	GO|GO.BP|GO	1.7066e-12	1.33552e-06	1.82199e-09	2106	0.291609	0.267473	1.09024	7222	7222	0.606742	3471	cellular nitrogen compound biosynthetic process	(More than 50 overlapping genes)
turquoise	126	MSigDB.M4488	GSE22886_NAIVE_CD8_TCELL_VS_NEUTROPHIL_UP (MSigDB)	MSigDB|MSigDB C7: immunologic signatures|MSigDB C7: immunologic signatures - IMMUNESIGDB	1.74544e-12	1.36591e-06	1.86016e-09	153	0.0211853	0.0147954	1.43188	7222	7222	0.796875	192	GSE22886_NAIVE_CD8_TCELL_VS_NEUTROPHIL_UP	(More than 50 overlapping genes)
turquoise	127	GO:0006400	tRNA modification	GO|GO.BP|GO	1.81387e-12	1.41947e-06	1.92601e-09	77	0.0106619	0.00655005	1.62775	7222	7222	0.905882	85	tRNA modification	(More than 50 overlapping genes)
turquoise	128	GO:0006397	mRNA processing	GO|GO.BP|GO	2.08832e-12	1.63424e-06	2.20248e-09	320	0.0443091	0.0345226	1.28348	7222	7222	0.714286	448	mRNA processing	(More than 50 overlapping genes)
turquoise	129	HDSigDb.human.4059	Myotonic Dystrophy 2 markers in human skeletal muscle (Krahe via HDSigDB)	HDSigDB	2.20719e-12	1.72726e-06	2.31847e-09	2868	0.39712	0.370887	1.07073	7222	7222	0.595886	4813	Myotonic Dystrophy 2 markers in human skeletal muscle	(More than 50 overlapping genes)
turquoise	130	MSigDB.M29942	DLX4_TARGET_GENES (MSigDB)	MSigDB|MSigDB C3: motif gene sets|MSigDB C3: motif gene sets - TFT:GTRD	2.45662e-12	1.92246e-06	2.55987e-09	487	0.0674328	0.0551745	1.22217	7222	7222	0.680168	716	DLX4_TARGET_GENES	(More than 50 overlapping genes)
turquoise	131	HDSigDb.human.8049	Down-regulated genes in white adipose gonadal tissue of HD Q175 mice (Langfelder via HDSigDB)	HDSigDB|High-throughput association analysis|Differential mRNA expression induced by Htt CAG length expansion|mRNA differential expression|Effect of Htt CAG length expansion|mRNA expression profiling|High-throughput association analysis|Adipose	2.84842e-12	2.22907e-06	2.93298e-09	1368	0.189421	0.169222	1.11936	7222	7222	0.622951	2196	Down-regulated genes in white adipose gonadal tissue of HD Q175 mice	(More than 50 overlapping genes)
turquoise	132	MSigDB.M30033	KAT2A_TARGET_GENES (MSigDB)	MSigDB|MSigDB C3: motif gene sets|MSigDB C3: motif gene sets - TFT:GTRD	3.12882e-12	2.4485e-06	3.20484e-09	650	0.0900028	0.0758265	1.18696	7222	7222	0.660569	984	KAT2A_TARGET_GENES	(More than 50 overlapping genes)
turquoise	133	GO:0140101	catalytic activity, acting on a tRNA	GO|GO.MF|GO	3.41271e-12	2.67066e-06	3.47742e-09	98	0.0135696	0.00878477	1.54468	7222	7222	0.859649	114	catalytic activity, acting on a tRNA	(More than 50 overlapping genes)
turquoise	134	MSigDB.M30314	ZNF407_TARGET_GENES (MSigDB)	MSigDB|MSigDB C3: motif gene sets|MSigDB C3: motif gene sets - TFT:GTRD	3.68474e-12	2.88354e-06	3.74486e-09	1011	0.139989	0.122447	1.14326	7222	7222	0.636249	1589	ZNF407_TARGET_GENES	(More than 50 overlapping genes)
turquoise	135	GO:0022613	ribonucleoprotein complex biogenesis	GO|GO.BP|GO	4.09887e-12	3.20762e-06	4.14957e-09	293	0.0405705	0.0313632	1.29357	7222	7222	0.719902	407	ribonucleoprotein complex biogenesis	(More than 50 overlapping genes)
turquoise	136	HDSigDb.human.7185	Down-regulated, STHdhQ7/Q7 vs STHdhQ111/Q111 cells upon heat shock (Riva via HDSigDB)	HDSigDB|High-throughput association analysis|Differential mRNA expression induced by Htt CAG length expansion|mRNA differential expression|Effect of Htt CAG length expansion|mRNA expression profiling|High-throughput association analysis	4.44052e-12	3.47498e-06	4.4764e-09	1984	0.274716	0.251522	1.09222	7222	7222	0.607843	3264	Down-regulated, STHdhQ7/Q7 vs STHdhQ111/Q111 cells upon heat shock	(More than 50 overlapping genes)
turquoise	137	MSigDB.M7309	MORF_RAD23A (MSigDB)	MSigDB|MSigDB C4: computational gene sets|MSigDB C4: computational gene sets - CGN	4.44459e-12	3.47816e-06	4.4764e-09	235	0.0325395	0.0244278	1.33207	7222	7222	0.741325	317	MORF_RAD23A	(More than 50 overlapping genes)
turquoise	138	HDSigDb.human.4099	bna4 suppressor deletion in Htt103Q yeasts vs control Htt25Q strain (Tauber via HDSigDB)	HDSigDB	4.52512e-12	3.54119e-06	4.54581e-09	1501	0.207837	0.187023	1.11129	7222	7222	0.618459	2427	bna4 suppressor deletion in Htt103Q yeasts vs control Htt25Q strain	(More than 50 overlapping genes)
turquoise	139	GO:0043170	macromolecule metabolic process	GO|GO.BP|GO	4.81917e-12	3.7713e-06	4.79809e-09	3859	0.53434	0.50759	1.0527	7222	7222	0.585851	6587	macromolecule metabolic process	(More than 50 overlapping genes)
turquoise	140	MSigDB.M3328	GSE14000_TRANSLATED_RNA_VS_MRNA_4H_LPS_DC_UP (MSigDB)	MSigDB|MSigDB C7: immunologic signatures|MSigDB C7: immunologic signatures - IMMUNESIGDB	6.51512e-12	5.09849e-06	6.38908e-09	143	0.0198006	0.0137936	1.43549	7222	7222	0.798883	179	GSE14000_TRANSLATED_RNA_VS_MRNA_4H_LPS_DC_UP	(More than 50 overlapping genes)
turquoise	141	MSigDB.M7403	GSE16450_CTRL_VS_IFNA_12H_STIM_IMMATURE_NEURON_CELL_LINE_UP (MSigDB)	MSigDB|MSigDB C7: immunologic signatures|MSigDB C7: immunologic signatures - IMMUNESIGDB	7.22608e-12	5.65486e-06	7.06857e-09	147	0.0203545	0.014256	1.42778	7222	7222	0.794595	185	GSE16450_CTRL_VS_IFNA_12H_STIM_IMMATURE_NEURON_CELL_LINE_UP	(More than 50 overlapping genes)
turquoise	142	HDSigDb.human.8856	Down-regulated, Neuro2a Htt25Q-ni vs Htt72Q-ni vs Htt72Q-i: Transcriptional signature 1 (Moily via HDSigDB)	HDSigDB|High-throughput association analysis	8.95635e-12	7.0089e-06	8.66366e-09	323	0.0447245	0.0351391	1.27278	7222	7222	0.708333	456	Down-regulated, Neuro2a Htt25Q-ni vs Htt72Q-ni vs Htt72Q-i: Transcriptional signature 1	(More than 50 overlapping genes)
turquoise	143	HDSigDb.human.4317	DE genes in STHdhQ7/Q7 cells upon heat shock (Riva via HDSigDB)	HDSigDB|High-throughput association analysis|Differential mRNA expression induced by Htt CAG length expansion|mRNA differential expression|Effect of Htt CAG length expansion|mRNA expression profiling|High-throughput association analysis	9.92643e-12	7.76805e-06	9.50802e-09	3512	0.486292	0.460045	1.05705	7222	7222	0.588275	5970	DE genes in STHdhQ7/Q7 cells upon heat shock	(More than 50 overlapping genes)
turquoise	144	GO:0005488	binding	GO|GO.MF|GO	1.07571e-11	8.41812e-06	1.02286e-08	5792	0.801994	0.780149	1.028	7222	7222	0.572106	10124	binding	(More than 50 overlapping genes)
turquoise	145	HDSigDb.human.7022	Down-regulated, HD markers in human fibroblasts (Bozzato via HDSigDB)	HDSigDB|High-throughput association analysis|Differential mRNA expression induced by Htt CAG length expansion|mRNA differential expression|Effect of Htt CAG length expansion|mRNA expression profiling|High-throughput association analysis	1.20099e-11	9.3985e-06	1.13508e-08	855	0.118388	0.102566	1.15426	7222	7222	0.642374	1331	Down-regulated, HD markers in human fibroblasts	(More than 50 overlapping genes)
turquoise	146	GO:0005759	mitochondrial matrix	GO|GO.CC|GO	1.27742e-11	9.99663e-06	1.19864e-08	294	0.0407089	0.0316714	1.28535	7222	7222	0.715328	411	mitochondrial matrix	(More than 50 overlapping genes)
turquoise	147	BioSystems.REACTOME.R-HSA-72306	tRNA processing (REACTOME)	REACTOME	1.37665e-11	1.07732e-05	1.28712e-08	87	0.0120465	0.00770594	1.56328	7222	7222	0.87	100	tRNA processing	(More than 50 overlapping genes)
turquoise	148	MSigDB.M40704	ZC3H11A_TARGET_GENES (MSigDB)	MSigDB|MSigDB C3: motif gene sets|MSigDB C3: motif gene sets - TFT:GTRD	1.4128e-11	1.1056e-05	1.31776e-08	350	0.048463	0.0385297	1.25781	7222	7222	0.7	500	ZC3H11A_TARGET_GENES	(More than 50 overlapping genes)
turquoise	149	GO:0044260	cellular macromolecule metabolic process	GO|GO.BP|GO	1.44625e-11	1.13178e-05	1.34736e-08	3370	0.46663	0.440703	1.05883	7222	7222	0.589264	5719	cellular macromolecule metabolic process	(More than 50 overlapping genes)
turquoise	150	GO:0006366	transcription by RNA polymerase II	GO|GO.BP|GO	1.61155e-11	1.26114e-05	1.49247e-08	1143	0.158266	0.140248	1.12847	7222	7222	0.628022	1820	transcription by RNA polymerase II	(More than 50 overlapping genes)
turquoise	151	GO:0009451	RNA modification	GO|GO.BP|GO	1.62971e-11	1.27535e-05	1.5075e-08	123	0.0170313	0.011636	1.46368	7222	7222	0.81457	151	RNA modification	(More than 50 overlapping genes)
turquoise	152	GO:0034654	nucleobase-containing compound biosynthetic process	GO|GO.BP|GO	1.67704e-11	1.31239e-05	1.54946e-08	1769	0.244946	0.223318	1.09685	7222	7222	0.610421	2898	nucleobase-containing compound biosynthetic process	(More than 50 overlapping genes)
turquoise	153	MSigDB.M17817	SCGGAAGY_ELK1_02 (MSigDB)	MSigDB|MSigDB C3: motif gene sets|MSigDB C3: motif gene sets - TFT:TFT_Legacy	1.84616e-11	1.44474e-05	1.69969e-08	707	0.0978953	0.0836095	1.17086	7222	7222	0.651613	1085	SCGGAAGY_ELK1_02	(More than 50 overlapping genes)
turquoise	154	MSigDB.M5533	GSE3982_NEUTROPHIL_VS_TH1_DN (MSigDB)	MSigDB|MSigDB C7: immunologic signatures|MSigDB C7: immunologic signatures - IMMUNESIGDB	1.87334e-11	1.466e-05	1.72268e-08	138	0.0191083	0.0133313	1.43334	7222	7222	0.797688	173	GSE3982_NEUTROPHIL_VS_TH1_DN	(More than 50 overlapping genes)
turquoise	155	HDSigDb.human.7067	Down-regulated, Friedreich Ataxia iPSCs expression vs IPSY2-1MSC-Ips1 cell line (Ku via HDSigDB)	HDSigDB|High-throughput association analysis	2.02291e-11	1.58305e-05	1.85152e-08	1267	0.175436	0.156662	1.11984	7222	7222	0.623217	2033	Down-regulated, Friedreich Ataxia iPSCs expression vs IPSY2-1MSC-Ips1 cell line	(More than 50 overlapping genes)
turquoise	156	MSigDB.M11406	MORF_HDAC2 (MSigDB)	MSigDB|MSigDB C4: computational gene sets|MSigDB C4: computational gene sets - CGN	2.13364e-11	1.6697e-05	1.94604e-08	196	0.0271393	0.0200354	1.35456	7222	7222	0.753846	260	MORF_HDAC2	(More than 50 overlapping genes)
turquoise	157	MSigDB.M3121	GSE11057_PBMC_VS_MEM_CD4_TCELL_DN (MSigDB)	MSigDB|MSigDB C7: immunologic signatures|MSigDB C7: immunologic signatures - IMMUNESIGDB	2.15313e-11	1.68496e-05	1.96154e-08	144	0.0199391	0.0140248	1.4217	7222	7222	0.791209	182	GSE11057_PBMC_VS_MEM_CD4_TCELL_DN	(More than 50 overlapping genes)
turquoise	158	HDSigDb.human.8142	Liver RNA M23 module (darkturquoise) (Langfelder via HDSigDB)	HDSigDB|mRNA WGCNA|WGCNA|Computational sets|Liver	3.40905e-11	2.66779e-05	3.05589e-08	316	0.0437552	0.0345226	1.26744	7222	7222	0.705357	448	Liver RNA M23 module (darkturquoise)	(More than 50 overlapping genes)
turquoise	159	GO:0016741	transferase activity, transferring one-carbon groups	GO|GO.MF|GO	4.57051e-11	3.5767e-05	4.04817e-08	144	0.0199391	0.0141019	1.41393	7222	7222	0.786885	183	transferase activity, transferring one-carbon groups	(More than 50 overlapping genes)
turquoise	160	HDSigDb.human.6020	Up-regulated in 12 wk R6/2 HD mice (Set1) (Kuhn via HDSigDB)	HDSigDB|High-throughput association analysis|Differential mRNA expression induced by Htt CAG length expansion|mRNA differential expression|Effect of Htt CAG length expansion|mRNA expression profiling|High-throughput association analysis	4.94384e-11	3.86886e-05	4.35682e-08	1513	0.209499	0.189643	1.1047	7222	7222	0.614791	2461	Up-regulated in 12 wk R6/2 HD mice (Set1)	(More than 50 overlapping genes)
turquoise	161	MSigDB.M13609	MORF_PRKDC (MSigDB)	MSigDB|MSigDB C4: computational gene sets|MSigDB C4: computational gene sets - CGN	5.64235e-11	4.41549e-05	4.92251e-08	135	0.0186929	0.0131001	1.42693	7222	7222	0.794118	170	MORF_PRKDC	(More than 50 overlapping genes)
turquoise	162	GO:1901362	organic cyclic compound biosynthetic process	GO|GO.BP|GO	6.98395e-11	5.46538e-05	5.98094e-08	1837	0.254362	0.233105	1.09119	7222	7222	0.607273	3025	organic cyclic compound biosynthetic process	(More than 50 overlapping genes)
turquoise	163	HDSigDb.human.8009	Up-regulated, CAG length-dependent genes in 6 mon mouse striatum (Langfelder via HDSigDB)	HDSigDB|High-throughput association analysis|Differential mRNA expression induced by Htt CAG length expansion|mRNA differential expression|Effect of Htt CAG length expansion|mRNA expression profiling|High-throughput association analysis|Striatum|Brain|Central nervous system	6.98549e-11	5.46658e-05	5.98094e-08	1572	0.217668	0.197657	1.10124	7222	7222	0.612865	2565	Up-regulated, CAG length-dependent genes in 6 mon mouse striatum	(More than 50 overlapping genes)
turquoise	164	GO:0018130	heterocycle biosynthetic process	GO|GO.BP|GO	7.2923e-11	5.70668e-05	6.23e-08	1788	0.247577	0.226555	1.09279	7222	7222	0.608163	2940	heterocycle biosynthetic process	(More than 50 overlapping genes)
turquoise	165	HDSigDb.human.7231	Down-regulated in the heart of mice inducibly expressing Celf1 for 7 d (Wang via HDSigDB)	HDSigDB|High-throughput association analysis|Heart	9.27839e-11	7.26092e-05	7.79068e-08	1687	0.233592	0.213146	1.09592	7222	7222	0.609906	2766	Down-regulated in the heart of mice inducibly expressing Celf1 for 7 d	(More than 50 overlapping genes)
turquoise	166	HDSigDb.human.4113	Friedreich Ataxia iPSCs expression vs MR90C2P27 cell line (Ku via HDSigDB)	HDSigDB	9.59591e-11	7.5094e-05	8.04866e-08	1810	0.250623	0.229637	1.09139	7222	7222	0.607383	2980	Friedreich Ataxia iPSCs expression vs MR90C2P27 cell line	(More than 50 overlapping genes)
turquoise	167	MSigDB.M18698	MORF_EIF3S2 (MSigDB)	MSigDB|MSigDB C4: computational gene sets|MSigDB C4: computational gene sets - CGN	9.69309e-11	7.58545e-05	8.11278e-08	170	0.0235392	0.0171842	1.36981	7222	7222	0.762332	223	MORF_EIF3S2	(More than 50 overlapping genes)
turquoise	168	MSigDB.M18997	MORF_XRCC5 (MSigDB)	MSigDB|MSigDB C4: computational gene sets|MSigDB C4: computational gene sets - CGN	9.82548e-11	7.68904e-05	8.21479e-08	168	0.0232623	0.0169531	1.37216	7222	7222	0.763636	220	MORF_XRCC5	(More than 50 overlapping genes)
turquoise	169	HDSigDb.human.7066	Down-regulated, Friedreich Ataxia iPSCs expression vs Mel1 P51 cell line (Ku via HDSigDB)	HDSigDB|High-throughput association analysis	1.00813e-10	7.88927e-05	8.40178e-08	1237	0.171282	0.153348	1.11695	7222	7222	0.621608	1990	Down-regulated, Friedreich Ataxia iPSCs expression vs Mel1 P51 cell line	(More than 50 overlapping genes)
turquoise	170	HDSigDb.human.7057	Down-regulated, Friedreich Ataxia iPSCs expression vs ES4CL2 cell line (Ku via HDSigDB)	HDSigDB|High-throughput association analysis	1.09992e-10	8.60752e-05	9.11814e-08	831	0.115065	0.100177	1.14862	7222	7222	0.639231	1300	Down-regulated, Friedreich Ataxia iPSCs expression vs ES4CL2 cell line	(More than 50 overlapping genes)
turquoise	171	HDSigDb.human.6069	Up-regulated, Friedreich Ataxia iPSCs expression vs HES-2 cell line (Ku via HDSigDB)	HDSigDB|High-throughput association analysis	1.27438e-10	9.97282e-05	1.04318e-07	1427	0.197591	0.178624	1.10618	7222	7222	0.615617	2318	Up-regulated, Friedreich Ataxia iPSCs expression vs HES-2 cell line	(More than 50 overlapping genes)
yellow	1	MSigDB.M39263	HU_FETAL_RETINA_BLOOD (MSigDB)	MSigDB|MSigDB C8: NA	2.6174e-16	2.04828e-10	4.17165e-13	41	0.0826613	0.0182631	4.52614	496	496	0.172996	237	HU_FETAL_RETINA_BLOOD	AHSP|ALAS2|GYPA|SLC4A1|SELENBP1|EPB42|HBG1|HMBS|BPGM|NCOA4|GMPR|GLRX5|UROD|PRDX2|OSBP2|ABCB10|HK1|NUDT4|CCNDBP1|OAZ1|ARL4A|TGM2|RHCE|CAT|SNX3|ELOB|FIS1|CREG1|EIF1AY|SLC1A5|STOM|CHPT1|GALNT2|COX7B|BTF3|PLXND1|SEC62|RBX1|UBB|TMA7|MYL6
yellow	2	MSigDB.M9058	GNF2_BNIP3L (MSigDB)	MSigDB|MSigDB C4: computational gene sets|MSigDB C4: computational gene sets - CGN	3.38721e-16	2.6507e-10	5.34416e-13	22	0.0443548	0.00477768	9.28375	496	496	0.354839	62	GNF2_BNIP3L	GYPA|SELENBP1|ALAS2|AHSP|EIF1AY|SLC4A1|H1-0|OSBP2|BSG|ISCA1|NUDT4|HMBS|CLIC2|UBE2O|RHCE|UROD|GLRX5|GCLC|RAD23A|PNP|RBX1|EPB42
yellow	3	MSigDB.M40219	DESCARTES_FETAL_KIDNEY_ERYTHROBLASTS (MSigDB)	MSigDB|MSigDB C8: NA	5.95118e-15	4.65717e-09	8.34618e-12	29	0.0584677	0.00994066	5.88167	496	496	0.224806	129	DESCARTES_FETAL_KIDNEY_ERYTHROBLASTS	HBG1|MARCHF3|PRDX2|AHSP|ALAS2|BSG|SLC4A1|GYPA|OSBP2|RELN|CAT|EPB42|SELENBP1|GCLC|RHCE|SLC14A1|HMBS|ABCB10|TFR2|SLC6A9|BPGM|UBR2|UBE2O|TCP11L2|GLRX5|ARL4A|ACHE|KRT1|LINC01399
yellow	4	MSigDB.M1670	GNF2_MAP2K3 (MSigDB)	MSigDB|MSigDB C4: computational gene sets|MSigDB C4: computational gene sets - CGN	5.46472e-14	4.27648e-08	6.83144e-11	21	0.0423387	0.0053171	7.96275	496	496	0.304348	69	GNF2_MAP2K3	GYPA|SELENBP1|ALAS2|EIF1AY|AHSP|SLC4A1|CAT|H1-0|OSBP2|BSG|NUDT4|HMBS|CLIC2|NCOA4|RHCE|CA1|UROD|GLRX5|RAD23A|PNP|EPB42
yellow	5	MSigDB.M19158	GNF2_RAD23A (MSigDB)	MSigDB|MSigDB C4: computational gene sets|MSigDB C4: computational gene sets - CGN	8.89171e-14	6.95831e-08	1.08894e-10	20	0.0403226	0.00485474	8.30581	496	496	0.31746	63	GNF2_RAD23A	GYPA|SELENBP1|ALAS2|AHSP|EIF1AY|SLC4A1|H1-0|BSG|OSBP2|ISCA1|NUDT4|HMBS|CLIC2|UBE2O|RHCE|UROD|GLRX5|RAD23A|PNP|EPB42
yellow	6	MSigDB.M13711	GNF2_SPTA1 (MSigDB)	MSigDB|MSigDB C4: computational gene sets|MSigDB C4: computational gene sets - CGN	1.90537e-13	1.49107e-07	2.24898e-10	21	0.0423387	0.00562534	7.52643	496	496	0.287671	73	GNF2_SPTA1	GYPA|SELENBP1|ALAS2|AHSP|EIF1AY|SLC4A1|H1-0|BSG|OSBP2|ISCA1|NUDT4|HMBS|CLIC2|UBE2O|RHCE|UROD|CA1|GLRX5|GCLC|RAD23A|EPB42
yellow	7	MSigDB.M40261	DESCARTES_FETAL_PANCREAS_ERYTHROBLASTS (MSigDB)	MSigDB|MSigDB C8: NA	2.91804e-13	2.28355e-07	3.38303e-10	24	0.0483871	0.00770594	6.27919	496	496	0.24	100	DESCARTES_FETAL_PANCREAS_ERYTHROBLASTS	SLC4A1|HBG1|AHSP|GYPA|ALAS2|EPB42|RHCE|HMBS|ABCB10|UROD|GCLC|PRDX2|CAT|OSBP2|TFR2|SLC14A1|UBE2O|GMPR|GLRX5|BPGM|KRT1|PLEK2|IFIT1B|LINC01399
yellow	8	MSigDB.M40207	DESCARTES_FETAL_INTESTINE_ERYTHROBLASTS (MSigDB)	MSigDB|MSigDB C8: NA	4.91731e-13	3.8481e-07	5.52888e-10	27	0.0544355	0.0100948	5.39244	496	496	0.206107	131	DESCARTES_FETAL_INTESTINE_ERYTHROBLASTS	HBG1|OSBP2|AHSP|SLC4A1|PRDX2|ALAS2|EPB42|SELENBP1|CAT|GYPA|HMBS|RHCE|SLC1A5|UBE2O|TFR2|UBR2|SLC6A9|GMPR|SLC14A1|TCP11L2|BPGM|UROD|CMAS|GLRX5|ISCA1|MOSPD1|LINC01134
yellow	9	MSigDB.M19762	GNF2_TAL1 (MSigDB)	MSigDB|MSigDB C4: computational gene sets|MSigDB C4: computational gene sets - CGN	1.98534e-12	1.55365e-06	2.09953e-09	19	0.0383065	0.00500886	7.64774	496	496	0.292308	65	GNF2_TAL1	GYPA|PRDX2|SELENBP1|ALAS2|EIF1AY|AHSP|CAT|SLC4A1|H1-0|OSBP2|NUDT4|HMBS|CLIC2|RHCE|CA1|UROD|GLRX5|RAD23A|EPB42
yellow	10	MSigDB.M11900	GNF2_ANK1 (MSigDB)	MSigDB|MSigDB C4: computational gene sets|MSigDB C4: computational gene sets - CGN	2.69054e-12	2.10551e-06	2.77772e-09	19	0.0383065	0.00508592	7.53186	496	496	0.287879	66	GNF2_ANK1	GYPA|SELENBP1|PRDX2|ALAS2|AHSP|EIF1AY|SLC4A1|H1-0|OSBP2|BSG|NUDT4|HMBS|CLIC2|RHCE|CA1|UROD|GLRX5|RAD23A|EPB42
yellow	11	MSigDB.M5633	GNF2_SPTB (MSigDB)	MSigDB|MSigDB C4: computational gene sets|MSigDB C4: computational gene sets - CGN	2.69054e-12	2.10551e-06	2.77772e-09	19	0.0383065	0.00508592	7.53186	496	496	0.287879	66	GNF2_SPTB	GYPA|SELENBP1|PRDX2|ALAS2|EIF1AY|AHSP|SLC4A1|H1-0|OSBP2|BSG|NUDT4|HMBS|CLIC2|RHCE|CA1|UROD|GLRX5|RAD23A|EPB42
yellow	12	MSigDB.M5945	HALLMARK_HEME_METABOLISM (MSigDB)	MSigDB|MSigDB H: Hallmark gene sets	7.98597e-12	6.24952e-06	7.76337e-09	30	0.0604839	0.0138707	4.36055	496	496	0.166667	180	HALLMARK_HEME_METABOLISM	ALAS2|HMBS|GYPA|SELENBP1|EPB42|SLC4A1|RHCE|UROD|GLRX5|OSBP2|AHSP|CLIC2|GCLC|CA1|BSG|H1-0|NUDT4|RAD23A|PRDX2|MOSPD1|CAT|ISCA1|BPGM|DCUN1D1|RIOK3|NCOA4|SLC6A9|MARCHF2|ABCG2|ATP6V0A1
yellow	13	MSigDB.M40150	DESCARTES_FETAL_ADRENAL_ERYTHROBLASTS (MSigDB)	MSigDB|MSigDB C8: NA	4.16802e-11	3.26173e-05	3.70651e-08	19	0.0383065	0.00585652	6.54083	496	496	0.25	76	DESCARTES_FETAL_ADRENAL_ERYTHROBLASTS	SLC4A1|AHSP|GYPA|EPB42|ALAS2|HBG1|SELENBP1|RHCE|ABCB10|TFR2|CAT|GCLC|SLC14A1|CA1|GLRX5|KRT1|LINC01399|ITLN1|IFIT1B
